# Supplementary material for: Combined High—Throughput Proteomics and Random Forest Machine-Learning Approach Differentiates and Classifies Metabolic, Immune, Signaling and ECM Intra-Tumor Heterogeneity of Colorectal Cancer
Source: Cells. 2024 Aug 6;13(16):1311. doi: 10.3390/cells13161311 (PMC11352245; doi:10.3390/cells13161311)
Supplement: Supplementary file 1 [file cells-13-01311-s001.zip]

Archive with 3 entries (3 files):
- Supplementary_file S1.xlsx
- Supplementary_file S2.pdf
- Supplementary_file S3.xlsx
