# Supplementary material for: Combined High—Throughput Proteomics and Random Forest Machine-Learning Approach Differentiates and Classifies Metabolic, Immune, Signaling and ECM Intra-Tumor Heterogeneity of Colorectal Cancer
Source: Cells. 2024 Aug 6;13(16):1311. doi: 10.3390/cells13161311 (PMC11352245; doi:10.3390/cells13161311)
Supplement: Supplementary file 1 [file cells-13-01311-s001.zip › Supplementary_file S1.xlsx]

## Sheet: proteome discoverer data
List of the 2009 identified proteins selected for the LFQ process. The cartel reports: Accession ID on Uniproto-KB database, name, gene, PTMs, Coverage (%), number of sequenced peptides and of unique peptides, number of amino acid residues and MW, Score Sequest HT, frequency of detection in each group (D,S, and H) and normalized relative abundance of each proteins determined in each sample. The o…
Accession	Description	Gene	Modifications	Coverage [%]	# Peptides	# PSMs	# Unique Peptides	# AAs	MW [kDa]	Score Sequest HT: Sequest HT	Frequency S	Frequency D	Frequency H	4S_Norm	5S_Norm	6S_Norm	7S_Norm	8S_Norm	9S_Norm	11S_Norm	12S_Norm	13S_Norm	14S_Norm	15S_Norm	17S_Norm	19S_Norm	22S_Norm	23S_Norm	24S_Norm	4D_Norm	5D_Norm	6D_Norm	7D_Norm	8D_Norm	9D_Norm	11D_Norm	12D_Norm	13D_Norm	14D_Norm	15D_Norm	17D_Norm	19D_Norm	22D_Norm	23D_Norm	24D_Norm	4H_Norm	5H_Norm	6H_Norm	7H_Norm
Q9C0C9	(E3-independent) E2 ubiquitin-conjugating enzyme	UBE2O		2	1	3	1	1292	141.2	10.68	6/16	6/16	9/16	1000	1.1379e+06	1000	1000	1000	1000	2.19142e+06	1000	2.92131e+06	934422	2.02205e+06	4.63463e+06	1000	1000	1000	1000	869921	1000	1000	4.28703e+06	1000	735757	1000	5.20797e+06	1000	1000	1.441e+06	1000	1000	1000	1000	7.90613e+06	1000	1000	1000	3.35144e+06
P63313	Thymosin beta-10	TMSB10		45	3	7	3	44	5	7.83	10/16	9/16	13/16	1000	4.37434e+06	2.2711e+07	2.95304e+07	1000	1000	1000	1000	1000	289218	307366	1.28791e+07	3.44471e+07	3.64926e+07	1.3508e+06	6.91112e+07	3.91984e+06	3.00338e+06	1.64619e+07	1000	974619	1000	1.82286e+06	1000	1000	2.45473e+06	1000	1000	1.66523e+08	1000	2.36368e+06	6.23217e+06	2.58696e+06	2.94184e+07	1000	8.23021e+06
P62328	Thymosin beta-4	TMSB4X		55	3	158	3	44	5.1	442.13	15/16	16/16	16/16	1.29131e+08	1.36102e+09	5.19734e+08	4.00675e+09	4.4942e+08	2.28947e+08	2.36863e+08	1000	1.49658e+09	2.98541e+08	2.12705e+08	1.47598e+09	6.48415e+09	4.83441e+08	2.32331e+09	5.49378e+09	1.89167e+09	1.07037e+09	1.54613e+08	1.33019e+08	2.10451e+09	2.596e+07	1.25042e+08	7.67816e+07	6.28362e+07	1.4192e+08	3.2196e+07	3.20005e+07	1.64145e+10	2.23843e+07	1.22163e+09	2.45935e+09	6.69949e+08	3.96094e+09	2.31358e+07	2.11286e+09
P62891	60S ribosomal protein L39	RPL39		20	1	12	1	51	6.4	25.53	13/16	13/16	16/16	9.47413e+07	1.22885e+08	2.08045e+08	1.72928e+07	1000	1.03171e+08	1000	1000	3.63091e+07	1.77639e+07	5.29835e+07	8.51336e+07	8.96818e+06	5.22214e+07	4.30951e+07	7.7706e+08	2.55983e+07	7.24993e+06	5.61426e+07	3.46526e+07	1.82234e+07	8292790	1.60515e+07	2.914e+06	4.81058e+07	4.2054e+07	1.48033e+06	1000	1000	8.08343e+06	1000	1.16615e+08	1.56199e+07	2.50458e+07	1.05673e+07	2.24816e+07
P62273	40S ribosomal protein S29	RPS29		14	1	18	1	56	6.7	33.71	14/16	14/16	11/16	3.81716e+07	4.0345e+07	4.11013e+06	6.75981e+07	1.69505e+07	6.1389e+07	1.2161e+08	1000	1.64216e+07	1.14638e+07	1.97478e+06	2.86477e+07	1000	1.66496e+06	5.3828e+06	2.90664e+08	7.63874e+06	3.10998e+07	9.81109e+06	3.60372e+08	5.53328e+07	171487752	2.01043e+07	2.35398e+06	8.38709e+07	1.38715e+08	1000	1.63904e+07	1.96871e+06	1000	9.35866e+06	3.17338e+08	9.319e+06	1.41742e+07	1000	6.04892e+07
P62861	40S ribosomal protein S30	FAU		19	2	29	2	59	6.6	46.03	11/16	12/16	9/16	6.57938e+07	9.52983e+07	1.37266e+08	6.73313e+07	1000	2.39722e+07	3.3209e+06	1000	1.14052e+07	1000	763929	1000	7.59579e+06	1000	6.73694e+06	1.38952e+09	1.2556e+08	5.45559e+07	3.16923e+07	3.74266e+08	1.66415e+07	34952341	1000	4.07291e+06	1.29628e+08	1.66806e+08	1000	1.4795e+07	1.179e+07	1000	1000	3.11536e+08	4.88506e+08	5.03639e+07	1000	2.19994e+08
P02795	Metallothionein-2	MT2A	Acetyl [N-Term]	66	3	7	1	61	6	16.61	3/16	4/16	5/16	1000	1000	1000	1000	7.31456e+06	1000	1000	1000	1000	1000	1000	1000	1.64426e+07	1000	1000	9.44559e+06	1000	1000	1000	1000	1000	1000	1000	6.32389e+06	1000	1000	3.30101e+06	1000	1.39876e+07	1000	1000	4.06604e+06	1.62288e+07	4.80347e+06	1000	1000
P48539	Calmodulin regulator protein PCP4	PCP4		16	1	1	1	62	6.8	2.96	5/16	4/16	4/16	1000	3.18292e+06	1000	1000	2.4501e+08	1000	1000	1000	1.45205e+07	1.57096e+06	1000	1000	5.01323e+06	1000	1000	1000	1000	1000	1000	1000	4.81212e+07	1000	1000	1000	2.02263e+07	1000	8.08686e+06	1000	7.31184e+06	1000	1000	1000	1000	8.23149e+06	1000	1000
Q9UDW1	Cytochrome b-c1 complex subunit 9	UQCR10		27	1	3	1	63	7.3	8.7	9/16	3/16	4/16	7.01732e+06	8.79546e+06	1000	2.84069e+07	1000	2.16609e+07	2.6081e+07	1000	1000	1.63705e+07	3.57884e+06	1000	1000	1000	4.81377e+06	5.68069e+06	6.70803e+06	1000	1000	1000	1000	1000	1000	1000	1000	1000	3.44901e+06	1000	1000	1000	1000	5.01004e+06	1000	3.76418e+07	1000	2.17387e+07
O00244	Copper transport protein ATOX1	ATOX1		47	4	42	4	68	7.4	93.02	14/16	13/16	12/16	4.26595e+06	2.89506e+07	1000	7.17459e+07	4.86809e+07	1.60393e+07	3.12024e+07	1000	1.22816e+07	9.08779e+07	4.90959e+06	6.34847e+07	7.26912e+08	6.62948e+06	5.06546e+07	1.27788e+07	3.4416e+07	1.12415e+07	1.03201e+07	1.73617e+07	4.7321e+07	2.13935e+07	2.6745e+07	1000	1000	3.5588e+07	6.68183e+06	1000	7.04792e+08	1.69698e+06	8.20463e+07	2.75123e+07	7.43724e+07	5.23342e+07	1000	4.78628e+07
P62857	40S ribosomal protein S28	RPS28		61	7	62	7	69	7.8	175.19	15/16	12/16	12/16	5.1411e+07	2.45627e+08	4.38706e+06	1.99708e+09	6.57832e+07	4.4253e+07	1.5414e+08	3.18227e+07	9.822e+07	2.5903e+08	1.89432e+06	4.04769e+08	1000	1.93038e+07	3.49729e+07	9.65362e+08	5.20739e+07	1.47893e+08	2.23227e+07	3.62293e+08	1.72589e+08	38329852	4.82277e+06	1000	4.69623e+06	1.06421e+08	1000	1.76394e+07	1000	1000	7.16574e+07	5.54474e+08	7.2354e+07	7.96136e+08	1000	4.99671e+08
P56385	ATP synthase subunit e, mitochondrial	ATP5ME		14	1	1	1	69	7.9	1.87	6/16	5/16	5/16	1000	8.89309e+06	1.35911e+07	1000	9.44993e+06	1.45823e+07	1000	1000	1000	3.02253e+07	1000	1000	1000	1000	1000	1.3565e+08	1000	1000	7.56314e+06	1000	1000	16529960	1000	1000	1000	1000	1000	1000	1000	4.51986e+06	3.39239e+07	4.77428e+07	1000	1.68478e+07	1000	1000
P63173	60S ribosomal protein L38	RPL38		36	4	35	4	70	8.2	103.34	15/16	15/16	15/16	5.51573e+07	8.12607e+07	8.51972e+07	8.43262e+07	3.7279e+07	3.80317e+07	7.04214e+07	1000	1.9907e+07	1.19226e+08	3.25939e+06	2.24799e+08	6.90304e+07	8.72646e+07	2.5267e+07	3.51504e+08	4.88357e+07	3.31508e+07	4.89255e+07	1.9625e+08	4.29473e+07	51303944	2.56341e+07	1.14652e+07	3.62235e+07	2.5194e+08	6.50852e+06	1000	7.42073e+07	3.92138e+07	9.29129e+07	2.62322e+08	1.55317e+08	1.24867e+08	2.77726e+07	7.97078e+07
Q9UBI6	Guanine nucleotide-binding protein G(I)/G(S)/G(O) subunit gamma-12	GNG12		42	2	3	2	72	8	9.85	2/16	5/16	5/16	1000	1000	1000	1000	1000	1000	1000	1000	2.96717e+06	1000	1000	1000	1000	1000	1000	1.69228e+07	1000	1000	1000	1.78188e+07	1.44475e+06	3.06882e+06	1000	1000	1000	7.42654e+06	1000	1000	1000	1000	1000	1.97762e+06	1000	1.28691e+07	1000	1000
Q15847	Adipogenesis regulatory factor	ADIRF		71	4	15	4	76	7.9	66.75	10/16	5/16	10/16	1000	7.05654e+07	1000	4.30914e+07	4.0242e+07	1000	5.09609e+07	1000	1.4327e+07	3.6171e+06	1.99658e+06	1000	1.1749e+07	1.84029e+07	1.24392e+07	1000	1000	2.23255e+07	1000	1000	1.30049e+08	3.40417e+07	7.34199e+07	1000	1000	1000	1000	1000	1000	1000	1000	1.37214e+07	3.28428e+07	1.2326e+08	1000	8.00496e+07
P62308	Small nuclear ribonucleoprotein G	SNRPG		17	1	7	1	76	8.5	21.47	6/16	6/16	6/16	2.67158e+06	4.32885e+06	1000	1000	1000	3.75539e+06	1.51978e+07	1000	1000	2.27393e+07	1000	1000	1000	1000	2.86816e+06	1000	1000	1000	1000	3.52981e+07	3.70309e+06	1.26212e+07	1000	1000	1000	1.87181e+07	1000	1000	1000	1000	2.61963e+06	1.42371e+06	1000	1000	1000	3.65204e+06
Q9Y5V0	Zinc finger protein 706	ZNF706		30	2	7	2	76	8.5	19.82	13/16	14/16	12/16	2.48379e+06	2.98133e+07	1000	5.33087e+07	4.15485e+07	3.7492e+07	4.14983e+07	1000	2.77733e+07	2.98901e+07	1.86645e+07	4.70272e+07	9.42766e+07	1000	3.7113e+07	5.71796e+07	3.47684e+07	2.11661e+07	1000	2.05218e+07	1.50489e+07	50729736	9.44507e+06	1.07543e+07	4.57114e+06	6.8332e+06	1.89872e+06	2.96616e+07	2.03106e+08	1000	4.5237e+07	3.0792e+07	3.62046e+07	2.67216e+07	1000	7.36489e+06
P50238	Cysteine-rich protein 1	CRIP1		36	1	10	1	77	8.5	16.03	4/16	3/16	6/16	1000	1000	1000	1.1792e+07	1000	1000	1000	1000	1000	1.42067e+07	1000	1.8272e+07	2.0858e+08	1000	1000	1000	3.18223e+06	1000	1000	1000	1000	1000	1000	1000	1000	1000	1000	1000	5.55685e+07	1000	6.50603e+06	1000	3.51883e+08	5.90851e+07	1000	4.77194e+06
P00995	Serine protease inhibitor Kazal-type 1	SPINK1		30	1	17	1	79	8.5	72.13	6/16	3/16	7/16	1000	1.36527e+07	1000	3.84337e+07	9.42251e+06	1.0926e+07	1000	1000	1000	2.03094e+07	1000	1000	1000	1000	6.05131e+07	1000	6.44266e+06	1000	1000	1000	1.02519e+07	1000	2.25967e+07	1000	1000	1000	1000	1000	1000	1000	1000	1000	1000	7.41916e+07	1000	8.57927e+07
P62312	U6 snRNA-associated Sm-like protein LSm6	LSM6		14	1	2	1	80	9.1	5.8	6/16	7/16	8/16	1000	4.14104e+06	2.8312e+07	1000	1000	1000	1000	1000	1.14606e+07	1000	2.36889e+06	1000	1000	3.95282e+07	1000	3.98501e+07	5.87103e+06	5.90728e+06	5.56386e+07	1000	1.03331e+07	6.2243e+06	1000	1000	1000	7.33367e+06	1000	1000	1000	1000	1000	2.03883e+07	1000	6.67203e+06	1.64818e+07	1000
Q9P1F3	Costars family protein ABRACL	ABRACL	Acetyl [N-Term]	40	3	9	3	81	9.1	31.77	4/16	5/16	7/16	1000	5.73327e+06	1000	1000	1000	1000	1.05801e+07	1000	1000	2.45153e+07	1000	1000	1000	1000	1.01309e+07	1000	1000	1000	1000	1000	1.2097e+07	8939686	3.17959e+06	1000	1000	1.41459e+07	1000	2.2825e+06	1000	1000	1000	1000	1000	7.77418e+06	1000	3.41491e+06
Q15843	NEDD8	NEDD8		23	2	21	2	81	9.1	50.43	13/16	12/16	11/16	3.14137e+07	5.76061e+07	1000	1.32753e+08	8.32527e+07	6.34073e+07	8.52372e+07	1000	5.90716e+07	9.82501e+07	7.62194e+07	3.98657e+07	2.58938e+08	1000	7.7523e+07	1.21583e+07	6.05267e+07	2.21109e+07	1000	9.98705e+07	5.23154e+07	36040388	4.90607e+07	6.12373e+06	4.63715e+06	2.51731e+07	1000	6.68999e+07	1000	1000	1.17162e+08	2.46966e+07	1.75109e+08	2.02961e+08	1000	8.92307e+07
P63220	40S ribosomal protein S21	RPS21	Acetyl [N-Term]	70	6	71	6	83	9.1	202.85	16/16	16/16	16/16	7.52065e+07	1.34536e+08	3.57734e+08	5.67757e+08	2.74002e+08	1.87721e+08	5.16748e+08	1.94725e+08	6.18313e+08	4.77477e+08	4.82549e+07	5.0878e+08	3.01861e+07	3.2209e+08	4.45371e+07	1.98931e+09	1.06697e+08	1.08351e+08	5.42967e+08	5.34446e+08	2.44687e+08	148908151	4.44861e+08	3.74047e+08	6.4316e+08	4.84875e+08	3.7951e+07	4.08654e+08	2.8036e+07	3.67822e+08	5.23207e+07	4.44173e+08	1.42915e+08	3.67177e+08	1.75382e+08	1.9031e+08
Q9C002	Normal mucosa of esophagus-specific gene 1 protein	NMES1		43	2	8	2	83	9.6	28.65	8/16	3/16	11/16	7.24057e+06	1000	1000	5.57452e+07	1000	1000	1.5534e+07	1000	2.91482e+06	3.95106e+06	1000	7.45724e+06	1000	1000	2.56658e+07	1.4171e+07	1000	1000	1000	1000	1000	1000	1.39234e+07	1000	1000	4.95775e+07	1000	1000	1000	1000	3.81036e+06	1000	1000	1.64668e+08	1000	2.37834e+08
P42677	40S ribosomal protein S27	RPS27		29	2	6	2	84	9.5	17.93	12/16	10/16	10/16	1.93997e+07	3.51058e+07	1.4805e+07	1.55576e+07	8.60821e+06	4.02924e+07	4.9581e+07	1000	4.42624e+06	7.18403e+06	7.76788e+06	1000	1000	1000	5.14801e+06	3.73053e+08	5.46049e+06	8.65963e+08	1000	4.16455e+07	1.90612e+07	25327322	5.83576e+07	1000	1000	4.49092e+07	1000	1000	6.11411e+06	1000	5.6836e+06	1.00759e+08	1.92556e+07	2.06066e+07	1000	3.43997e+07
P04155	Trefoil factor 1	TFF1		32	4	28	4	84	9.1	94.49	12/16	6/16	10/16	1000	2.13392e+06	1.1325e+07	2.63197e+07	1000	3.28667e+07	1000	1.14681e+07	3.03374e+06	1000	7.26652e+06	1.01623e+08	1.68747e+09	1.06168e+07	2.38993e+07	7.66314e+06	2.13101e+06	1000	1000	1000	2.89689e+06	1000	1.09482e+06	1000	1000	1000	1000	1.3829e+08	1.50659e+09	1000	1.46513e+07	1000	5.1549e+07	2.30464e+07	1000	1.87559e+07
P61960	Ubiquitin-fold modifier 1	UFM1		73	3	46	3	85	9.1	170.98	15/16	12/16	9/16	1.24812e+07	5.56931e+07	3.56352e+06	3.62539e+07	9.15796e+06	9.4862e+07	7.50674e+07	1000	1.70215e+07	1.57569e+07	1.26535e+06	7.85531e+06	9.40725e+07	4.09134e+06	4.5544e+07	1.39445e+06	1.4309e+07	2.50512e+07	1000	9.33665e+07	2.28164e+07	8.98666e+07	6.05867e+07	1000	1.8682e+07	1.1254e+08	1000	1000	2.79016e+06	9.41081e+06	1.34363e+07	1.308e+07	9.63239e+06	2.54614e+07	1000	1.88477e+07
Q9H3K6	BolA-like protein 2	BOLA2	Acetyl [N-Term]	72	4	19	4	86	10.1	52.45	16/16	13/16	16/16	2.09443e+07	2.17732e+07	1.1206e+07	4.19736e+07	1.20979e+07	2.41639e+07	4.68173e+07	1.2651e+08	3.30944e+07	7.29976e+07	2.30994e+06	2.95707e+07	2.96193e+07	8.61843e+07	2.42586e+07	3.71789e+07	3.25349e+07	1000	4.42604e+07	1.07209e+08	1.43157e+07	2.3896e+07	4.29374e+07	1.59312e+07	1000	9.81071e+07	2.39313e+07	1000	1.78377e+07	6.68616e+07	5.8046e+07	5.72201e+07	9.47071e+07	2.48369e+07	2.51867e+07	1.59181e+07
P14854	Cytochrome c oxidase subunit 6B1	COX6B1		58	5	42	5	86	10.2	142.13	11/16	12/16	12/16	1.75533e+07	2.54103e+07	1000	1.71708e+08	4.98712e+07	3.60076e+07	1.82041e+08	1000	7.8982e+07	1.08889e+08	1000	7.5202e+07	1.6852e+07	1000	2.23545e+08	1000	1.09373e+07	1.12428e+07	1000	3.25371e+08	7.26645e+07	1.69396e+07	1.45359e+08	1000	8.95621e+06	1.84339e+08	2.34562e+06	5.27829e+07	1000	1000	2.45376e+07	2.09843e+07	7.48641e+07	4.34561e+08	1000	7.27142e+08
P49458	Signal recognition particle 9 kDa protein	SRP9		31	3	19	3	86	10.1	60.95	13/16	13/16	13/16	4.64595e+07	1.38521e+08	7.80358e+06	5.28691e+07	1.8691e+07	6.37e+07	6.18934e+08	1000	4.43653e+07	1.05031e+08	1000	1.61496e+08	1000	1.16567e+07	5.09883e+06	9.22396e+07	1.63685e+07	4.44995e+07	1.37721e+07	2.05565e+08	3.02619e+07	68277754	1.81889e+08	1000	3.9195e+07	2.40986e+08	813895	3.20477e+07	1000	1000	5.12087e+06	1.19321e+08	8.73114e+06	3.87495e+07	1000	1.12153e+07
P62306	Small nuclear ribonucleoprotein F	SNRPF		9	1	2	1	86	9.7	5.56	13/16	9/16	15/16	1000	1.2274e+07	1.09989e+08	1.73866e+08	2.66715e+07	1.89023e+07	1.21805e+07	1000	1000	1.46399e+07	4.28797e+06	1.67805e+07	6.73012e+06	1.86457e+08	4.41157e+07	9.30586e+07	1000	1000	1.77556e+08	1.65378e+07	1.47963e+07	1000	1.03935e+07	1000	1.45169e+07	1.08562e+07	1000	1000	1000	2.10708e+07	2.43911e+07	1.97416e+07	1.77312e+07	1000	1.70793e+08	1.75579e+07
P07108	Acyl-CoA-binding protein	DBI		69	5	53	5	87	10	106.71	13/16	13/16	13/16	1000	1.07599e+08	1.14492e+08	5.26448e+08	4.91589e+07	1.86245e+07	1.03814e+08	1000	1.43388e+08	1.40696e+08	1000	1.27378e+08	1.59313e+08	5.00682e+07	1.47708e+08	3.09422e+08	3.26034e+07	3.26077e+07	2.84317e+07	7.74214e+07	1.99762e+08	30932640	3.98182e+07	1.90506e+06	4.15343e+06	4.04047e+07	1000	1000	1.47933e+08	1000	3.62601e+07	3.07518e+08	1.04982e+08	8.96966e+08	1.88678e+07	1.81923e+08
Q9NYJ1	Cytochrome c oxidase assembly factor 4 homolog, mitochondrial	COA4		66	3	4	3	87	10.1	8.65	4/16	5/16	8/16	1000	6.0448e+06	1000	1000	1.24956e+07	1000	1000	1000	5.38637e+06	1.33467e+07	1000	1000	1000	1000	1000	1000	8.6537e+06	1000	1000	4.32313e+07	2.8587e+07	1000	1.46996e+07	1000	1000	1000	1000	1000	1000	1000	1000	1.18028e+07	1000	7.66372e+07	1000	2.871e+07
O96033	Molybdopterin synthase sulfur carrier subunit	MOCS2		9	1	1	1	88	9.7	2.31	7/16	8/16	9/16	1000	7.99793e+06	1000	6.67437e+06	1000	1000	1000	1000	8.61464e+06	1000	1.50201e+06	1000	1000	3.89219e+07	1.24856e+07	7.80704e+06	4.93572e+06	9.81964e+06	1.19324e+07	1000	5.44629e+06	1000	1000	1.82203e+07	1000	1000	4.4253e+06	1000	5.18235e+07	1000	1000	4.86638e+06	1.36205e+07	1.46029e+07	1000	4.43884e+06
O75531	Barrier-to-autointegration factor	BANF1		47	4	7	4	89	10.1	23.23	6/16	5/16	7/16	3.68403e+06	2.02325e+06	1000	9.06644e+06	1000	1000	1.08078e+07	1000	1000	2.53236e+06	1000	1000	1000	1000	758981	1000	1000	3.73591e+06	1000	7.53221e+07	1000	2.82906e+06	1000	1000	1000	5.50667e+07	1000	2.84771e+06	1000	1000	1000	1000	4.11869e+06	6.46705e+07	1000	1000
P63167	Dynein light chain 1, cytoplasmic	DYNLL1		52	4	12	3	89	10.4	28.87	12/16	14/16	11/16	1000	9.29697e+06	1000	2.51793e+07	1000	2.89657e+07	1.03853e+07	6.8051e+06	3.80644e+06	6.31257e+06	1.16175e+07	4.50403e+06	2.04386e+07	1000	3.52835e+06	2.49399e+07	4.93551e+07	2.97102e+07	5.54814e+06	4.98619e+06	2.34773e+07	89108712	9.59211e+06	5.01071e+06	1000	2.20713e+07	1.00204e+08	1000	1.68074e+07	1.40167e+07	1.31638e+07	8.83246e+07	6.55119e+07	2.60955e+07	1000	1.10067e+07
Q96FJ2	Dynein light chain 2, cytoplasmic	DYNLL2		52	4	41	3	89	10.3	127.5	13/16	9/16	12/16	2.38316e+07	5.61847e+07	419351	1.10053e+08	4.09103e+07	9.14947e+07	2.61271e+07	3.94892e+08	1.94369e+07	3.20159e+07	1000	1000	1.22525e+07	3.7141e+07	3.10126e+07	1000	2.05682e+07	1.90483e+07	1000	3.83534e+07	4.70751e+07	68582800	9.20772e+07	1000	1000	9.8267e+07	1000	1000	1000	1000	7.44917e+06	4.39337e+06	1.95421e+07	7.62314e+07	1.37084e+07	3.1371e+07
P06703	Protein S100-A6	S100A6		57	6	129	6	90	10.2	271.28	16/16	15/16	16/16	1.09452e+08	1.99427e+08	2.03285e+08	1.48161e+09	1.6591e+08	4.82972e+08	6.42484e+08	7.79998e+06	3.14111e+08	4.3332e+08	4.71777e+07	2.70296e+09	7.46214e+08	1.5928e+08	1.73227e+08	1.96294e+08	7.47768e+07	4.75283e+07	8.44697e+07	1.10305e+09	3.04883e+08	2.69844e+08	3.0087e+08	1.42504e+08	8.35539e+07	2.84515e+08	2.29376e+07	1000	8.44364e+07	9.05779e+07	2.86227e+08	3.15219e+08	1.85599e+08	8.84681e+07	1.51537e+07	6.14076e+08
P07919	Cytochrome b-c1 complex subunit 6, mitochondrial	UQCRH		20	1	6	1	91	10.7	27.06	4/16	5/16	5/16	1000	1000	1000	4.5973e+06	1000	4.30419e+06	1000	1000	1000	1.2391e+07	1000	1000	1000	1000	5.82305e+06	1000	1000	1000	1000	4.79253e+07	1.02421e+07	1000	1.94582e+07	1000	1000	3.84499e+07	1000	1000	1000	1000	1000	2.49953e+06	1000	8.88808e+06	1000	1.36109e+07
O43504	Ragulator complex protein LAMTO R5	LAMTOR5		22	1	11	1	91	9.6	39.91	13/16	9/16	9/16	5.58608e+07	2.21031e+07	1000	3.08318e+07	9.20801e+06	2.68206e+07	8.80511e+07	1000	3.18322e+07	5.36657e+07	2.16837e+07	1.70787e+07	2.37311e+07	1000	1.85266e+07	8.14681e+06	1.54594e+07	1.10838e+07	1000	3.79546e+07	4.49037e+07	1000	8.16741e+07	1000	1000	6.87272e+07	1000	1000	1000	8.13283e+06	3.24254e+07	2.54093e+07	1.65602e+07	3.18585e+07	1000	2.97404e+07
P04271	Protein S100-B	S100B		16	1	5	1	92	10.7	10.92	4/16	4/16	7/16	1000	1000	1000	3.17492e+06	1000	2.52751e+06	1000	1000	1000	3.46099e+06	1000	1000	1000	1000	4.19235e+06	1000	1000	1000	1000	1000	2.15566e+06	1.62082e+06	1000	1000	1000	1000	1000	1000	1000	1000	2.06238e+06	880189	1000	1.18091e+07	1000	2.70562e+06
P62304	Small nuclear ribonucleoprotein E	SNRPE		29	3	12	3	92	10.8	42.02	12/16	8/16	10/16	9.16373e+06	1.19321e+07	1000	6.66284e+06	1000	1.97478e+06	3.04872e+07	1000	1.77437e+06	6.84561e+07	1000	1.84263e+07	1.32278e+06	2.46911e+06	1.09378e+07	3.62465e+06	4.10607e+06	1000	1000	1000	2.81589e+07	1.58816e+07	1000	1000	1.06091e+06	4.38809e+07	1000	4.98497e+06	1000	1000	1.04839e+07	4.70785e+07	1.80106e+06	1.87834e+07	1000	1000
P05109	Protein S100-A8	S100A8		39	7	197	7	93	10.8	575.28	16/16	16/16	16/16	9.16452e+07	1.35553e+08	2.15404e+09	1.22715e+09	4.17497e+09	4.7505e+08	5.65061e+09	9.04079e+08	3.5823e+08	4.98096e+09	5.98857e+09	2.1932e+09	7.3505e+09	7.56833e+09	1.1765e+09	2.83848e+09	6.08464e+08	1.92556e+08	4.57713e+08	6.81676e+08	2.7603e+09	498407581	3.25408e+08	3.09777e+09	3.62991e+08	1.94597e+09	2.0666e+08	2.68648e+07	3.88773e+09	3.87873e+10	3.75886e+09	8.46704e+09	1.41651e+08	2.21937e+07	1.79165e+08	4.24865e+08
Q9H299	SH3 domain-binding glutamic acid-rich-like protein 3	SH3BGRL3		44	4	32	4	93	10.4	87.42	10/16	10/16	9/16	1.86133e+07	3.51028e+07	1000	2.39594e+07	1.62164e+07	2.42539e+07	1000	1000	6.32214e+06	3.62922e+08	1000	2.2515e+08	8.38355e+06	1000	2.27547e+08	1000	1.06549e+07	8.89478e+06	1000	1000	7.34947e+07	26276696	1.12051e+07	1000	1000	1.57239e+07	1000	9.41164e+06	3.35759e+06	1000	1.23593e+08	6.73171e+07	4.60507e+07	4.12668e+08	1000	3.09003e+07
Q01523	Defensin-5	DEFA5		20	3	8	3	94	10.1	25.25	12/16	13/16	12/16	2.11247e+06	1.26078e+07	2.22896e+07	1.57793e+07	4.51849e+06	1.98871e+07	1.23116e+07	2.63687e+08	1000	1000	8.22403e+06	6.12611e+08	1000	1000	1.05065e+07	8.33453e+06	2.10848e+07	6.71919e+06	3.65797e+07	1000	1.63804e+07	5117808	8.82441e+07	8.39915e+07	5.42668e+06	1000	1000	8.68572e+08	4.02039e+07	8.57691e+06	8.19228e+06	9.74508e+06	9.69957e+06	9.82573e+06	1.7608e+07	3.09023e+07
P59665	Neutrophil defensin 1	DEFA1		16	2	6	2	94	10.2	18.72	14/16	13/16	8/16	1.19369e+07	6.37864e+06	1000	1.90321e+07	5.44071e+06	9.81168e+06	4.19337e+07	4.22306e+07	9.26125e+06	1.64417e+07	1.59094e+06	1.75757e+07	2.1212e+07	1000	5.06825e+06	5.2043e+06	2.78292e+07	1.95336e+07	2.50049e+07	1.80241e+07	1.62006e+07	1000	2.44286e+07	1000	1.15016e+07	4.03122e+07	1000	2.23258e+07	1.51246e+07	4.11801e+07	6.39788e+06	3.03218e+06	2.00628e+07	6.13795e+06	1000	1.11275e+07
Q07654	Trefoil factor 3	TFF3		27	2	16	2	94	10.2	58.77	8/16	6/16	6/16	9.77809e+06	5.3895e+07	1000	1000	6.77479e+06	1.4999e+07	1000	1000	6.90311e+06	1.0072e+07	1000	1.34524e+07	1000	1000	5.32015e+07	1000	896083	1000	1000	6.03036e+07	4.35576e+06	87777096	9.75484e+06	1000	1000	1.83647e+08	1000	1000	1000	1000	1000	1000	1000	1.01469e+07	1000	2.5923e+07
Q9Y5L4	Mitochondrial import inner membrane translocase subunit Tim13	TIMM13	Acetyl [N-Term]	54	4	20	4	95	10.5	85.58	12/16	8/16	9/16	1000	1.18081e+08	1000	3.15514e+07	4.55937e+07	6.52208e+06	7.32235e+07	1000	4.81982e+07	6.94138e+07	1.05993e+06	1.89133e+07	3.63871e+06	1000	2.72809e+06	1.03182e+08	1.98684e+07	3.81945e+07	1000	1000	5.76379e+07	8701682	7.7527e+07	1000	1.91326e+07	1.23768e+08	1000	1000	1000	1000	1000	3.9313e+07	1.05592e+07	4.15405e+07	1000	9.22209e+06
P25815	Protein S100-P	S100P		74	7	32	7	95	10.4	74.1	15/16	15/16	15/16	7.72293e+07	1.62712e+08	2.54008e+08	2.98081e+08	2.01514e+08	7.03472e+08	9.34505e+06	1000	7.84114e+06	5.35843e+06	4.12771e+07	2.13991e+08	2.13789e+08	7.419e+08	5.32949e+07	1.87895e+08	3.3859e+08	1.73317e+08	2.48123e+08	5.75521e+06	2.23974e+08	4.23713e+08	3.84449e+07	1000	3.51624e+07	3.38538e+07	1.6065e+06	5.64178e+08	6.54573e+07	2.41367e+07	1.19965e+08	2.30191e+07	5.75259e+07	5.66779e+07	1000	4.536e+07
Q6EEV6	Small ubiquitin-related modifier 4	SUMO4		13	1	63	1	95	10.7	200.44	16/16	16/16	16/16	5.95535e+07	4.60825e+08	1.58985e+09	1.22579e+09	3.61693e+08	1.27717e+08	2.50612e+08	5.71734e+08	7.81878e+08	4.47377e+08	3.52051e+07	4.96259e+08	2.21287e+09	1.63201e+09	5.92079e+08	1.43423e+09	3.47841e+08	2.6127e+08	1.51435e+09	2.42019e+08	5.83847e+08	34499540	3.0534e+08	1.55048e+08	2.55233e+08	1.91775e+08	1.26212e+07	9.60808e+06	7.9953e+09	6.58306e+07	4.61389e+08	5.05481e+08	2.69382e+08	7.55501e+08	3.99407e+08	4.91048e+08
Q9Y333	U6 snRNA-associated Sm-like protein LSm2	LSM2		21	2	20	2	95	10.8	87.37	8/16	10/16	5/16	1000	1.17537e+07	1000	1000	7.51865e+06	3.35106e+07	2.41132e+07	1000	1.26293e+07	1.63977e+07	1000	1.38967e+07	1000	1000	2.41303e+07	1000	3.43514e+06	3.84328e+06	1000	1.00972e+08	2.00309e+07	2.78504e+07	1.73432e+07	1000	1000	3.29578e+07	1000	7.95986e+06	1000	1000	6.23641e+06	1.68904e+07	1000	1.95929e+07	1000	1000
Q9NP97	Dynein light chain roadblock-type 1	DYNLRB1		33	3	42	3	96	10.9	129.79	12/16	9/16	9/16	1000	8.22753e+07	1000	2.55775e+08	1.0343e+08	4.32278e+07	6.79912e+07	1000	1.13184e+08	1.47709e+08	1.20836e+06	4.85086e+07	4.84456e+06	1000	5.7007e+07	1.33618e+07	9.29181e+06	8.17424e+07	1000	1.03916e+08	6.80507e+07	3.83281e+07	1.41708e+08	1000	1000	7.69519e+07	1000	8.1595e+07	1000	1000	1000	6.88585e+06	2.72449e+07	2.51213e+08	1000	1.41361e+08
O95777	U6 snRNA-associated Sm-like protein LSm8	LSM8		17	1	4	1	96	10.4	10.18	9/16	7/16	6/16	3.39143e+06	3.01882e+07	1000	8.37338e+06	3.63584e+06	2.91895e+07	9.27948e+06	1000	1000	7.28501e+06	1000	4.15231e+06	1000	1000	7.20823e+06	1000	1000	3.6091e+06	1000	1000	1.88863e+07	9155100	7.23443e+06	1000	1000	3.05567e+07	1000	1000	1000	1000	1.4795e+06	733766	1000	1.1149e+07	1000	1.23588e+07
C9JLW8	Mapk-regulated corepressor-interacting protein 1	MCRIP1		11	1	2	1	97	10.9	5.98	0/16	9/16	1/16	1000	1000	1000	1000	1000	1000	1000	1000	1000	1000	1000	1000	1000	1000	1000	1000	3.47624e+06	1.13672e+07	1000	3.90749e+07	6.64779e+06	11568824	1.73776e+07	1000	9.40623e+06	1.57762e+07	1000	1000	1000	1000	9.37727e+06	1000	1000	5.86165e+06	1000	1000
O60220	Mitochondrial import inner membrane translocase subunit Tim8 A	TIMM8A	Acetyl [N-Term]	88	6	24	6	97	11	66.14	12/16	11/16	11/16	8.14673e+07	1.68675e+08	1000	2.89893e+07	1.18266e+08	8.3224e+06	1.21728e+08	1000	5.59526e+07	2.44397e+08	1000	2.37345e+07	1.31846e+06	1000	1.39726e+06	1.14928e+08	1.49205e+07	4.11042e+07	1000	1.67866e+08	1.34414e+08	2.62633e+07	9.55692e+07	1000	2.94331e+07	4.11162e+08	1000	4.14615e+06	1000	1000	3.45838e+06	3.87815e+07	1000	6.10243e+07	1000	2.56325e+07
P10082	Peptide YY	PYY		9	1	4	1	97	11.1	10.14	5/16	0/16	12/16	2.01846e+06	1000	1000	1000	1000	1000	7.3208e+06	1000	1000	6.14785e+06	1000	1000	1000	5.73659e+06	1000	4.66363e+06	1000	1000	1000	1000	1000	1000	1000	1000	1000	1000	1000	1000	1000	1000	1000	1000	3.76588e+07	9.51301e+07	1000	4.21421e+06
P60903	Protein S100-A10	S100A10		37	3	31	3	97	11.2	46.55	15/16	16/16	14/16	9.70383e+06	2.81443e+07	2.1807e+07	2.34439e+08	1.61894e+08	6.07119e+08	1.54392e+08	1000	5.88837e+08	8.99172e+07	2.84788e+07	6.65909e+08	3.60621e+06	2.98572e+06	3.2231e+07	2.93858e+07	1.57582e+07	3.1661e+07	1.78593e+07	2.54339e+08	1.7634e+08	786328164	1.10014e+08	3.69561e+06	4.47683e+07	1.47282e+08	1.4279e+06	7.36293e+07	8.08732e+06	2.42951e+07	1.14179e+08	5.63359e+08	1.03277e+07	1.46476e+08	1.12892e+07	8.23316e+07
P01040	Cystatin-A	CSTA		12	1	1	1	98	11	3.35	3/16	5/16	4/16	1000	5.0305e+06	1000	1000	1000	3.67738e+07	1000	1000	1000	1000	1000	1000	1.05741e+07	1000	1000	1000	1000	1000	1000	1000	7.224e+06	21894126	1000	1000	8.14758e+06	1000	1000	1000	1.96446e+07	1000	1000	3.33466e+06	1000	1000	1000	1000
P04080	Cystatin-B	CSTB	Acetyl [N-Term]	70	4	141	4	98	11.1	390.32	15/16	15/16	14/16	1.67068e+08	6.75263e+08	4.83048e+07	7.46398e+08	1.08618e+09	4.73615e+08	8.2258e+08	1000	2.6216e+08	1.37969e+08	6.44018e+07	5.06673e+08	5.34439e+09	3.20933e+07	3.70852e+08	1.88651e+08	1.17142e+09	4.46485e+08	3.16175e+07	3.9542e+08	4.77903e+08	313470712	5.38259e+08	1.76425e+07	1.44587e+08	2.3442e+08	1.51524e+07	1000	8.23999e+09	3.53445e+07	3.43794e+08	3.48479e+08	1.22193e+09	1.21016e+09	1000	3.23675e+08
P07311	Acylphosphatase-1	ACYP1		22	2	3	2	99	11.3	9.57	6/16	10/16	8/16	1000	1000	1000	1.08882e+07	8.48735e+06	8.45141e+06	1000	1000	4.86637e+06	4.48886e+06	1000	1000	1000	1000	7.60584e+06	1000	5.56609e+06	1000	1000	5.69577e+07	3.21094e+06	23238457	2.89029e+07	1000	1000	1.70672e+07	1000	2.12029e+06	9.29914e+06	1000	7.20596e+06	9.77219e+06	1.6599e+06	1000	1000	1000
P02656	Apolipoprotein C-III	APOC3		23	3	15	3	99	10.8	67.12	8/16	7/16	8/16	1000	1000	4.2717e+06	1000	1000	1.69751e+07	1.4434e+07	1000	1.02909e+07	1.03334e+07	3.04515e+07	1000	4.01539e+06	1000	3.20453e+07	1000	1.32291e+07	1000	1000	1000	5.77479e+06	1000	2.88045e+06	1000	1000	2.88534e+06	1000	1.18564e+08	1000	1000	3.34052e+07	1.01471e+07	1.05536e+07	2.58793e+07	1000	1000
Q9C005	Protein dpy-30 homolog	DPY30	Acetyl [N-Term]	77	4	39	4	99	11.2	125.03	14/16	14/16	16/16	1000	5.65625e+07	6.20177e+07	1.20324e+08	3.11375e+07	3.63448e+07	8.59608e+07	6.45298e+06	6.44744e+07	9.84439e+07	1000	2.54332e+07	3.47939e+07	9.17681e+07	2.29565e+07	5.69213e+07	1.92465e+07	1.88945e+07	2.56303e+07	6.73496e+07	5.98433e+07	33798081	7.73291e+07	2.56504e+07	5.52345e+07	8.95391e+07	1000	1000	2.61716e+07	4.49204e+07	1.23366e+07	2.35027e+07	2.73918e+07	1.08265e+08	1.08e+07	2.89182e+07
P02652	Apolipoprotein A-II	APOA2		44	3	3	3	100	11.2	7.29	14/16	13/16	13/16	1.98301e+07	3.43454e+07	1.99714e+07	2.2718e+07	4.28794e+07	2.86671e+07	5.43495e+07	1000	2.38125e+07	7.43379e+06	1.14929e+07	8.48132e+06	1.04972e+07	2.33643e+07	1000	1.30168e+07	8.59197e+06	1.24639e+07	1000	3.2888e+07	2.48862e+07	31926642	1.72892e+07	1000	4.02166e+07	3.77853e+07	1000	2.97957e+07	3.36361e+07	3.4775e+07	1.25915e+07	3.57783e+07	3.11646e+06	2.87818e+07	1000	1.26331e+07
Q9BXV9	EKC/KEOPS complex subunit G	GON7	Acetyl [N-Term]	34	2	7	2	100	10.9	29.03	3/16	4/16	5/16	1000	2.28014e+06	1000	1000	1000	1000	1000	1000	1000	2.45929e+07	1000	1000	1000	1000	958641	1000	1000	1000	1000	1.97173e+07	5.03243e+06	1000	8.96174e+06	1000	1000	1000	1000	1000	1000	1000	1000	3.56643e+06	1000	1.4877e+07	1000	1000
P26447	Protein S100-A4	S100A4		35	5	118	5	101	11.7	224.29	16/16	16/16	16/16	1.53576e+08	2.97877e+08	1.18719e+09	4.07178e+08	2.09861e+08	1.22457e+08	3.4666e+08	3.96126e+08	2.44298e+08	5.09386e+08	4.1019e+08	1.71558e+08	2.05412e+08	6.89182e+08	3.70261e+08	2.92527e+08	5.39395e+08	1.90611e+08	7.59779e+08	1.46231e+08	3.36188e+08	213332394	7.3505e+07	5.0948e+08	2.3249e+08	9.06868e+07	1.06084e+08	7.79755e+07	1.75951e+08	1.19519e+09	4.39124e+08	1.32648e+09	2.71206e+08	3.83075e+08	3.4184e+08	1.89813e+08
P63165	Small ubiquitin-related modifier 1	SUMO1		19	2	12	2	101	11.6	25.9	14/16	16/16	15/16	3.16148e+06	7.77288e+06	2.85368e+08	2.97798e+07	1000	9.57484e+06	4.63434e+07	1000	7.15696e+06	9.13231e+07	1.1201e+07	2.03728e+08	5.00021e+08	4.83934e+08	3.2688e+07	5.27314e+07	6.36573e+07	1.50021e+07	5.56293e+08	4.18342e+07	2.44437e+07	5.54571e+06	4.02792e+07	2.21565e+07	6.08524e+07	2.65302e+07	5.14542e+06	4.3693e+07	2.2707e+09	1.46046e+08	3.73609e+07	7.8792e+07	2.90847e+07	1.13337e+07	1.73001e+08	1.06416e+07
P61604	10 kDa heat shock protein, mitochondrial	HSPE1		88	10	211	10	102	10.9	544.97	16/16	16/16	16/16	2.36552e+09	8.18855e+09	2.91363e+09	1.30883e+10	3.29446e+09	8.34675e+08	2.39276e+09	1.50856e+08	4.91727e+09	2.14842e+09	7.64938e+07	1.43888e+09	4.43144e+08	1.9843e+09	1.99976e+09	7.24209e+09	1.82545e+09	3.25035e+09	2.87503e+09	5.61598e+09	6.02065e+09	1.84323e+08	6.44213e+09	1.38826e+09	1.0859e+10	3.30241e+09	1.56659e+08	4.18572e+08	7.19396e+08	7.30567e+09	4.56682e+08	2.7425e+09	2.34878e+09	6.40699e+09	7.93315e+08	2.53183e+09
P51397	Death-associated protein 1	DAP		50	2	6	2	102	11.2	7.51	7/16	5/16	5/16	1000	428917	1000	1000	1000	3.53448e+07	1.02513e+07	1000	1000	3.61667e+07	1000	2.05406e+07	1000	1000	3.7121e+06	1.01993e+07	394449	1000	1000	1000	1.90863e+06	1000	1000	1000	1000	1000	1000	1000	3.53333e+06	1000	1.89082e+06	2.9178e+06	1000	6.38121e+06	1000	1000
P20962	Parathymosin	PTMS		14	1	2	1	102	11.5	4.17	8/16	7/16	10/16	2.00693e+07	1.93846e+06	1000	4.5108e+06	1.1044e+07	1000	3.1702e+07	1000	1000	4.81852e+07	1000	1000	1.18726e+07	1000	1000	1.29935e+07	1000	1000	1000	7.34155e+07	1000	1000	1000	6.08345e+06	2.94005e+07	1.74187e+07	1000	2.0933e+07	9.57826e+07	9.22688e+06	1000	1000	1.02888e+07	4.85164e+06	1000	5.60507e+06
P62310	U6 snRNA-associated Sm-like protein LSm3	LSM3		14	2	19	2	102	11.8	56.36	15/16	15/16	15/16	1.28462e+07	8.3248e+07	7.21361e+06	4.04573e+07	1.63517e+07	5.37121e+07	8.38099e+07	5.41913e+06	3.09125e+07	1000	1.15427e+07	8.1505e+07	2.92541e+06	5.65674e+07	4.59316e+07	1.69744e+08	2.69136e+07	1.89762e+07	1.51977e+07	3.81565e+07	8.68237e+07	57114261	3.35674e+07	1.22329e+07	9.60309e+07	5.64733e+07	1000	1.5053e+07	6.04609e+06	5.58648e+07	2.22706e+07	9.57612e+07	1.63155e+07	6.26312e+07	1000	4.81002e+07
Q99417	c-Myc-binding protein	MYCBP		49	4	16	4	103	12	47.32	16/16	15/16	15/16	5.49235e+07	1.20184e+07	5.31269e+07	1.79852e+08	3.17775e+07	5.0196e+07	5.0735e+07	5.62597e+07	8.66191e+07	3.83248e+08	2.00085e+07	1.18424e+08	6.52356e+06	9.84821e+07	2.06227e+07	1.77091e+08	2.37497e+07	2.86973e+07	1.33431e+07	2.32658e+07	3.57939e+07	14547713	1.93361e+07	1.59365e+07	3.07987e+07	1.21608e+08	1.60171e+07	9.62856e+07	1000	2.21367e+07	8.37834e+06	4.22483e+07	1.85775e+07	7.71435e+07	2.04526e+06	7.43691e+07
P62805	Histone H4	H4C1		50	5	68	5	103	11.4	137.47	16/16	16/16	15/16	1.56194e+07	1.6716e+08	3.06518e+08	1.51758e+08	1.1144e+07	1.1334e+08	1.61519e+07	9.7514e+07	4.44669e+07	1.79014e+07	3.77789e+07	9.63607e+06	7.04924e+07	1.10391e+08	1.70812e+07	8.21145e+08	1.96598e+08	2.94636e+07	2.34547e+08	8.83521e+07	2.43706e+08	3.86705e+07	1.42948e+08	2.53346e+06	6.94908e+08	4.02114e+08	2.29645e+06	1.12929e+07	8.38567e+08	3.82212e+07	8.14006e+07	8.43395e+08	6.94371e+06	8.04703e+06	5.21947e+08	2.66547e+07
Q96FQ6	Protein S100-A16	S100A16		26	2	5	2	103	11.8	14.6	14/16	15/16	16/16	3.78981e+07	2.36519e+07	3.69022e+07	1000	8.25879e+06	3.42747e+07	2.75253e+07	1000	1.11917e+07	5.35789e+06	8.29555e+07	6.58774e+07	9.16242e+06	6.97587e+07	2.19628e+07	2.35119e+07	5.4208e+07	1.25487e+07	1000	6.23971e+06	1.21012e+07	23726230	1.84263e+07	1.28322e+07	1.63501e+07	1.86733e+07	1.48685e+08	1.50189e+08	1.7502e+07	6.11237e+07	5.07842e+07	1.0177e+07	2.19345e+07	6.74978e+06	1.42564e+07	5.08588e+06
Q9UK45	U6 snRNA-associated Sm-like protein LSm7	LSM7		16	2	13	2	103	11.6	25.38	16/16	15/16	16/16	6.01322e+06	3.7025e+07	2.1296e+08	4.46658e+07	6.5527e+06	5.63043e+07	5.18194e+07	2.08426e+07	3.09734e+07	4.34902e+07	8.9853e+06	5.32461e+07	5.66624e+06	5.00435e+08	4.57072e+07	2.15729e+08	1.34414e+07	7.2028e+06	4.14382e+08	2.27465e+07	6.29384e+07	47971263	4.41504e+07	1.46994e+07	1.19013e+08	3.27342e+07	5.30174e+07	1000	1.78297e+07	5.41112e+07	1.35216e+07	8.51987e+07	4.296e+06	2.41134e+07	1.24966e+08	3.38918e+07
P84090	Enhancer of rudimentary homolog	ERH		38	4	32	4	104	12.3	40.37	16/16	14/16	16/16	9.85521e+06	7.22607e+07	5.04939e+08	2.71802e+08	9.5203e+07	9.43724e+07	7.95255e+07	3.48196e+07	1.21918e+08	3.02746e+08	5.98181e+06	9.04738e+07	4.84426e+07	7.04829e+08	1.53065e+08	1.76625e+08	2.36111e+07	5.53543e+07	5.10823e+08	3.99729e+07	8.75755e+07	87290780	1.08004e+08	1.12224e+08	1.11926e+08	1.73642e+08	1000	1000	9.20585e+07	3.14672e+08	5.81553e+07	1.01835e+08	3.36366e+07	1.5526e+08	3.3429e+08	9.34441e+07
Q9HCY8	Protein S100-A14	S100A14		11	1	8	1	104	11.7	23.38	6/16	4/16	5/16	2.37622e+06	1.63253e+06	1000	1000	1000	6.39113e+06	2.06747e+07	1000	1000	2.13859e+06	1000	1000	1000	1000	4.84247e+06	1000	1000	1000	1000	1000	1.66768e+06	9904402	1000	1000	1000	6.63648e+06	1000	1000	1000	1000	2.28071e+06	1000	1000	1000	1000	6.83594e+06
P61457	Pterin-4-alpha-carbinolamine dehydratase	PCBD1		58	4	58	4	104	12	180.81	16/16	15/16	13/16	7.57033e+07	3.37899e+08	4.05529e+07	2.03573e+08	1.77482e+08	4.47832e+08	4.72568e+08	1.99386e+07	5.11845e+07	3.82495e+08	9.83569e+06	2.60957e+08	5.56421e+07	9.60023e+07	2.48323e+08	7.18237e+08	1.5815e+08	7.5086e+07	1.94308e+07	1.83608e+08	3.67806e+08	411531089	3.16905e+08	1.47044e+07	1.62764e+08	2.37242e+08	1000	8.8677e+07	2.778e+07	2.94357e+08	9.33468e+07	3.52772e+08	9.2006e+07	8.94519e+07	1000	2.06813e+08
Q9Y3U8	60S ribosomal protein L36	RPL36		30	4	14	4	105	12.2	35.38	14/16	16/16	14/16	1.64688e+07	2.03541e+07	9.8407e+07	3.57435e+07	6.15523e+06	5.03822e+07	1.55511e+07	1000	1.71196e+07	3.71869e+07	1000	1.00356e+07	7.88535e+07	4.27135e+07	2.34586e+06	1.10349e+09	1.55059e+07	1.6596e+07	1.42167e+08	4.38994e+07	2.69878e+07	81619695	1.36605e+07	2.48467e+06	3.53683e+07	4.79375e+07	2.54799e+06	1.12491e+07	1.87761e+07	2.18123e+07	2.61745e+07	3.54849e+08	1000	1000	5.05875e+07	4.01479e+07
P99999	Cytochrome c	CYCS		48	7	179	7	105	11.7	302.74	16/16	16/16	16/16	2.27212e+08	1.06064e+09	9.24313e+08	2.10046e+09	6.70251e+08	2.07859e+08	3.13084e+08	5.6788e+07	9.14312e+08	8.61982e+08	4.38885e+07	6.70902e+08	1.15769e+09	1.4486e+09	9.5844e+08	1.36166e+09	4.09363e+08	5.31575e+08	3.25455e+08	9.1431e+08	9.62382e+08	118634122	1.10325e+09	4.62138e+08	9.40992e+08	1.29299e+09	1.43218e+07	1.37913e+07	1.46521e+09	5.73423e+08	1.50729e+08	2.80082e+08	9.4738e+08	1.32087e+09	2.17781e+08	5.63804e+08
P31949	Protein S100-A11	S100A11		47	5	118	5	105	11.7	352.76	16/16	16/16	16/16	2.87313e+08	4.36885e+08	1.85105e+08	1.89308e+09	3.68933e+09	1.24589e+09	2.07908e+09	7.4953e+08	2.85353e+08	1.13837e+09	1.95294e+07	2.32761e+09	1.27561e+08	4.36335e+08	1.53164e+08	2.83601e+08	1.07419e+08	2.4449e+08	3.60265e+08	7.81389e+09	6.66778e+08	8.9336e+08	9.1446e+08	2.65643e+07	9.42568e+07	1.63298e+09	548543	1.8141e+07	8.36412e+07	1.14328e+08	1.93239e+08	2.63484e+08	4.91537e+07	3.23728e+08	7.00247e+07	5.39247e+08
P10599	Thioredoxin	TXN		67	8	233	8	105	11.7	593.87	15/16	16/16	15/16	1.03019e+09	5.19183e+09	1.10797e+09	7.45302e+09	3.23384e+09	2.5296e+09	4.53649e+09	1000	1.1074e+09	5.88321e+09	9.13889e+07	2.62001e+09	2.97217e+09	1.55629e+09	2.4423e+09	2.08101e+09	1.17054e+09	1.35061e+09	1.14625e+08	7.26184e+09	3.45445e+09	1.8054e+09	3.82744e+09	1.16982e+08	1.71416e+08	2.33279e+09	5.55204e+07	1.32973e+07	1.44799e+10	1.30762e+09	9.94947e+08	1.65773e+09	4.24487e+09	1.26059e+10	1000	5.80941e+09
P35754	Glutaredoxin-1	GLRX		53	6	104	6	106	11.8	293.79	15/16	16/16	16/16	4.42237e+07	2.51125e+08	1.54899e+07	4.8213e+08	1.87413e+08	3.42227e+08	3.52365e+08	1000	6.371e+07	1.54652e+08	5.22136e+07	1.19585e+08	3.86529e+09	3.00574e+07	5.04491e+08	4.2749e+07	1.81015e+08	1.50556e+08	1.15266e+07	3.50032e+08	1.6694e+08	1.95982e+08	6.57057e+07	1.74818e+08	2.06681e+07	3.00268e+07	4.33224e+07	3.81217e+07	8.99666e+09	1.7519e+08	4.27852e+08	7.4138e+07	1.02274e+09	2.34544e+08	5.91075e+06	4.24006e+08
Q9GZP8	Immortalization up-regulated protein	IMUP	Acetyl [N-Term]	25	1	5	1	106	10.9	17.73	6/16	1/16	7/16	1000	7.28351e+06	1000	2.70371e+06	9.24402e+06	1000	1000	1000	1000	2.45683e+07	1000	8.84626e+06	1000	1000	4.00262e+06	1000	1000	1000	1000	1000	1000	7702012	1000	1000	1000	1000	1000	1000	1000	1000	1000	1000	1000	2.80023e+07	1000	3.33803e+07
P0DOY3	Immunoglobulin lambda constant 3	IGLC3		90	8	321	3	106	11.3	1086.28	14/16	15/16	12/16	6.62354e+07	2.328e+08	1000	8.89514e+08	5.5144e+08	2.69999e+08	1.99076e+08	5.78159e+06	2.02456e+08	2.026e+08	2.05465e+08	4.19238e+08	1.83905e+08	1000	1.21556e+09	1.96292e+08	2.03205e+08	2.53516e+08	1000	3.66658e+08	8.89463e+08	217439762	4.88732e+08	7.41665e+07	7.53541e+07	6.78157e+07	2.13461e+07	4.71692e+08	4.00363e+07	1.10545e+07	1.07299e+09	3.46509e+08	2.82724e+08	2.9183e+08	1000	6.12724e+08
P01834	Immunoglobulin kappa constant	IGKC	Acetyl [K42]	91	12	839	2	107	11.8	3163.23	13/16	12/16	11/16	4.11457e+08	1.30083e+09	1000	2.50463e+09	3.63815e+09	9.08011e+08	7.7359e+08	1000	8.09708e+08	8.33649e+08	1.06568e+08	1.21933e+09	2.91541e+08	1000	4.93367e+09	3.49414e+07	4.40681e+08	1.83231e+09	1000	3.20177e+09	4.1557e+09	9.798e+08	1.89148e+09	1.71351e+07	5.50531e+07	7.55264e+08	1000	3.82695e+07	1000	1000	2.68056e+09	4.38707e+08	6.67464e+08	1.23695e+09	1000	2.00252e+09
Q9UJC5	SH3 domain-binding glutamic acid-rich-like protein 2	SH3BGRL2		25	2	17	2	107	12.3	41.25	11/16	12/16	12/16	1000	1.83748e+07	4.34257e+06	2.27638e+07	1.42608e+07	3.61111e+07	1000	3.30297e+06	1000	1000	248520	2.18987e+07	1000	7.79663e+06	1.44904e+07	5.4813e+06	5.18161e+06	9.64333e+06	1000	5.49634e+06	6.82596e+06	24889432	5.28159e+06	3.05361e+06	1000	3.8459e+07	530659	1000	2.92713e+06	1000	1.27678e+06	7.70445e+06	1.52658e+07	8.86801e+07	1000	2.8434e+07
P18859	ATP synthase-coupling factor 6, mitochondrial	ATP5PF		48	3	8	3	108	12.6	26.23	11/16	8/16	6/16	1000	2.08322e+07	1000	3.9911e+07	1.47972e+07	1.9192e+07	1000	1000	2.21986e+07	1.02002e+07	9.29196e+06	5.27808e+06	2.39857e+07	1000	1.63364e+08	8.09091e+07	1000	4.2557e+06	1000	1000	6.78293e+06	16611057	1.10797e+07	1000	1000	1000	2.3099e+06	1000	1.50407e+07	1000	1.53508e+06	5.1211e+06	1000	1.09912e+08	1000	1.76374e+08
P62942	Peptidyl-prolyl cis-trans isomerase FKBP1A	FKBP1A		44	6	42	6	108	11.9	144.32	16/16	15/16	13/16	5.0718e+07	1.08077e+08	3.39797e+07	7.30478e+07	4.73718e+07	3.91364e+07	1.8812e+08	6.58293e+06	5.09216e+07	2.22122e+08	5.17403e+06	4.67592e+07	4.50832e+08	2.19137e+07	5.92032e+07	3.39184e+08	5.44306e+07	1.87441e+07	1000	1.08967e+08	7.78089e+07	3.38984e+07	1.2054e+08	1.73679e+06	1.11927e+08	1.08627e+08	9.66319e+06	2.52363e+07	7.79191e+08	9.27391e+07	5.29487e+07	1.33847e+08	1.9691e+08	2.16048e+08	1000	4.84224e+07
Q9HD89	Resistin	RETN		24	2	8	2	108	11.4	26.91	11/16	9/16	7/16	1000	6.36792e+06	1000	1.54969e+07	5.23132e+07	2.52959e+07	1.97526e+07	1000	5.67764e+06	3.6798e+07	6.80675e+06	1000	5.16717e+06	1000	6.52179e+06	3.45614e+07	1.38869e+07	1000	1000	1000	4.76196e+06	10136426	1000	2.40255e+07	1000	3.33177e+07	1000	1000	8.51922e+06	8.76007e+07	6.243e+06	4.1367e+06	5.57357e+06	1.58639e+07	1000	2.18348e+07
O75347	Tubulin-specific chaperone A	TBCA		36	4	142	4	108	12.8	451.14	16/16	16/16	15/16	4.10116e+08	6.73869e+08	7.81959e+06	2.33745e+09	1.1094e+09	6.20683e+08	5.95389e+08	1.8437e+07	8.00949e+08	1.10783e+09	2.08066e+07	1.12614e+09	1.81644e+09	6.36698e+07	6.70382e+08	1.06024e+09	6.32803e+08	5.60154e+08	4.5411e+06	1.01183e+09	8.81566e+08	158500094	4.86469e+08	2.22053e+08	2.76845e+08	2.39833e+08	1.12759e+07	6.47372e+08	3.10466e+09	3.9732e+08	3.92516e+08	7.25856e+08	1.12817e+09	1.467e+09	1000	8.85899e+08
Q9GZT3	SRA stem-loop-interacting RNA-binding protein, mitochondrial	SLIRP		47	4	10	4	109	12.3	21.24	13/16	15/16	14/16	2.05682e+07	3.36443e+07	1000	2.38932e+07	4.9727e+06	1.27355e+07	4.98649e+07	1000	4.6866e+07	1.53942e+07	1000	1.45608e+07	1.74524e+07	2.54821e+06	9.79176e+06	6.15622e+07	2.90543e+07	1.24604e+07	1.71576e+07	3.80553e+07	2.40736e+07	1.08412e+07	9.23328e+07	4.72512e+06	1.14504e+08	4.83258e+07	1000	2.53007e+07	6.07262e+07	1.60576e+07	6.74723e+06	1.39845e+08	1.44361e+07	2.94602e+07	1.31764e+07	1.79244e+07
Q9BSY4	Coiled-coil-helix-coiled-coil-helix domain-containing protein 5	CHCHD5		13	1	1	1	110	12.4	0	0/16	7/16	7/16	1000	1000	1000	1000	1000	1000	1000	1000	1000	1000	1000	1000	1000	1000	1000	1000	2.4974e+06	1000	1000	6.00618e+06	1000	1000	1000	1000	1000	1000	5.89761e+06	7.95413e+06	1.26083e+07	1000	3.06808e+06	3.88108e+06	1000	6.18996e+06	1000	1000
P81605	Dermcidin	DCD		13	2	7	2	110	11.3	23.1	15/16	10/16	15/16	8.36167e+06	1.62632e+07	6.32734e+06	7.76228e+07	3.18847e+07	1.18942e+07	3.27725e+07	1000	3.33274e+08	9.74409e+06	5.29637e+06	4.20639e+07	3.2076e+07	1.55626e+07	2.37005e+07	6.65072e+07	1.95807e+07	1.85879e+07	9.86593e+06	4.23175e+07	2.22869e+07	1000	1.66454e+07	1000	1000	3.69845e+06	1000	1000	5.60452e+07	1000	8.20472e+06	2.99463e+07	4.16037e+07	8.99012e+07	3.39639e+06	2.74831e+07
P56211	cAMP-regulated phosphoprotein 19	ARPP19		16	3	9	3	112	12.3	11.61	13/16	7/16	9/16	1000	1.56513e+07	2.74101e+06	1.16457e+07	2.16121e+07	8.04657e+06	1.89624e+07	1000	2.54604e+07	2.05315e+07	2.68575e+06	7.7925e+06	2.02988e+08	3.31747e+06	2.44861e+07	1000	5.14201e+06	1000	1000	7.19781e+06	1.81543e+07	1000	1000	1000	1000	1.32015e+07	1000	1000	6.86573e+08	1000	1.57374e+07	1.08143e+07	6.55388e+07	1.66778e+07	1000	1.68989e+07
Q15369	Elongin-C	ELOC		24	2	9	2	112	12.5	4.49	11/16	13/16	11/16	4.92495e+06	2.26233e+07	6.17309e+07	1.39204e+07	2.9288e+06	1.23278e+07	3.25006e+07	1000	1000	1.71712e+07	1.20493e+07	1.18905e+07	1000	1.24564e+08	1000	1000	1.38034e+07	2.75409e+06	4.62378e+07	1.20669e+07	1.26063e+07	6.74698e+06	8.41243e+06	6.0368e+06	1.38244e+07	1.08539e+07	1000	1000	1.44781e+07	9.56005e+07	1000	4.74698e+07	3.93504e+06	5.85813e+06	1000	6.28905e+06
Q16663	C-C motif chemokine 15	CCL15		32	2	4	2	113	12.2	10.56	6/16	5/16	9/16	1000	1000	1000	4.46287e+06	1.05289e+07	1000	1000	1000	1000	8.72534e+06	3.3443e+06	9.25787e+06	1000	1000	1.66699e+07	1000	1000	1000	1000	4.32807e+07	1.27465e+07	1000	4.54609e+07	1000	1000	1000	1000	1000	1000	1000	8.12245e+06	2.68875e+06	1000	4.2236e+07	1000	2.0846e+07
P41567	Eukaryotic translation initiation factor 1	EIF1		14	1	8	1	113	12.7	4.9	10/16	9/16	10/16	7.87174e+06	2.21919e+07	1000	2.40288e+07	2.76664e+07	1.57488e+07	6.58016e+07	1000	3.74379e+07	2.71113e+07	1000	3.00204e+07	1000	1000	1000	4.37718e+07	1.0184e+07	1.20405e+07	1000	4.34505e+07	2.16625e+07	14118401	3.76322e+07	1000	4.36435e+07	3.10782e+07	1000	1000	1000	1000	1000	4.55006e+07	1000	1.30669e+07	1000	7.9006e+06
P05386	60S acidic ribosomal protein P1	RPLP1		56	3	77	3	114	11.5	349.21	11/16	10/16	7/16	4.6491e+07	1.92021e+08	1000	7.78072e+07	2.83302e+07	2.90126e+08	1.23974e+09	1000	4.25402e+06	2.63551e+08	353551	6.51967e+07	1000	1000	8.78825e+06	1000	6.18624e+06	3.15249e+07	1000	8.00198e+08	8.24729e+07	627332841	1.38228e+08	1000	1000	7.70287e+08	1000	3.11309e+06	1000	1000	2.30188e+07	1.92156e+07	1000	4.89954e+07	1000	1.03835e+08
P06702	Protein S100-A9	S100A9		75	9	250	9	114	13.2	709.16	16/16	16/16	16/16	1.52644e+09	3.83466e+08	3.36911e+09	2.13668e+09	1.13268e+10	5.72629e+08	1.96955e+10	4.87519e+09	1.47916e+09	1.15219e+10	3.16001e+09	5.86768e+09	7.40111e+09	9.10431e+09	1.0156e+09	5.23877e+09	1.30262e+09	3.50847e+08	8.58403e+08	1.03509e+10	3.51676e+09	7.77305e+08	1.38963e+09	1.4064e+09	5.35157e+08	9.11214e+09	1.863e+08	5.69311e+08	1.53615e+09	3.33976e+10	3.61787e+09	7.02582e+09	2.78899e+08	9.3067e+07	4.23898e+08	7.75541e+08
O75368	SH3 domain-binding glutamic acid-rich-like protein	SH3BGRL		90	9	99	9	114	12.8	302.97	16/16	14/16	15/16	4.45406e+07	1.23662e+08	2.81193e+07	2.59584e+08	1.78149e+08	8.20576e+07	7.71653e+07	1.29537e+08	7.77825e+07	6.57404e+07	1.05394e+06	1.14482e+08	1.60795e+07	1.04859e+07	1.48776e+08	9.33703e+07	6.01889e+07	1.02589e+08	4.95636e+07	1.53824e+08	1.39212e+08	3.55478e+07	6.68705e+07	1.79687e+07	1.18866e+07	8.774e+07	1000	1.89619e+07	9.61421e+07	1000	4.40429e+07	1.19602e+08	1.98957e+07	7.59713e+08	5.85078e+07	3.37364e+08
P62854	40S ribosomal protein S26	RPS26		26	2	18	2	115	13	50.9	9/16	9/16	7/16	1000	4.92893e+06	4.16014e+06	8.26873e+06	1000	7.89821e+06	1000	1000	1000	2.46425e+06	1000	1.3124e+06	1000	4.1942e+06	1.75335e+06	4.73413e+08	1000	1.15843e+06	3.49274e+06	1.1976e+07	5.8581e+06	3.7967e+06	1000	1000	1000	1.81344e+07	1000	3.09689e+07	1000	2.34478e+06	1000	3.39686e+07	1000	1000	1000	5.52931e+06
P05387	60S acidic ribosomal protein P2	RPLP2		85	11	177	11	115	11.7	681.32	15/16	14/16	15/16	7.78303e+07	3.83624e+08	3.69184e+06	1.22759e+09	2.37164e+08	1.07009e+09	6.40485e+08	1000	3.39805e+08	9.52244e+08	7.22747e+07	9.72283e+08	1.40712e+08	7.08542e+06	1.04253e+09	1.92879e+09	1.97312e+08	2.01004e+08	1000	4.56362e+08	5.44894e+08	5.62114e+08	1.06602e+09	5.34806e+06	3.01732e+08	7.56488e+08	5.10686e+06	1000	1.63812e+08	3.22398e+07	3.03737e+08	1.6439e+09	2.48406e+08	8.69379e+08	1000	1.37398e+09
P62888	60S ribosomal protein L30	RPL30		54	5	40	5	115	12.8	147.12	13/16	10/16	10/16	1000	2.74356e+07	4.27526e+06	5.63422e+07	9.96324e+06	5.82501e+07	1.31449e+07	1000	5.44018e+07	1.83917e+07	2.19252e+06	5.6165e+07	1000	6.24057e+06	7.14438e+06	1.19023e+08	1.47316e+07	2.12124e+07	1000	5.67189e+07	3.01435e+07	8.81921e+07	9.95504e+07	1000	3.30845e+07	1.89147e+08	1000	1000	1000	1000	4.26685e+06	1.64478e+08	1000	4.85414e+06	1000	1.50396e+07
A0A0A0MRZ8	Immunoglobulin kappa variable 3D-11	IGKV3D-11		8	1	38	1	115	12.6	92.21	16/16	16/16	16/16	1.58819e+07	3.0209e+07	3.15631e+08	1.28973e+08	1.13042e+08	2.4667e+07	3.9509e+07	5.37934e+08	3.97923e+07	5.50585e+07	5.24845e+07	8.13887e+07	1.63647e+08	6.57304e+08	1.05878e+08	2.03035e+08	2.73716e+07	4.08397e+07	2.2936e+08	1.79526e+08	1.06766e+08	19724542	5.66411e+07	2.65899e+08	1.41491e+08	1.58603e+07	1.02852e+08	1.79481e+08	2.15792e+08	1.36047e+08	1.42742e+08	6.84479e+07	9.10183e+07	7.212e+07	6.37155e+08	6.59495e+07
A0A087WSY6	Immunoglobulin kappa variable 3D-15	IGKV3D-15		26	2	12	2	115	12.5	34.08	12/16	16/16	14/16	1.05777e+07	1.88528e+07	3.40894e+06	2.01782e+07	3.1967e+07	1.68605e+07	1.34859e+07	1000	4.16056e+06	1000	1.26986e+07	1000	2.51652e+07	8.74944e+06	4.43214e+07	1000	1.51564e+07	1.03459e+07	5.38904e+06	2.81257e+07	3.94961e+07	23400448	1.0977e+07	2.45743e+07	5.0167e+07	2.59263e+07	1.41634e+07	8.84023e+07	1.51965e+07	2.36775e+07	3.68053e+07	6.00573e+06	2.0886e+07	9.07812e+06	1000	2.60257e+07
P14174	Macrophage migration inhibitory factor	MIF		36	5	69	5	115	12.5	181.55	16/16	16/16	16/16	2.51096e+09	3.06783e+09	3.5566e+08	2.91805e+09	2.67975e+09	2.62103e+09	4.84266e+09	6.90207e+06	3.06749e+09	1.41597e+09	2.64977e+08	2.41219e+09	2.40398e+09	9.43178e+08	1.88127e+09	4.71443e+09	1.82966e+09	1.62232e+09	1.44158e+08	3.4239e+09	3.31452e+09	1.70331e+09	2.90115e+09	1.78112e+09	9.07137e+09	2.32291e+09	2.72623e+08	1.88175e+09	4.92932e+09	7.24626e+09	7.87418e+08	1.55629e+09	1.52995e+09	1.09511e+09	2.63894e+07	1.01023e+09
P01619	Immunoglobulin kappa variable 3-20	IGKV3-20		47	4	54	2	116	12.5	160.65	16/16	16/16	16/16	1.43949e+07	3.78239e+07	9.4464e+08	7.49373e+07	1.14331e+08	1.30908e+07	2.50002e+07	1.07867e+09	3.14119e+07	2.40897e+07	7.38807e+07	7.91882e+07	1.60941e+08	1.15995e+09	1.84401e+08	1.95808e+08	3.19319e+07	2.30405e+08	7.99677e+08	6.88009e+07	1.29632e+08	25379636	3.07976e+07	3.02122e+08	1.05736e+08	9.13619e+06	1.57446e+08	1.07039e+08	2.58532e+08	1.62098e+08	1.75743e+08	3.95906e+07	4.82981e+07	4.82401e+07	2.40977e+09	4.15789e+07
A0A0C4DH25	Immunoglobulin kappa variable 3D-20	IGKV3D-20		28	3	15	1	116	12.5	50.94	9/16	12/16	12/16	1000	1000	1.52041e+08	1.15791e+07	1.36668e+07	1000	1000	1000	1000	1000	2.29342e+06	2.62144e+07	4.94507e+07	8.12737e+07	2.79857e+07	1.41117e+07	1000	1.41852e+07	8.66813e+07	1.10882e+07	2.15555e+07	3.80421e+06	1000	6.66907e+07	1.84101e+07	1000	2.63826e+07	7.09114e+07	6.66722e+07	3.00569e+07	2.71679e+07	1000	1000	1.0455e+07	5.96865e+08	1000
Q16718	NADH dehydrogenase [ubiquinone] 1 alpha subcomplex subunit 5	NDUFA5		9	1	1	1	116	13.5	3.99	6/16	6/16	1/16	1.60551e+07	1000	1000	1000	1000	1000	1000	1000	6.14223e+06	6.38411e+07	1000	7.0839e+06	1000	1000	1.33882e+06	6.04421e+06	3.52142e+06	6.13762e+06	1000	1000	1000	1000	9.55765e+06	1000	1000	1000	1000	1.23554e+07	1000	1000	2.05209e+06	4.0703e+06	2.0728e+06	1000	1000	1000
A0A075B6H7	Probable non-functional immunoglobulin kappa variable 3-7	IGKV3-7		23	2	42	2	116	12.8	99.35	16/16	16/16	16/16	1.43184e+07	3.49637e+07	9.90898e+08	1.07794e+08	1.25281e+08	4.04242e+07	5.17296e+07	7.70179e+08	5.37037e+07	4.20255e+07	8.79149e+07	8.45471e+07	1.97968e+08	1.13985e+09	3.25446e+08	1.90713e+08	3.81268e+07	4.89072e+07	5.8926e+08	7.09739e+07	1.68417e+08	23223517	6.11974e+07	4.02363e+08	2.25882e+08	1.93352e+07	1.79968e+08	6.98791e+07	3.20437e+08	2.00788e+08	2.95405e+08	8.44342e+07	6.8642e+07	7.46877e+07	1.6241e+09	6.54914e+07
Q8WUH6	Transmembrane protein 263	TMEM263		9	1	1	1	116	11.7	2	0/16	10/16	0/16	1000	1000	1000	1000	1000	1000	1000	1000	1000	1000	1000	1000	1000	1000	1000	1000	1.38017e+07	1.76887e+07	6.36388e+06	1000	1.29186e+07	7852291	1.72854e+07	1000	6.83861e+06	9.15534e+06	1000	1000	6.41374e+07	1000	1.40946e+07	1000	1000	1000	1000	1000
P49207	60S ribosomal protein L34	RPL34		13	2	5	2	117	13.3	11.09	12/16	15/16	12/16	1.12718e+08	6.46458e+06	2.1805e+08	8.18991e+06	1000	1.79755e+07	1.45227e+07	1000	1.20393e+07	1000	4.41015e+07	7.22197e+06	1000	7.60821e+07	4.95112e+06	2.68313e+08	3.09994e+07	1.17748e+07	1.87107e+09	6.51143e+07	3.49584e+07	22801087	3.59137e+07	9.53326e+06	6.64852e+07	4.27185e+07	1000	2.32435e+07	2.10554e+07	1.95997e+07	1.68188e+07	1.18746e+08	3.80911e+06	1000	2.81174e+08	1.89354e+07
P23083	Immunoglobulin heavy variable 1-2	IGHV1-2		9	1	1	1	117	13.1	3.67	5/16	2/16	4/16	1000	5.1705e+06	1000	4.66013e+06	1000	1000	1000	8.92489e+07	6.25382e+06	2.16662e+06	1000	1000	1000	1000	1000	1000	4.25438e+06	5.82693e+06	1000	1000	1000	1000	1000	1000	1000	1000	1000	1000	1000	1000	1000	1000	3.71031e+06	1000	1000	6.27532e+06
P01772	Immunoglobulin heavy variable 3-33	IGHV3-33		22	3	9	1	117	13.1	31.09	5/16	4/16	5/16	1000	1000	1000	5.95251e+06	1000	1000	1000	1000	1000	1000	1000	6.83683e+06	4.96604e+06	1000	1.38831e+07	6.30631e+06	3.07045e+06	1000	1000	9.96406e+06	2.88253e+07	1000	1000	1000	1000	1000	1000	1000	1000	1000	1.37689e+07	1000	1000	5.8733e+06	1000	4.02417e+06
A0A0J9YX35	Immunoglobulin heavy variable 3-64D	IGHV3-64D		9	1	2	1	117	12.8	5.1	11/16	8/16	6/16	1.28654e+07	7.23675e+06	1000	1.41703e+07	1.47879e+07	1000	4.44071e+07	4.36995e+08	4.18323e+06	4.10137e+06	1000	1.25254e+07	3.30979e+07	1000	1.45448e+07	1000	1000	5.13305e+06	1000	5.05006e+07	1000	1000	6.14219e+07	1000	4.87976e+07	7.21941e+07	1000	1000	1.68825e+07	9.3206e+06	5.439e+06	1000	1.9449e+07	1000	1000	2.04392e+07
P01780	Immunoglobulin heavy variable 3-7	IGHV3-7		26	3	8	1	117	12.9	24.57	7/16	6/16	8/16	2.45069e+06	6.26914e+06	1000	1000	1000	5.83045e+06	1000	1000	1000	8.46415e+06	2.44848e+06	1000	2.27875e+06	1000	1.2637e+07	1000	1000	6.5938e+06	1000	1000	1.0855e+07	1000	1000	1000	1000	1000	798990	1000	2.73402e+06	2.08999e+06	1000	6.0262e+06	1000	1000	1000	3.14834e+06
A0A0B4J1X5	Immunoglobulin heavy variable 3-74	IGHV3-74		25	3	18	1	117	12.8	46.15	15/16	16/16	16/16	3.24863e+07	6.91627e+07	2.08652e+08	1.00503e+08	1.02041e+08	9.58451e+07	1.09282e+08	1000	4.44196e+07	7.20481e+06	3.29122e+07	1.60194e+07	9.48071e+07	6.72588e+07	2.10597e+08	4.40084e+08	7.40311e+07	3.58885e+07	6.77371e+08	7.11683e+07	3.05273e+08	115718088	9.45734e+07	1.27401e+08	2.52145e+08	1.77087e+08	2.09496e+07	9.73688e+06	2.09068e+08	2.84376e+08	8.58104e+07	1.52025e+08	6.19853e+07	1.10695e+08	7.34353e+08	8.88562e+07
A0A0J9YXX1	Immunoglobulin heavy variable 5-10-1	IGHV5-10-1		11	1	2	1	117	12.8	5.95	3/16	5/16	4/16	1000	1000	1000	1000	9.25852e+06	1000	1000	1000	1000	7.28223e+06	1000	1000	1000	1000	1.1314e+07	1000	1000	1000	1000	3.35785e+07	1.60895e+07	1000	2.40218e+07	1000	1000	9.47044e+06	1000	1000	1000	1000	5.58557e+06	1000	1000	1000	1000	1000
P01599	Immunoglobulin kappa variable 1-17	IGKV1-17		14	1	1	1	117	12.8	2.73	4/16	5/16	3/16	1000	1000	1000	1.78672e+07	5.53627e+06	1000	1000	1000	1000	1000	1000	1000	7.60788e+06	1000	1.02136e+07	1000	5.7281e+06	1000	1000	1.20256e+07	1000	1000	1000	1000	1000	5.35753e+06	2.16381e+06	1000	1000	1000	1.24463e+07	1000	8.04747e+06	1000	1000	1000
A0A0C4DH72	Immunoglobulin kappa variable 1-6	IGKV1-6		14	1	4	1	117	12.7	13.97	4/16	4/16	6/16	1000	9.68311e+06	1000	1000	1.17598e+07	1000	1000	1000	2.99732e+06	1000	1000	1000	1000	1000	1.3374e+07	1000	2.08426e+06	1000	1000	3.47718e+07	3.93118e+06	1000	1000	1000	1000	1000	1000	1000	1000	1000	1.5996e+07	1000	4.32483e+06	1000	1000	4.9832e+06
P01593	Immunoglobulin kappa variable 1D-33	IGKV1D-33		14	1	7	1	117	12.8	30.17	9/16	7/16	6/16	1000	4.50638e+06	1000	2.68738e+07	1.77657e+07	9.14904e+06	1000	1000	5.38108e+06	2.05234e+07	593921	1.03024e+07	1000	1000	2.23426e+07	1000	1.79052e+06	1000	1000	2.10835e+07	1.02863e+07	7.72817e+06	2.14649e+07	1000	1000	1000	1000	1000	1000	1000	2.52161e+07	4.53329e+06	2.30665e+06	1000	1000	1.42691e+07
P01700	Immunoglobulin lambda variable 1-47	IGLV1-47		25	2	13	2	117	12.3	40.11	11/16	11/16	11/16	1000	2.01461e+07	1000	6.7524e+07	1.54959e+07	1.98402e+07	2.47587e+07	1000	2.54087e+07	1000	2.28076e+07	3.25692e+07	5.82505e+07	1000	1.59097e+08	2.28742e+07	3.11019e+07	2.77985e+07	1000	1000	3.57056e+07	30147965	3.6373e+07	2.74157e+07	1000	1.13153e+07	2.10035e+07	1000	1.68204e+08	1000	1.35337e+08	1.898e+07	1000	2.97397e+07	1000	4.33257e+07
P80748	Immunoglobulin lambda variable 3-21	IGLV3-21		39	2	22	2	117	12.4	90.82	13/16	12/16	13/16	1.05293e+07	1.73492e+07	1000	2.26317e+07	4.28854e+07	1000	6.27591e+07	9.41165e+06	1.76633e+07	1.04759e+07	7.69119e+07	2.28375e+07	2.07885e+07	1000	1.66946e+08	1.85084e+07	7.40543e+07	1000	1000	1000	1.52709e+07	7.60816e+06	3.93628e+07	7.26051e+06	9.39444e+06	1.75525e+07	6.31424e+07	1.3606e+08	2.22672e+07	1000	9.04745e+07	1.40295e+07	1.21176e+07	4.30087e+07	1000	1.21628e+07
A0A0C4DH35	Probable non-functional immunoglobulin heavy variable 3-35	IGHV3-35		9	1	1	1	117	12.8	3.69	7/16	2/16	5/16	1000	1000	1000	5.33091e+06	5.61826e+06	1000	1000	1.57157e+08	4.25274e+06	1000	1000	6.46933e+06	9.97153e+06	1000	9.7257e+06	1000	1000	1000	1000	1000	1.22858e+07	1000	1000	1000	1000	1000	1000	1000	1000	1000	4.57692e+06	1000	1000	1000	1000	1000
P30046	D-dopachrome decarboxylase	DDT		33	4	70	4	118	12.7	174.9	15/16	15/16	15/16	9.82115e+07	2.96067e+08	1.47735e+08	1.83274e+08	5.68658e+07	2.87432e+08	1.84831e+08	1000	5.74628e+07	2.48543e+07	4.27514e+07	4.97495e+07	2.7996e+07	3.03747e+08	1.3424e+08	7.78977e+07	1.40949e+08	1.26755e+08	6.5127e+07	2.85427e+08	1.34912e+08	369861355	2.06872e+08	2.13937e+07	5.38457e+08	2.83489e+08	4.99767e+06	1000	4.63767e+07	5.9799e+07	3.85369e+07	2.13199e+08	6.49163e+07	1.09408e+08	1.11096e+07	2.31958e+08
Q15370	Elongin-B	ELOB		43	3	21	3	118	13.1	51.59	10/16	13/16	12/16	7.30199e+06	5.82595e+07	1.44155e+08	3.53087e+06	1000	3.03463e+06	1.2176e+08	1000	1000	1.97407e+07	1.07775e+06	1000	7.09183e+06	3.32823e+08	1000	1000	1.11406e+07	1000	5.61407e+08	6.88022e+07	2.83454e+07	6.44067e+06	4.98994e+07	9.29786e+06	1.82573e+07	8.42293e+07	2.47487e+06	1000	3.74797e+07	9.45242e+07	1000	6.04967e+06	2.89685e+06	3.16273e+06	2.61156e+08	1000
Q13541	Eukaryotic translation initiation factor 4E-binding protein 1	EIF4EBP1		27	2	5	2	118	12.6	26.31	7/16	3/16	3/16	5.05261e+06	2.60713e+07	1000	5.97375e+07	1.97341e+07	5.76189e+06	1000	1000	3.97804e+07	3.77774e+06	1000	1000	1000	1000	1000	1000	1000	4.85619e+06	1000	1.20151e+08	1000	1000	1000	1000	1000	7.82212e+07	1000	1000	1000	1000	1000	1000	1000	2.71468e+07	1000	4.12522e+06
P0DP04	Immunoglobulin heavy variable 3-43D	IGHV3-43D		19	2	7	1	118	13	21.16	9/16	0/16	6/16	1000	1000	7.10557e+06	7.4945e+06	1000	8.69664e+06	1000	6.64488e+07	1.62703e+07	1000	1000	1000	5.46788e+07	5.66062e+06	7.55149e+06	4.89875e+06	1000	1000	1000	1000	1000	1000	1000	1000	1000	1000	1000	1000	1000	1000	1000	1000	1000	1000	3.65925e+07	1.18011e+07
P58546	Myotrophin	MTPN		80	6	37	6	118	12.9	165.93	13/16	11/16	13/16	2.38623e+07	3.95432e+07	1000	7.85534e+07	4.06645e+07	1.46722e+08	8.4255e+07	1000	2.53351e+07	6.39123e+07	2.63451e+07	6.19393e+07	1.34713e+08	1000	7.65924e+07	8.05793e+07	5.05923e+07	1.03102e+07	1000	7.17707e+07	4.31897e+07	196752022	1000	1000	6.43937e+06	1.20121e+08	1000	4.40076e+07	1.04798e+08	1000	6.69154e+07	1.91841e+08	6.69584e+07	6.17578e+07	1000	6.59862e+07
P62316	Small nuclear ribonucleoprotein Sm D2	SNRPD2		42	7	10	7	118	13.5	27.69	16/16	11/16	13/16	2.63655e+07	1.54077e+07	1.07751e+07	9.98357e+06	6.10303e+06	2.93551e+07	3.47252e+07	5.06605e+07	2.72982e+07	6.44324e+07	2.21281e+07	2.43752e+07	943494	5.63066e+06	1.02767e+07	9.25713e+07	5.41049e+06	1.12141e+07	6.85867e+06	7.15856e+07	3.27516e+07	21340428	2.1988e+07	1000	8.36152e+06	1.43805e+08	1000	1000	1000	1000	5.56126e+06	4.50948e+07	1000	1.09614e+07	1.3276e+07	1.21998e+07
O75348	V-type proton ATPase subunit G 1	ATP6V1G1		17	2	12	2	118	13.7	31.45	10/16	14/16	10/16	2.03785e+07	4.87176e+06	1000	4.44432e+06	1000	5.87184e+06	1000	1000	1.0332e+07	1.46789e+07	2.51171e+06	7.23583e+06	1.28372e+06	1000	1000	2.85045e+07	2.63494e+06	5.05235e+06	6.06694e+07	6.5679e+07	1.15232e+07	1.44928e+07	7.45727e+06	1000	1.37274e+07	1.18899e+07	1000	3.22921e+06	561876	3.97876e+07	2.86938e+06	3.80105e+07	1.51492e+07	4.96654e+06	1000	1000
P60866	40S ribosomal protein S20	RPS20		32	4	57	4	119	13.4	126.76	16/16	15/16	15/16	3.88829e+07	8.95056e+07	2.78054e+08	9.69412e+07	2.09608e+07	1.71896e+08	8.56351e+07	3.42179e+07	2.99988e+07	9.87598e+07	2.26277e+07	9.30743e+07	1.57773e+07	8.1063e+07	3.16096e+07	3.59106e+09	1.3119e+08	4.17346e+07	2.79413e+08	1.68504e+08	1.40512e+08	325565398	4.63551e+07	3.02747e+07	1.0875e+08	1.79422e+08	8.91624e+06	1000	4.3863e+07	1.48862e+08	4.28216e+07	5.30254e+08	4.03391e+07	2.14932e+07	1.43243e+08	8.68047e+07
A0A0B4J1V0	Immunoglobulin heavy variable 3-15	IGHV3-15		10	2	16	2	119	12.9	25.03	11/16	15/16	15/16	2.29421e+06	6.68966e+06	2.89156e+08	2.9793e+07	2.11206e+07	1000	4.02121e+06	1000	1000	1000	1.95594e+07	3.00658e+07	6.88728e+07	1.73524e+08	2.69693e+07	1000	8.56756e+06	2.88742e+07	3.4934e+08	7.37938e+06	4.40489e+07	4147627	2.01413e+07	4.50935e+07	3.67274e+07	1000	9.03648e+06	3.69033e+07	9.13307e+07	1.34149e+07	3.28635e+07	1.14805e+07	1.41192e+07	7.70616e+06	6.57222e+08	2.67579e+07
A0A0A0MS15	Immunoglobulin heavy variable 3-49	IGHV3-49		8	1	4	1	119	13	9.78	11/16	8/16	6/16	6.96892e+06	4.80605e+06	1000	6.49014e+06	8.49291e+06	4.94996e+06	6.30366e+06	1000	1.30712e+06	1000	732364	3.53766e+06	523893	1000	3.07077e+06	1000	1.96177e+06	4.58235e+06	1000	1000	1.4044e+07	5600196	4.00295e+06	1000	1.9437e+06	1000	189821	1000	1000	1000	1000	1.7976e+06	1000	3.77643e+06	1000	1000
P62314	Small nuclear ribonucleoprotein Sm D1	SNRPD1		37	3	31	3	119	13.3	109.19	13/16	12/16	11/16	6.80971e+06	1.83878e+07	1000	1.27749e+07	1.35508e+07	5.00165e+07	3.16803e+07	1000	2.16865e+07	4.13185e+07	6.15916e+06	2.3965e+07	1000	5.28027e+06	4.07161e+07	1.83476e+08	2.09593e+07	9.83148e+06	1000	2.00496e+07	5.47789e+07	1.0895e+08	8.50412e+07	1000	6.52021e+07	1.34634e+08	1000	9.67326e+06	1000	2.78278e+07	2.22768e+07	1.41164e+08	1000	2.92076e+07	1000	1.71359e+07
Q13542	Eukaryotic translation initiation factor 4E-binding protein 2	EIF4EBP2		26	1	16	1	120	12.9	73.67	5/16	3/16	6/16	1000	5.07557e+07	1000	3.40648e+07	2.82297e+07	1000	1000	1000	1.40162e+07	1000	1000	1.16747e+07	1000	1000	1000	1000	3.93989e+06	1.8557e+07	1000	1000	1.15246e+07	1000	1000	1000	1000	1000	1000	1000	1000	1000	1000	1000	1000	5.90859e+07	1000	2.28761e+07
A2NJV5	Immunoglobulin kappa variable 2-29	IGKV2-29		17	2	2	1	120	13.1	5.59	1/16	0/16	5/16	1000	1000	1000	1000	1000	1000	1000	1000	1000	1000	1000	1000	1.6155e+07	1000	1000	1000	1000	1000	1000	1000	1000	1000	1000	1000	1000	1000	1000	1000	1000	1000	1000	1000	1.07087e+07	6.71786e+06	1000	6.06484e+06
P06310	Immunoglobulin kappa variable 2-30	IGKV2-30		17	2	3	1	120	13.2	7.93	4/16	7/16	6/16	1000	1.2996e+07	1000	1000	1000	1000	1000	1000	1000	1.58782e+07	1000	1000	1.08267e+07	1000	2.66563e+07	1000	3.62508e+06	4.87702e+06	1000	4.01797e+07	1.87513e+07	6.48934e+06	1000	1000	1000	7.21106e+06	1000	1000	1000	1000	1000	9.05702e+06	1000	7.80399e+06	1000	1.40502e+07
A0A075B6R9	Probable non-functional immunoglobulin kappa variable 2D-24	IGKV2D-24		11	1	3	1	120	13.1	7.83	8/16	6/16	13/16	1000	1.35374e+07	4.68204e+06	2.15654e+07	1000	6.22461e+06	1000	1000	8.88331e+06	1000	1.01377e+07	1.18599e+07	1000	1000	4.47959e+07	1000	8.10618e+06	1.32703e+07	1000	1000	3.00373e+07	1000	1.59555e+07	1000	1000	1000	1000	1000	1000	1000	2.07864e+07	1.13398e+07	7.11592e+06	7.37528e+06	1000	3.8945e+06
O43768	Alpha-endosulfine	ENSA		49	4	9	4	121	13.4	26.37	13/16	11/16	12/16	8.59812e+06	1000	2.12867e+07	3.34186e+07	2.17168e+07	1000	1000	2.3876e+08	2.93502e+07	2.73167e+07	4.00272e+07	5.98377e+07	7.15283e+07	4.14824e+07	2.14754e+07	1.93227e+07	2.21301e+07	1.0684e+07	7.09788e+06	1000	2.8329e+07	1000	1000	1.44617e+07	1000	1000	6.6071e+07	4.32026e+07	7.06901e+07	1.65763e+07	4.90593e+07	1.0266e+07	5.52567e+07	7.04685e+07	9.00726e+06	2.89838e+07
A0A0B4J1U7	Immunoglobulin heavy variable 6-1	IGHV6-1		6	1	8	1	121	13.5	15.86	13/16	14/16	15/16	1000	6.03611e+06	5.51049e+07	8.36371e+06	1.78794e+07	2.89649e+06	1000	1.27452e+07	9.78414e+06	1000	2.90973e+07	6.94454e+06	7.58119e+07	9.70883e+07	1.05618e+07	2.04794e+07	6.98983e+06	1.56231e+07	3.07611e+07	1000	2.50009e+07	6168269	2.42902e+07	7.66578e+07	5.77856e+07	4.28646e+06	2.00453e+07	1000	9.70245e+07	2.52973e+07	7.05997e+06	1.88161e+07	1.70841e+07	3.517e+06	6.45533e+07	1.02938e+07
A0A087WW87	Immunoglobulin kappa variable 2-40	IGKV2-40		17	2	31	1	121	13.3	57.24	12/16	14/16	12/16	1.92067e+07	2.25287e+07	1000	5.45734e+07	3.73724e+08	2.09843e+07	6.44209e+07	1000	2.26379e+07	5.87353e+07	4.4541e+07	5.64662e+07	1.29666e+08	1000	2.78783e+08	1000	3.39544e+07	2.95707e+07	1000	6.30016e+07	5.68098e+08	21955474	4.68259e+07	2.53201e+07	4.88812e+07	1.03e+07	3.72978e+07	8.39007e+07	6.8608e+07	1000	4.35384e+08	1.90982e+07	7.01742e+07	3.24481e+07	1000	5.0876e+07
P06312	Immunoglobulin kappa variable 4-1	IGKV4-1		7	1	45	1	121	13.4	132.3	15/16	14/16	13/16	5.65926e+07	4.19297e+07	2.36344e+06	9.15105e+07	2.12159e+08	3.53652e+07	4.19335e+07	1000	1.99645e+07	3.37095e+07	2.08086e+07	8.54284e+07	7.25724e+07	3.05017e+06	1.71808e+08	1.13303e+07	3.0322e+07	4.44561e+07	1000	1.14063e+08	2.19689e+08	16136745	6.78198e+07	3.97645e+07	1.12458e+08	2.51227e+07	6.08231e+07	1000	7.39622e+07	3.15375e+07	1.58948e+08	1.19475e+07	1.27355e+08	3.3673e+07	1000	7.48005e+07
P35244	Replication protein A 14 kDa subunit	RPA3		30	2	2	2	121	13.6	6.91	5/16	5/16	6/16	1.67731e+07	3.32156e+07	1000	8.54919e+06	1000	1.7135e+07	5.33201e+07	1000	1000	1000	1000	1000	1000	1000	1000	1000	1000	1000	1000	7.00995e+07	1.49146e+07	4.10716e+07	1.84687e+07	1000	1000	1.26511e+08	1000	1000	1000	1000	1000	1000	1000	6.53068e+06	1000	1000
Q9H7C9	Mth938 domain-containing protein	AAMDC		16	2	6	2	122	13.3	17.29	12/16	9/16	11/16	3.10217e+06	1.95278e+07	9.26466e+06	1.72949e+07	5.56561e+06	1000	1000	1000	8.72235e+06	1.41768e+07	1000	1.70555e+07	1.1682e+08	2.25948e+07	2.25496e+07	6.43142e+07	8.99822e+06	6.79897e+06	3.19551e+06	1000	2.44926e+07	1000	9.03131e+06	1000	1000	4.62969e+06	1000	1000	3.01853e+08	1000	8.89871e+06	1.40031e+07	4.48395e+07	7.30033e+07	1.44672e+07	1.82648e+07
O60925	Prefoldin subunit 1	PFDN1		9	1	25	1	122	14.2	77.53	13/16	13/16	12/16	1.5053e+07	7.34171e+07	1000	3.81686e+07	5.00416e+07	1.53858e+07	8.80605e+07	1000	5.62833e+07	4.54597e+07	1000	2.11775e+07	9.47577e+06	1.43106e+07	2.13651e+07	7.42542e+07	4.4981e+07	3.64619e+07	1000	5.85571e+07	4.47726e+07	13065208	1.05483e+08	2.04581e+07	3.35772e+07	3.86339e+07	1000	4.13484e+07	1000	2.61288e+07	1.06217e+07	2.40743e+07	3.91431e+07	2.12057e+07	1000	1.19676e+07
P0DJI8	Serum amyloid A-1 protein	SAA1		59	4	12	4	122	13.5	26.09	11/16	12/16	10/16	1000	1.16892e+07	2.67667e+06	3.9679e+06	4.51975e+08	6.0603e+06	2.98621e+07	1000	1000	7.34527e+06	1000	5.80076e+06	2.32819e+07	1000	2.05747e+07	8.55827e+06	6.14492e+06	2.91884e+06	1000	4.49401e+06	4.62955e+08	1000	1.58531e+08	4.20464e+06	1000	1.14482e+07	5.11317e+06	2.72412e+07	3.86295e+07	1000	4.52217e+07	9.73222e+06	4.03775e+06	1.72148e+07	1000	2.85273e+06
P42766	60S ribosomal protein L35	RPL35		11	1	11	1	123	14.5	23.73	10/16	9/16	9/16	1.0336e+07	2.77823e+07	1000	6.17703e+07	1.72508e+07	1.38328e+07	5.68971e+06	1000	1.16127e+07	1000	1000	3.63185e+07	1000	1000	1.12034e+07	2.40308e+07	1.69861e+07	1.18679e+07	1000	1.05808e+08	2.73036e+07	21610396	7.63281e+06	1000	1000	1.28539e+08	1000	1000	1000	1000	1.04727e+07	1.45806e+08	6.29914e+06	1.66527e+07	1000	4.07577e+07
P47224	Guanine nucleotide exchange factor MSS4	RABIF		9	1	4	1	123	13.8	9.4	8/16	8/16	7/16	1000	4.53957e+06	5.37045e+06	1000	1000	1000	1.22728e+07	1000	1000	9.1966e+06	6.15373e+06	1000	1.62358e+07	1.64507e+07	1000	1.57973e+07	2.05269e+07	1000	1000	1000	1000	5.95909e+06	9.58089e+06	5.97929e+06	1000	1000	1000	1000	1.73923e+07	1.52708e+07	6.59553e+06	3.65407e+07	4.74891e+07	1000	1000	1000
Q9BRA2	Thioredoxin domain-containing protein 17	TXNDC17		45	6	120	6	123	13.9	309.68	16/16	16/16	16/16	1.22016e+08	1.12069e+08	4.54217e+08	2.47301e+08	6.52156e+07	1.49554e+08	2.87e+08	5.20339e+06	4.72803e+07	1.3789e+08	3.7785e+07	1.41575e+08	1.75626e+09	3.6924e+08	3.69679e+08	1.27027e+08	2.91823e+08	4.93857e+07	4.93221e+08	1.13581e+08	1.19474e+08	1.51608e+08	9.26452e+07	5.86172e+07	1.71058e+08	1.3013e+08	1.13693e+07	2.59387e+07	4.1457e+09	9.18103e+07	2.89296e+08	1.63492e+08	1.21705e+09	3.28138e+08	3.57836e+08	3.3852e+08
Q9UHA4	Ragulator complex protein LAMTOR3	LAMTOR3		41	2	2	2	124	13.6	2.56	5/16	8/16	7/16	1000	2.53501e+07	1000	7.26509e+06	4.09617e+06	3.91714e+07	1.54171e+07	1000	1000	1000	1000	1000	1000	1000	1000	1000	1000	3.48196e+06	1000	1000	1.46284e+07	40195162	1.65689e+07	1000	1.74567e+06	1.16132e+08	1000	1000	1000	1.97131e+06	1000	1.77971e+06	1000	1.71766e+07	1000	2.6465e+07
O14907	Tax1-binding protein 3	TAX1BP3		14	1	4	1	124	13.7	19.32	6/16	6/16	10/16	1000	1000	1000	1.88687e+07	1000	1000	1000	1000	7.63308e+06	1000	1000	1.20183e+07	2.28813e+06	1000	5.80541e+06	1.42789e+07	5.94367e+06	1000	1000	1000	8.27692e+06	1000	1.44678e+07	1000	1000	1.14053e+07	1000	1000	1000	1000	4.54738e+06	2.68287e+07	6.28255e+06	1.67809e+07	1000	8.3682e+06
Q14508	WAP four-disulfide core domain protein 2	WFDC2		34	3	16	3	124	13	68.74	9/16	9/16	15/16	1.83461e+07	1.22576e+07	2.12182e+06	1.90072e+07	8.17712e+06	1.09691e+07	1000	1000	8.54477e+06	1000	1000	2.02607e+07	1000	1000	2.01892e+07	1000	1000	1.19393e+07	1000	1000	1000	6.59587e+06	3.66916e+07	5.94142e+07	4.00107e+06	2.15163e+07	8.07037e+06	1000	4.6797e+07	1000	1000	4.10746e+06	8.70158e+06	3.45925e+08	6.59203e+06	9.2937e+07
Q9NRX4	14 kDa phosphohistidine phosphatase	PHPT1		43	4	24	4	125	13.8	82.41	9/16	9/16	10/16	8.23627e+06	1.10204e+07	1000	1.01902e+07	1000	5.59782e+06	3.0132e+07	1000	1000	1.00064e+07	3.45049e+06	1000	7.26696e+08	1000	2.06596e+07	1000	7.10186e+07	1000	1000	4.53752e+07	3.03297e+07	28223801	9.29422e+06	1000	1000	7.26466e+06	1000	1000	4.08773e+08	1000	2.49592e+07	5.72964e+07	2.70122e+08	6.65376e+07	1000	2.27121e+07
P62851	40S ribosomal protein S25	RPS25		24	4	36	4	125	13.7	79.62	15/16	15/16	16/16	3.14813e+07	1.02838e+08	1.11353e+09	5.2899e+08	2.81731e+07	2.05852e+08	2.86335e+07	6.46494e+06	1.67441e+07	4.25884e+07	5.75197e+07	3.17495e+07	1000	4.69966e+08	2.84686e+07	8.63942e+08	1.80087e+08	6.3612e+07	9.83609e+08	1.84949e+08	1.7211e+08	478119370	1.76368e+07	1000	4.57086e+07	1.35728e+08	1.76741e+07	1.88958e+07	5.19475e+06	8.17257e+07	8.18503e+07	6.99044e+08	4.85123e+07	1.99764e+08	6.12801e+08	2.36834e+08
P62899	60S ribosomal protein L31	RPL31		26	3	10	3	125	14.5	33.27	14/16	6/16	10/16	4.55604e+06	6.74593e+06	7.7381e+06	2.22666e+07	1.28916e+07	2.07899e+06	1000	4.42609e+07	1.03388e+07	1.67236e+06	6.29617e+06	2.25436e+07	1000	4.00746e+06	7.34899e+06	1.13531e+08	1000	4.92426e+06	1000	4.57433e+07	2.62597e+06	1.19747e+07	1000	1000	1000	6.06034e+07	1000	1000	1000	1000	3.49038e+06	1000	8.07044e+06	1000	1000	1.66533e+06
Q5JTJ3	Cytochrome c oxidase assembly factor 6 homolog	COA6		34	3	22	3	125	14.1	73.51	9/16	11/16	12/16	1000	1.93972e+07	1000	5.26884e+07	1.4959e+07	1000	1000	1000	2.57165e+07	3.73952e+07	1000	2.09379e+07	7.1632e+06	1000	2.14648e+07	5.83059e+07	8.13031e+06	1.06223e+07	1000	2.24687e+07	3.73683e+07	5674933	1.771e+07	1000	1000	2.19165e+07	1000	1.67633e+07	6.37902e+06	1000	7.96613e+06	1.02196e+07	2.33791e+07	8.99185e+07	1000	3.84732e+07
Q9UI30	Multifunctional methyltransferase subunit TRM112-like protein	TRMT112		44	4	14	4	125	14.2	50.45	9/16	8/16	7/16	4.2968e+06	6.83295e+06	1000	4.90824e+06	7.29963e+06	1.40591e+07	6.24243e+07	1000	5.85989e+06	1.27529e+07	904931	1000	1000	1000	1000	1000	1000	1000	1000	2.72778e+07	5.66195e+06	42696146	3.24944e+07	1000	9.45307e+06	4.91323e+07	1000	1000	1000	1.43365e+07	1000	3.81187e+07	1000	2.17067e+06	1000	1000
O14737	Programmed cell death protein 5	PDCD5		43	6	93	6	125	14.3	252.47	15/16	14/16	15/16	2.73809e+07	2.53506e+08	1.83808e+08	4.82379e+08	1.92621e+08	1.19514e+08	2.6803e+08	1000	2.50675e+08	4.29071e+08	2.44761e+06	1.96421e+08	4.91158e+07	2.93226e+08	9.3795e+07	2.05931e+08	8.12668e+07	1.13165e+08	2.4548e+08	2.20531e+08	2.48964e+08	6.66543e+07	2.95185e+08	1.41782e+07	1.40538e+08	2.95299e+08	1000	1000	3.34028e+07	1.53394e+07	2.4288e+07	2.18678e+08	1.02173e+08	3.60638e+08	1000	1.58275e+08
Q9Y3B4	Splicing factor 3B subunit 6	SF3B6		32	3	11	3	125	14.6	40.1	9/16	7/16	9/16	1000	2.08457e+07	8.74305e+06	5.20251e+06	1.21511e+07	3.21459e+07	1000	1000	9.08042e+06	1.29325e+07	1000	1000	1000	1000	1.2481e+06	2.04453e+07	3.94303e+06	1000	1000	5.73523e+07	1.05727e+07	22344745	3.30466e+07	1000	1000	6.84005e+07	1000	1000	1000	1000	1000	2.4002e+07	1000	2.15777e+07	1000	9.84382e+06
P49773	Histidine triad nucleotide-binding protein 1	HINT1		72	7	121	7	126	13.8	313.9	16/16	16/16	16/16	1.20724e+08	6.11097e+08	1.18098e+09	3.04597e+08	1.99885e+08	3.61532e+08	1.04659e+09	2.36606e+08	2.10845e+08	1.42233e+08	9.26591e+07	2.24941e+08	2.32309e+08	1.70591e+09	1.22644e+08	2.87164e+08	4.65697e+08	2.2144e+08	1.41276e+09	1.0884e+09	3.15068e+08	2.3098e+08	1.79846e+09	4.94845e+07	2.35942e+08	3.78829e+08	2.50116e+07	4.42093e+07	5.92285e+08	2.3154e+08	7.66098e+07	3.60794e+08	2.11287e+08	3.28849e+08	4.90017e+08	2.85603e+08
Q16778	Histone H2B type 2-E	H2BC21		19	2	38	2	126	13.9	81.11	16/16	16/16	16/16	1.00462e+08	3.07758e+08	2.29174e+08	7.45731e+08	2.37447e+08	1.59752e+08	1.37836e+08	2.39005e+08	1.72327e+08	6.4069e+07	1.18505e+08	2.72091e+08	1.84249e+08	2.23375e+08	3.66674e+07	1.75881e+09	3.14772e+08	8.86052e+07	1.66183e+08	5.50097e+08	2.55103e+08	6.33418e+07	3.42442e+08	1.94606e+08	1.89721e+09	5.61982e+08	4.5909e+07	2.1925e+08	1.8869e+09	7.01793e+08	1.50539e+08	6.74891e+08	1.35186e+08	3.51832e+08	3.85393e+08	8.23293e+07
P62318	Small nuclear ribonucleoprotein Sm D3	SNRPD3		33	4	52	4	126	13.9	162.36	16/16	16/16	16/16	6.38926e+07	6.87808e+07	9.48689e+07	2.43812e+08	9.37294e+07	1.35966e+08	5.53409e+07	4.46216e+07	2.72806e+08	2.14865e+08	2.46188e+07	1.3014e+08	1.08792e+08	2.45265e+08	1.49685e+08	1.40798e+09	1.23866e+08	7.3446e+07	1.41071e+08	1.44462e+08	1.6862e+08	2.51948e+08	2.05322e+08	8.76715e+07	1.26081e+08	3.10171e+08	1.17297e+07	2.90598e+08	8.67878e+07	9.91647e+07	1.41168e+08	4.02731e+08	1.42731e+08	1.36643e+08	1.82091e+08	1.1292e+08
P53999	Activated RNA polymerase II transcriptional coactivator p15	SUB1		36	7	49	7	127	14.4	106.31	15/16	14/16	16/16	4.86101e+07	1.03303e+08	3.0533e+08	4.22727e+07	4.45734e+07	3.69213e+07	4.02226e+08	8.95931e+06	9.14638e+07	5.21287e+07	2.43299e+06	2.57177e+07	1000	3.93941e+08	2.05942e+07	3.95253e+08	6.53302e+07	3.50034e+07	3.47059e+08	7.0323e+08	2.56376e+07	2.97111e+07	4.87981e+07	1000	3.44895e+08	1.23635e+09	1000	1.98564e+07	2.09744e+07	6.4631e+07	1.75931e+07	1.60911e+08	3.51268e+07	2.56946e+07	1.69203e+08	2.08225e+07
P07148	Fatty acid-binding protein, liver	FABP1		75	9	140	9	127	14.2	402.84	15/16	16/16	16/16	5.22725e+07	1.86751e+09	4.09394e+07	8.95757e+09	2.98727e+08	1.73174e+08	6.512e+07	1000	1.49524e+08	4.27246e+08	5.91336e+06	7.75262e+07	2.70615e+07	9.70204e+07	2.33456e+09	4.48557e+09	2.07433e+08	3.03714e+08	2.11542e+07	2.69338e+09	6.25273e+08	1.82776e+08	2.84884e+09	3.81649e+07	6.38456e+07	5.26849e+09	2.38406e+06	1.75498e+07	2.51459e+07	5.31975e+07	8.57326e+07	2.47544e+09	5.57846e+09	5.7997e+09	3.5633e+06	7.05237e+09
P61970	Nuclear transport factor 2	NUTF2		49	4	16	4	127	14.5	42.27	9/16	16/16	15/16	1000	2.45309e+07	4.53639e+08	1000	1000	1000	2.89434e+07	1000	1000	3.97565e+07	1000	1.24896e+07	9.90856e+06	6.91415e+08	1.54176e+07	1.03474e+08	5.09021e+07	1.08081e+07	1.03007e+09	4.98068e+07	4.73303e+07	10235429	1.14166e+07	2.39233e+07	5.98801e+07	8.27714e+06	4.8515e+06	2.17924e+07	4.25487e+07	1.23125e+08	1.91658e+07	5.75509e+07	2.32815e+07	4.19532e+07	5.50738e+08	1.49597e+07
P35268	60S ribosomal protein L22	RPL22		30	2	34	2	128	14.8	115.7	13/16	15/16	16/16	5.46576e+06	3.16099e+07	1.29521e+08	5.13757e+07	1000	9.69327e+07	4.70099e+07	1000	2.10929e+07	5.08892e+07	3.99167e+07	3.4505e+07	1000	9.4393e+07	9.92569e+06	4.59342e+08	2.21059e+07	1.14042e+07	1.5731e+08	5.00439e+07	4.66907e+07	1.27187e+08	3.53909e+07	7.86703e+06	8.30286e+07	1.17942e+08	8.17383e+06	1000	1.18812e+07	3.4489e+07	3.45691e+07	2.2944e+08	6.86558e+06	1.43176e+07	4.84394e+07	3.6624e+07
P13987	CD59 glycoprotein	CD59		9	1	3	1	128	14.2	7.81	7/16	6/16	12/16	1000	1000	8.85042e+07	7.62865e+06	1000	1000	1000	1000	1000	1.28967e+07	4.60594e+06	4.50886e+06	9.26728e+06	1.42121e+07	1000	1000	1000	1000	1000	1000	2.14603e+07	3.45586e+06	1000	1000	1000	2.64906e+06	1000	1000	3.37801e+07	1.89101e+07	1000	9.08865e+06	5.61257e+06	2.02584e+07	1.98309e+07	8.24658e+06
P51161	Gastrotropin	FABP6		9	1	2	1	128	14.4	5.39	2/16	8/16	1/16	1000	1000	1000	1000	1000	1000	4.57473e+07	1000	1000	1000	1000	1000	1.0746e+07	1000	1000	1000	4.54255e+06	3.51067e+06	4.49869e+07	1000	6.19951e+06	1000	2.42564e+07	2.85663e+06	5.52941e+06	1000	1000	1000	3.06463e+07	1000	1000	1000	1000	1000	1000	1000
P55769	NHP2-like protein 1	SNU13		19	2	6	2	128	14.2	23.23	8/16	6/16	5/16	1000	2.90361e+06	1.44556e+07	1000	1000	1000	1.78879e+07	1000	1000	9.27297e+06	2.85961e+06	7.33095e+06	1000	1.47812e+07	1000	3.05251e+07	1000	1000	1000	1000	5.95249e+06	12479258	2.2968e+07	1000	1000	2.3978e+07	1000	1000	1000	4.84062e+07	1000	2.76805e+07	1000	1000	1000	1000
P02775	Platelet basic protein	PPBP		40	5	12	5	128	13.9	36.62	16/16	16/16	15/16	1.27177e+07	4.39847e+07	5.44097e+07	3.66657e+07	5.06687e+07	6.88638e+07	4.79701e+07	1.06991e+08	3.08027e+07	7.28827e+08	1.7598e+07	7.00731e+07	5.30881e+07	3.61747e+07	5.04363e+07	6.12972e+07	3.84245e+07	2.85282e+07	1.0493e+08	1.15249e+07	4.96749e+07	2.3537e+07	4.87033e+07	2.43807e+07	4.12765e+07	1.81283e+08	2.25465e+07	3.00027e+07	9.8418e+07	8.67906e+07	7.59801e+07	2.76042e+07	2.37404e+07	1.27319e+07	3.49546e+07	1.76026e+07
P10606	Cytochrome c oxidase subunit 5B, mitochondrial	COX5B		29	3	18	3	129	13.7	52.63	16/16	13/16	15/16	3.71089e+06	1.06273e+07	6.19902e+06	5.30463e+07	5.78359e+06	2.47507e+07	3.59236e+07	3.92918e+09	4.30301e+07	1.70381e+07	1.67355e+06	1.35749e+07	4.43108e+06	1.72909e+07	7.31953e+07	8.2613e+07	7.17256e+06	2.9354e+06	1000	3.64238e+06	9.41254e+06	1000	2.74294e+07	1.50418e+07	1.61513e+07	1.03066e+07	2.08897e+06	1000	1.95036e+07	1.16989e+07	4.80218e+06	2.2012e+07	4.24506e+07	6.75934e+07	5.66331e+06	1.39581e+08
Q16777	Histone H2A type 2-C	H2AC20		36	5	104	2	129	14	290.44	16/16	12/16	12/16	2.75489e+08	8.30739e+07	1.83106e+07	1.40314e+08	1.93838e+08	1.75554e+07	4.54906e+07	8.85935e+06	6.92606e+07	3.03511e+07	3.88392e+06	6.85477e+07	1.24409e+07	5.6905e+06	1.84075e+07	2.06259e+08	4.42375e+07	5.24738e+07	1000	8.33723e+08	6.07027e+07	1.73945e+07	2.83288e+08	1000	2.07665e+08	5.2715e+08	1000	1.89806e+07	9.57073e+07	1000	3.96348e+07	1.1683e+08	1.60535e+07	1.17471e+08	1.34032e+07	1.383e+07
O15212	Prefoldin subunit 6	PFDN6		44	7	63	7	129	14.6	182.01	16/16	16/16	16/16	5.80777e+07	2.78622e+08	1.65775e+08	1.13364e+08	1.57808e+08	1.12452e+08	3.27457e+08	1.49543e+07	2.19837e+08	2.04613e+08	1.58956e+06	1.70946e+08	3.49873e+08	7.41275e+08	4.86235e+07	1.66442e+08	9.07577e+07	9.61258e+07	3.28835e+08	2.61842e+08	1.68672e+08	6.89655e+07	4.15407e+08	3.59368e+07	1.62482e+08	1.69435e+08	978726	2.5869e+07	1.6322e+07	1.32576e+08	1.48965e+07	1.34159e+08	6.02681e+07	5.2274e+07	5.16392e+07	3.58214e+07
Q8IV56	Proline-rich protein 15	PRR15		19	2	6	2	129	13.7	9.03	12/16	12/16	9/16	503626	4.97003e+07	9.97867e+06	1.16565e+08	1.60714e+07	1000	1.29252e+07	1000	1.11079e+07	2.27086e+07	1000	1000	5.10802e+06	2.70285e+06	1.03736e+07	1.6602e+07	1.7289e+07	7.47689e+06	5.62678e+07	2.10743e+07	4.19229e+07	1.81919e+07	1000	1000	1000	1.03493e+08	1.34378e+06	1000	5.82943e+06	8.74548e+06	6.39071e+06	3.33327e+06	1000	2.56154e+07	1000	1.5695e+07
P62244	40S ribosomal protein S15a	RPS15A		38	6	30	6	130	14.8	77.4	16/16	15/16	14/16	2.69094e+07	7.94758e+07	6.98033e+08	9.06439e+07	4.15877e+07	1.16641e+08	3.81693e+07	1.57919e+07	1.48774e+07	3.93958e+07	1.6843e+07	9.87321e+06	3.88296e+07	3.06555e+08	2.79387e+07	1.53765e+09	5.44761e+07	9.41189e+06	1.589e+09	2.34879e+08	1.24569e+08	294918783	6.19756e+07	3.00574e+06	6.25062e+07	2.16164e+08	1.1631e+06	1000	2.26088e+07	6.2314e+07	2.02854e+07	7.21673e+08	1000	5.92885e+06	7.80112e+08	6.64843e+07
Q15121	Astrocytic phosphoprotein PEA-15	PEA15		9	1	3	1	130	15	9.69	11/16	15/16	8/16	4.39849e+06	2.34789e+06	527399	1.73924e+07	1000	6.63945e+06	2.09569e+07	1000	1000	2.91763e+07	1000	4.28799e+06	4.69722e+07	1000	3.84055e+06	7.53334e+06	2.48805e+07	2.1145e+07	1000	2.00359e+07	2.57697e+07	47465368	9.90923e+07	1.36478e+06	2.73195e+07	2.54562e+07	7.28533e+07	1.38792e+08	3.23957e+06	1.49045e+07	4.03566e+07	1.74926e+07	1000	1.2134e+07	1000	2.39745e+07
Q7L7L0	Histone H2A type 3	H2AW		35	4	79	1	130	14.1	242.89	6/16	8/16	6/16	3.69723e+07	1.64949e+07	1.68154e+06	1.23518e+07	4.57126e+07	1000	1000	1000	8.701e+06	1000	1000	1000	1000	1000	1000	1000	1000	4.89027e+06	1000	2.45776e+08	6.43783e+06	1000	4.49362e+07	1000	5.24858e+06	1.08504e+08	1000	9.31646e+06	1000	1000	7.25971e+06	1000	1000	1.27491e+07	1000	1000
Q9Y237	Peptidyl-prolyl cis-trans isomerase NIMA-interacting 4	PIN4		8	1	1	1	131	13.8	4.19	6/16	0/16	1/16	4.4792e+06	5.58053e+06	2.25889e+06	1000	1000	3.25176e+06	1000	1000	1000	4.10646e+06	1000	1000	1000	1000	2.44515e+06	1000	1000	1000	1000	1000	1000	1000	1000	1000	1000	1000	1000	1000	1000	1000	1000	1000	1000	1.47009e+07	1000	1000
Q9H098	Protein FAM107B	FAM107B		8	1	1	1	131	15.5	3.63	9/16	6/16	8/16	1000	4.75691e+06	1000	1.17368e+07	8.83951e+06	3.50011e+06	1000	1000	1.13406e+07	5.13091e+06	1000	1000	1.37673e+07	1000	8.9649e+06	5.87546e+06	1000	5.76162e+06	1000	5.68981e+06	3.94097e+06	1000	5.57674e+06	1000	1000	1000	1000	1000	3.43458e+07	1000	4.56689e+06	1000	1.15652e+07	8.84586e+06	1000	5.87873e+06
P25398	40S ribosomal protein S12	RPS12		58	9	98	9	132	14.5	255.76	16/16	16/16	16/16	1.8967e+08	2.438e+08	2.06258e+08	4.35123e+08	3.81837e+08	4.5897e+08	1.58525e+09	5.5779e+07	4.87882e+08	7.65894e+08	1.04054e+08	4.87012e+08	3.63028e+07	2.47693e+08	7.8713e+07	1.49791e+09	1.24115e+08	1.29165e+08	1.59824e+08	8.81901e+08	3.94695e+08	8.71271e+08	1.05746e+09	2.21613e+08	5.86777e+08	9.63668e+08	1.82076e+07	2.12155e+08	4.1886e+07	1.68126e+09	2.96879e+08	8.95885e+08	1.52489e+08	1.9518e+08	6.62028e+07	1.87038e+08
P15090	Fatty acid-binding protein, adipocyte	FABP4		16	3	6	3	132	14.7	17.2	0/16	3/16	9/16	1000	1000	1000	1000	1000	1000	1000	1000	1000	1000	1000	1000	1000	1000	1000	1000	1000	1000	1000	1000	1000	1000	1000	1000	1000	1000	1000	6.23627e+06	1000	1000	3.27019e+07	1.45671e+06	1.22329e+07	1.2088e+07	7.93518e+07	1000
P12104	Fatty acid-binding protein, intestinal	FABP2		35	4	32	4	132	15.2	123.4	13/16	10/16	7/16	1000	5.18619e+07	1.31513e+07	1.34706e+07	1.26696e+07	2.16554e+08	5.43274e+06	1000	4.39295e+06	8.10243e+07	6.70913e+06	1000	4.97051e+06	9.16859e+06	1.22787e+08	3.17879e+06	1000	5.46686e+06	2.32738e+07	1000	1000	100451408	4.08258e+06	1000	5.79216e+06	1000	1000	1.16397e+07	1.06371e+07	1.32044e+07	6.32176e+06	7.41398e+06	6.9251e+07	1.54057e+08	1000	1.73444e+08
P62847	40S ribosomal protein S24	RPS24		29	3	12	3	133	15.4	37.62	12/16	10/16	9/16	3.47708e+06	4.60143e+07	1.24661e+07	1.6593e+07	1000	2.26831e+06	3.07011e+06	1000	6.87925e+06	9.27564e+06	855595	1000	2.67441e+06	480532	1000	1.753e+08	1000	1000	1.12814e+07	8.675e+07	1.45503e+07	4.87308e+07	4.72144e+06	1000	1000	1.17913e+08	1000	1000	1.85175e+06	5.17594e+06	2.28063e+06	1.29912e+08	1000	3.72896e+06	1000	5.10719e+06
P05413	Fatty acid-binding protein, heart	FABP3		7	1	6	1	133	14.8	13.24	9/16	10/16	13/16	1000	1.89909e+06	2.27781e+07	1000	3.15265e+07	1000	5.17258e+06	1000	1.35308e+07	1.43767e+07	1000	1000	1.26658e+07	1.18751e+07	3.93237e+06	1000	1000	1000	3.75131e+07	7.09995e+06	3.83863e+07	1000	7.29492e+06	1000	1.2528e+08	3.21453e+07	5.28903e+06	1000	7.45389e+07	1000	3.66812e+06	2.91868e+06	6.70299e+06	3.20748e+07	1.82674e+07	8.10221e+06
O15116	U6 snRNA-associated Sm-like protein LSm1	LSM1		17	2	5	2	133	15.2	5.93	9/16	11/16	8/16	4.41795e+06	2.16073e+06	3.25866e+06	1000	4.09138e+06	5.10026e+06	9.08876e+06	1.01335e+08	1000	1000	1000	1000	1000	9.55843e+06	1.218e+07	1000	544854	1000	5.02808e+06	1000	7.96007e+06	1000	5.88649e+06	4.70466e+06	2.94466e+07	3.15711e+07	672025	1000	2.78293e+06	3.32701e+07	1000	1.60293e+06	1000	1000	1000	2.91398e+06
Q9NQP4	Prefoldin subunit 4	PFDN4		17	2	7	2	134	15.3	15.31	13/16	13/16	13/16	8.42929e+06	3.16671e+07	1.73233e+07	4.02136e+07	1.96008e+07	3.34697e+07	4.97084e+07	1000	3.2013e+07	2.90628e+07	1000	2.48599e+07	1000	2.59305e+07	2.43148e+07	6.294e+07	1.87744e+07	1.3968e+07	3.00969e+07	6.20114e+07	5.1093e+07	2.35574e+07	5.35021e+07	1000	1.82777e+07	3.89372e+07	5.02358e+06	1000	1000	7.17908e+06	4.24881e+06	5.05027e+07	1000	1.59406e+07	1000	1.96848e+07
P50120	Retinol-binding protein 2	RBP2		7	1	1	1	134	15.7	2.74	13/16	13/16	14/16	6.30124e+06	1.00124e+07	1.10903e+07	2.02531e+07	2.3675e+07	1000	1000	2.7469e+07	8.63118e+06	1000	1.58416e+07	2.7761e+07	4.77293e+07	3.11352e+07	4.42768e+07	1.89354e+07	1.75964e+07	7.14915e+06	7.38404e+06	3.8224e+07	2.20183e+07	1000	8.68973e+06	3.11661e+07	4.69499e+07	1000	7.50618e+06	1000	7.2021e+07	1.12549e+07	2.33123e+07	2.40778e+07	1.80522e+07	2.23948e+07	4.24389e+06	4.8486e+07
P08708	40S ribosomal protein S17	RPS17		37	6	38	6	135	15.5	117.07	16/16	14/16	14/16	2.65725e+07	4.88223e+07	2.16475e+08	4.90154e+07	2.42413e+06	6.21491e+07	7.52932e+07	8.56467e+06	1.01762e+07	3.75993e+07	1.29097e+07	2.28427e+07	4.37595e+06	1.85057e+08	7.19271e+06	7.33901e+07	7.05043e+06	5.62231e+06	1.94458e+08	1.26408e+08	5.99191e+07	132708714	2.84625e+07	1000	6.47481e+07	2.06569e+08	4.38874e+06	1.38444e+07	1000	8.71532e+07	8.99979e+06	1.20818e+08	3.77821e+06	1.18093e+07	4.80716e+07	2.58227e+07
P62910	60S ribosomal protein L32	RPL32		7	1	3	1	135	15.9	6.65	6/16	7/16	8/16	1000	1.28376e+07	1000	1.43939e+07	1000	1000	3.35296e+07	1000	1000	7.34396e+06	1000	1000	1000	1000	4.76477e+06	1.49605e+07	1000	1000	1000	1000	1000	1.33402e+07	2.72003e+07	1000	1000	5.53856e+07	3.72547e+06	1.36693e+07	1000	3.27084e+06	1000	4.26102e+07	1000	3.00209e+06	1000	3.47482e+06
Q01469	Fatty acid-binding protein 5	FABP5	Acetyl [K103]	79	19	305	19	135	15.2	1054.13	15/16	16/16	16/16	4.56278e+08	1.51553e+09	8.08386e+07	4.50592e+09	2.33949e+09	1.57125e+09	9.6588e+08	1000	3.92981e+08	1.23114e+09	8.36379e+06	6.54324e+08	1.4792e+09	1.91633e+08	2.41144e+09	5.75799e+08	9.78726e+08	9.84658e+08	1.01331e+08	3.1361e+09	1.51029e+09	6.37979e+08	7.73695e+08	4.11434e+07	1.60694e+08	1.17879e+09	1.52139e+07	1.88667e+07	1.61321e+09	1.09175e+08	8.15374e+08	3.76876e+08	4.3729e+09	4.54788e+09	5.87113e+07	4.43539e+09
P09382	Galectin-1	LGALS1		56	9	188	9	135	14.7	500.43	16/16	16/16	16/16	2.53784e+09	2.15385e+08	1.71856e+09	6.65993e+08	1.08019e+09	6.38218e+07	1.39364e+09	3.50316e+08	3.87556e+09	2.03015e+09	1.42041e+09	5.92182e+08	1.62833e+09	8.35221e+08	2.74296e+08	2.33914e+08	2.6926e+09	8.87635e+08	2.5318e+09	2.01753e+09	6.66936e+08	84835626	3.30946e+08	1.63759e+09	2.39421e+09	5.53168e+08	4.62235e+08	3.63595e+07	4.18384e+09	1.36032e+09	1.1175e+09	1.51311e+09	1.08613e+09	1.24476e+09	1.04572e+09	4.16837e+08
Q9Y5Q6	Insulin-like peptide INSL5	INSL5		54	6	15	6	135	15.3	58.22	11/16	10/16	8/16	4.15741e+06	1.02517e+07	1000	5.66905e+06	9.41055e+06	9.92974e+06	3.07661e+07	1000	5.94219e+06	2.85265e+06	3.64864e+06	1000	1000	1000	1.10784e+07	6.60686e+06	1000	1000	1000	4.46841e+07	7.11047e+06	5.9162e+06	2.40969e+07	1000	1000	1.57969e+07	1000	1.23737e+07	1.54842e+07	2.8708e+06	4.1728e+06	4.2918e+06	1000	6.74607e+08	1000	1000
P09455	Retinol-binding protein 1	RBP1		24	2	2	2	135	15.8	6.86	7/16	3/16	2/16	7.70292e+06	2.2467e+07	1000	1000	1000	1000	1000	8.39727e+07	1000	3.47879e+07	3.20449e+06	1000	1000	1000	9.93089e+06	8.87583e+06	1000	1000	1000	1.48064e+07	8.25957e+06	1000	2.49553e+07	1000	1000	1000	1000	1000	1000	1000	1000	1000	1000	1000	1000	1000
P61353	60S ribosomal protein L27	RPL27		31	4	18	4	136	15.8	26.48	14/16	16/16	15/16	8.97469e+06	4.54367e+07	1.90366e+08	1.14261e+08	5.67283e+06	1.44792e+08	4.81532e+07	1000	1.00476e+08	8.26941e+07	2.89334e+06	4.25096e+07	1000	3.1473e+08	2.81422e+07	1.77786e+09	5.98209e+07	4.29415e+07	3.7761e+08	1.48387e+08	1.22546e+08	199497885	1.98783e+08	2.60096e+08	3.01634e+08	2.46446e+08	1.07344e+07	1.04003e+08	8.23286e+06	1.98888e+07	3.38798e+07	5.41836e+08	1.75046e+07	1.46379e+07	1.56878e+08	5.72467e+07
P47929	Galectin-7	LGALS7		18	2	3	2	136	15.1	11.99	1/16	1/16	7/16	1000	1000	1000	1000	1000	1000	1000	1000	9.1899e+06	1000	1000	1000	1000	1000	1000	1000	1.24321e+08	1000	1000	1000	1000	1000	1000	1000	1000	1000	1000	1000	1000	1000	1000	1000	1000	6.67048e+06	1000	1000
P84243	Histone H3.3	H3-3A		8	1	3	1	136	15.3	4.55	10/16	15/16	3/16	6.24571e+06	8.37468e+07	1.17205e+08	5.66639e+07	1.03803e+07	5.39435e+07	1000	1000	1000	1000	8.24196e+06	2.13837e+07	1000	1000	1.78614e+07	7.81328e+08	4.00972e+07	1.57176e+07	6.00521e+07	7.36204e+07	9.60178e+07	2.52702e+07	4.75745e+07	6.66294e+06	1.52578e+08	9.34657e+07	1000	4.00017e+07	1.67619e+08	1.50812e+07	3.92748e+07	3.00454e+08	1000	1000	1000	1000
P37108	Signal recognition particle 14 kDa protein	SRP14		51	5	32	5	136	14.6	112.04	13/16	13/16	12/16	3.08749e+07	1.82443e+08	1.92547e+07	8.84854e+07	2.95556e+07	8.63698e+07	1.84354e+08	1000	8.75378e+07	2.29343e+08	6.67052e+06	8.20382e+07	1000	1.60879e+07	1000	7.51238e+07	3.79954e+07	7.78708e+07	1000	2.82147e+08	4.52304e+07	1.13188e+08	1.75514e+08	1000	9.93082e+07	3.21007e+08	1000	4.43203e+07	1.82943e+07	8.59194e+06	8.54534e+06	2.19402e+08	4.82137e+07	1.14341e+08	1000	2.10399e+07
P52758	2-iminobutanoate/2-iminopropanoate deaminase	RIDA		41	4	23	4	137	14.5	75.92	13/16	11/16	11/16	6.64587e+06	2.78463e+07	1.39514e+08	8.83909e+07	2.56058e+07	6.60661e+07	9.2702e+06	1000	3.96018e+07	2.84588e+07	1000	5.74972e+06	1000	1.21336e+08	2.93978e+07	5.88995e+07	4.53999e+07	4.99781e+07	1.17405e+08	1.1338e+07	9.48999e+07	39788641	2.21667e+07	1000	1.45298e+08	2.73797e+07	1000	2.40687e+07	1000	1000	1000	2.83978e+07	3.0181e+07	4.39492e+07	4.89682e+07	1.8334e+07
Q8IXM3	39S ribosomal protein L41, mitochondrial	MRPL41		5	1	3	1	137	15.4	6.12	6/16	4/16	8/16	1000	1000	1.11807e+07	3.57893e+06	1000	6.67478e+06	1000	1000	1000	1000	2.30016e+06	1000	1000	1.22969e+07	1000	8.88803e+06	1000	1000	1.52629e+07	1000	1000	6077768	1000	1000	7.19283e+06	1000	1000	1000	1000	1000	1000	3.42731e+06	1000	1000	8.21157e+06	4.43352e+06
Q96C01	Protein FAM136A	FAM136A		16	1	3	1	138	15.6	5.57	9/16	7/16	4/16	6.07697e+06	9.07785e+06	1000	2.5924e+06	6.60644e+06	1.33554e+06	2.96241e+07	1000	1000	3.15809e+06	1000	1000	1.9928e+06	1000	580877	1000	1000	1000	1000	5.43765e+07	8.15816e+06	6194461	1000	1000	1000	7.31471e+07	1000	1000	1000	740402	1.29466e+06	4.58698e+06	3.0082e+06	1000	1000	5.30458e+06
Q9Y4Z0	U6 snRNA-associated Sm-like protein LSm4	LSM4		12	2	13	2	139	15.3	26.7	11/16	9/16	8/16	9.26318e+06	6.09443e+07	1000	5.11747e+06	9.87197e+06	9.10915e+06	1.3937e+07	1000	1.53684e+07	3.0007e+07	1000	1.18466e+07	1000	1000	3.89291e+06	4.45487e+06	2.88696e+06	2.39847e+07	1000	1.63286e+08	1.32801e+07	5.82836e+06	4.00984e+07	1000	1000	4.54059e+07	1000	1000	1000	1000	2.31719e+06	1.06636e+07	1000	2.26624e+07	1000	2.11103e+06
P62829	60S ribosomal protein L23	RPL23		39	5	31	5	140	14.9	97.8	16/16	16/16	15/16	2.50276e+07	8.72854e+07	3.00742e+08	1.77302e+08	6.74558e+07	1.14918e+08	1.1113e+08	4.80511e+07	5.51725e+07	8.52101e+07	2.04551e+07	2.10498e+08	8.65697e+07	1.90136e+08	7.25909e+07	1.67455e+09	6.85736e+07	4.73852e+07	3.88249e+08	1.88951e+08	9.82963e+07	107356037	8.03052e+07	1.78985e+07	9.03591e+07	1.58759e+08	8.86283e+06	1.74808e+07	8.91202e+07	1.20379e+08	1.06826e+08	4.75947e+08	1000	9.38297e+07	2.05661e+08	1.46107e+08
Q96CP2	FLYWCH family member 2	FLYWCH2		14	1	5	1	140	14.6	15.81	6/16	4/16	7/16	1000	3.14039e+06	1000	1.43126e+07	1000	1000	4.57976e+06	1000	9.00888e+06	1000	1000	1000	1.51622e+07	1000	1.1668e+07	1000	1000	1000	1000	1000	3.83116e+06	1000	1000	1000	1000	1000	1000	1000	3.97494e+07	1000	6.96046e+06	4.92001e+06	1000	1.08546e+07	1000	7.62659e+06
P07737	Profilin-1	PFN1		64	13	445	13	140	15	1382.4	16/16	16/16	16/16	2.02477e+09	2.16566e+09	1.88735e+09	3.16866e+09	2.65998e+09	1.33437e+09	5.54198e+09	1.69794e+07	4.22573e+08	3.47784e+09	4.7559e+08	1.71141e+09	2.69936e+09	6.68453e+09	5.15843e+09	1.38227e+09	1.09365e+09	1.53032e+09	2.01017e+09	6.23003e+09	2.76873e+09	1.83944e+09	2.55685e+09	7.7565e+08	7.21646e+08	3.65501e+09	1.08329e+08	8.65159e+07	5.04235e+09	2.62396e+09	2.78041e+09	4.77829e+09	1.70978e+09	2.51379e+09	1.12829e+09	2.78909e+09
P35080	Profilin-2	PFN2		16	2	6	2	140	15	21.47	7/16	11/16	14/16	1000	9.79323e+06	4.54036e+07	1000	1000	1000	1000	1000	1000	1000	2.21074e+06	1000	8.50816e+06	7.19839e+06	4.70475e+06	4.42064e+07	3.36871e+06	1000	5.2796e+07	1000	1.0432e+07	1000	1000	6.10613e+06	9.54171e+06	3.68675e+06	799554	1000	2.66986e+07	1.12135e+07	2.16053e+06	2.18837e+07	7.31222e+06	1.55821e+07	1.84345e+07	1.07705e+07
Q6GMV3	Putative peptidyl-tRNA hydrolase PTRHD1	PTRHD1		25	2	4	2	140	15.8	9.69	11/16	8/16	7/16	4.23308e+06	4.75308e+06	3.24953e+07	1000	2.03916e+07	7.49152e+06	2.93979e+07	1000	9.09799e+06	7.37318e+06	1000	6.44219e+06	1000	1000	1.82942e+06	1.15552e+07	3.69432e+06	3.50869e+06	1000	7.95533e+07	1.24319e+06	17921199	2.39673e+07	1000	1000	2.12378e+07	1000	1000	1000	1000	1000	1.12366e+07	1000	2.1276e+06	1000	7.63693e+06
P01036	Cystatin-S	CST4		51	6	16	5	141	16.2	49.78	6/16	4/16	0/16	1000	1000	1000	1000	4.35265e+08	1000	1.81165e+07	1000	1.15016e+07	6.37248e+06	918125	1000	1000	1000	4.20675e+06	1000	1000	1000	1000	5.98861e+07	1.24864e+07	16882588	1.09965e+07	1000	1000	1000	1000	1000	1000	1000	1000	1000	1000	1000	1000	1000
P01037	Cystatin-SN	CST1		48	5	15	4	141	16.4	42.51	8/16	6/16	5/16	1000	2.85694e+06	1000	1000	2.69053e+08	5.6572e+07	3.71239e+07	1000	4.32791e+06	5.49985e+06	379888	1000	1000	1000	1000	9.62995e+06	879127	1000	1000	1.08245e+08	9.59651e+06	3.29977e+06	3.06901e+07	1000	1000	1.53322e+07	1000	1000	1000	1000	1000	1000	1000	2.96731e+06	1000	5.55239e+06
P53680	AP-2 complex subunit sigma	AP2S1		11	2	3	2	142	17	6.95	6/16	6/16	8/16	1000	1.52242e+06	8.11637e+07	1000	1000	1000	8.06875e+06	1000	1000	2.03887e+06	2.68505e+06	1000	1000	5.42361e+07	1000	1000	1000	1000	1.86818e+08	1000	1000	2.63154e+06	3.64606e+06	1000	1000	1000	1000	1000	1000	4.15636e+06	618540	1.53403e+07	1000	1000	7.94949e+07	1000
Q14019	Coactosin-like protein	COTL1		59	6	51	6	142	15.9	108.37	13/16	16/16	16/16	1.05207e+08	5.7467e+06	2.17591e+08	1.99036e+07	1000	7.72367e+06	1.53868e+08	1000	5.25543e+06	2.23919e+07	2.29311e+07	4.03908e+06	6.13828e+08	1.52369e+08	6.22166e+07	1000	2.47877e+08	1.12892e+07	2.18139e+08	8.57624e+07	1.83644e+07	23064030	1.28281e+07	4.07203e+07	5.33294e+07	2.98242e+07	5.53694e+06	7.00418e+07	2.44359e+09	4.80432e+07	7.70432e+07	6.37483e+07	4.43058e+08	2.96592e+07	1.88104e+08	1.77478e+07
Q05315	Galectin-10	CLC		14	5	47	5	142	16.4	98.36	15/16	16/16	16/16	4.46007e+06	1.38488e+07	3.85164e+09	6.57082e+07	1000	1.59713e+07	4.0632e+08	4.22564e+07	7.92334e+06	2.51785e+07	3.83209e+07	2.20825e+07	3.48851e+07	2.51471e+09	8.41962e+08	4.76195e+08	9.79192e+07	9.23932e+07	3.31205e+08	5.9526e+07	4.27824e+06	11385916	1.76409e+07	7.15988e+07	1.34597e+07	9.72701e+06	2.77268e+06	8.2168e+06	1.1064e+08	1.22163e+08	4.80911e+07	1.61539e+08	2.01735e+08	9.49165e+07	1.6385e+09	3.15064e+08
P60983	Glia maturation factor beta	GMFB		13	2	8	2	142	16.7	23.8	13/16	12/16	15/16	7.42668e+06	2.05462e+07	8.65966e+07	9.00976e+06	9.1406e+06	2.73627e+07	2.85178e+07	7.80381e+06	1000	2.14582e+07	1.78032e+06	1000	6.6986e+07	5.36672e+07	1.72387e+07	1000	1.7852e+07	1000	1.17855e+08	4.38048e+07	1000	8935986	1000	1.12526e+07	2.28198e+07	2.54895e+07	4.44483e+06	1000	1.17696e+08	2.03639e+07	9.3059e+06	3.22734e+07	7.98473e+07	1.04122e+07	7.12623e+07	7.4773e+06
O60234	Glia maturation factor gamma	GMFG		9	1	5	1	142	16.8	18.95	3/16	7/16	8/16	1000	1000	1000	1000	1000	1000	1000	1000	1000	7.02939e+06	6.8262e+06	1000	6.71945e+06	1000	1000	1000	1000	1.48105e+07	1000	4.01173e+07	1000	4404315	6.70058e+06	1000	1000	1000	1000	1000	3.65861e+06	1000	4.97115e+06	1.90868e+07	1000	4.89657e+06	1000	8.20976e+06
P26885	Peptidyl-prolyl cis-trans isomerase FKBP2	FKBP2		19	3	30	3	142	15.6	73.56	13/16	15/16	13/16	4.23893e+07	6.59121e+07	1000	2.63955e+08	1.90282e+08	2.09489e+08	1.24448e+08	1000	7.05423e+07	3.01521e+07	1.69418e+07	2.30364e+08	2.63388e+08	1000	2.31021e+08	1.28382e+08	6.86574e+07	3.18791e+07	1000	1.84686e+08	9.10686e+07	160081750	1.42285e+08	1.1535e+07	6.29067e+07	5.88592e+07	1.9411e+06	1.2797e+08	1.19536e+08	3.21395e+07	7.68331e+07	8.85827e+07	4.32844e+08	1.15842e+08	1000	1.13788e+08
P62266	40S ribosomal protein S23	RPS23		8	1	5	1	143	15.8	15.11	8/16	5/16	5/16	1000	1.12801e+07	1000	1.7794e+07	1000	1.45604e+07	1000	1000	3.03016e+06	1000	1000	6.40985e+06	1.00361e+06	1000	5.12178e+06	5.84886e+07	7.16896e+06	1000	1000	1000	1.30309e+07	19033874	1000	1000	1000	3.70621e+07	1000	1000	1000	1000	1000	6.91706e+07	1000	1000	1000	8.2503e+06
Q14657	EKC/KEOPS complex subunit LAGE3	LAGE3		16	1	25	1	143	14.8	73.1	13/16	10/16	14/16	1.13703e+06	5.45037e+06	6.96589e+06	1.32266e+07	2.17466e+06	3.02002e+06	3.25294e+06	1000	1.39314e+07	1000	2.70063e+06	7.06448e+06	1000	8.19423e+06	1.99188e+06	1.39201e+07	8.62695e+06	3.03924e+06	1000	6.12896e+06	6.98342e+06	1000	4.873e+06	1000	5.34729e+06	4.65535e+06	1000	1000	1000	2.75898e+06	2.05667e+06	1.8022e+07	3.55645e+06	7.10684e+06	1000	5.13022e+06
P47813	Eukaryotic translation initiation factor 1A, X-chromosomal	EIF1AX		19	2	5	2	144	16.5	12.94	12/16	12/16	11/16	1.77016e+07	8.59186e+07	1.6666e+07	4.22593e+07	1000	2.36678e+07	7.37536e+07	1000	2.06939e+07	2.47008e+07	1000	1.85282e+07	1000	4.3305e+06	2.84395e+06	3.3902e+07	1.35465e+07	1.24601e+07	1.36912e+07	2.71049e+07	4.32927e+07	18810352	1.61007e+07	1000	1000	7.37059e+07	7.73122e+06	1000	1.32574e+07	1000	8.82943e+06	3.24813e+07	1000	6.62443e+06	1000	1.04048e+07
Q4VC31	Protein MIX23	MIX23		31	4	25	4	144	16.6	59.38	13/16	13/16	11/16	1000	9.27164e+07	1.45371e+06	1.16629e+08	3.02968e+07	1.94407e+07	2.24071e+07	1000	1.0211e+08	2.62832e+08	1000	2.51971e+07	1.1976e+07	8.5349e+06	5.43476e+07	8.3845e+07	1.33926e+07	3.6275e+07	1000	3.47704e+07	5.79322e+07	11832532	1.37088e+08	4.32349e+06	1.23617e+08	4.8787e+07	1.94688e+06	1000	1000	7.33246e+06	2.92403e+06	4.13203e+07	4.4308e+07	8.20504e+07	1000	5.39125e+07
P39019	40S ribosomal protein S19	RPS19		46	9	130	9	145	16.1	378.06	16/16	16/16	16/16	1.06854e+09	9.96854e+08	3.47277e+09	7.18513e+08	3.5861e+08	9.1801e+08	6.86145e+08	2.00164e+07	3.98426e+08	4.1486e+08	1.90067e+09	9.13999e+08	6.12941e+08	7.00573e+09	2.92721e+09	4.65537e+09	2.0475e+09	6.22457e+08	2.33019e+09	2.08172e+09	5.70386e+08	1.50268e+09	3.52655e+08	2.03416e+09	1.24164e+09	1.46246e+09	2.30828e+10	1.24384e+08	1.76523e+09	9.30905e+08	1.67409e+09	1.36642e+09	8.86306e+08	7.83615e+08	3.03294e+09	2.27833e+09
P61254	60S ribosomal protein L26	RPL26		12	3	9	3	145	17.2	22.56	14/16	14/16	13/16	8.53548e+06	1.62772e+07	2.8149e+08	3.79526e+07	7.12494e+06	1.51565e+07	1.39291e+07	1000	2.63391e+07	1.67269e+07	1000	2.77708e+07	1.67747e+07	2.3463e+07	9.64517e+06	1.16196e+09	2.95987e+07	1000	3.61955e+08	5.99526e+07	2.23878e+07	40193862	6.86013e+06	2.08612e+07	7.65825e+07	6.86781e+07	2.56355e+06	1000	2.10175e+07	3.04205e+07	2.35765e+06	2.91723e+08	1.74684e+07	1000	1.55932e+08	1000
Q8WWX9	Selenoprotein M	SELENOM		10	1	2	1	145	16.2	6.7	8/16	7/16	3/16	9.11388e+06	1000	1.7042e+06	1000	1000	1000	1000	1000	9.33982e+06	6.34514e+06	1.31859e+06	1000	1.07522e+07	2.67956e+06	2.03032e+06	1000	5.93346e+06	3.46199e+06	1000	1000	1000	1000	1000	1000	7.49322e+06	1000	1000	1000	7.44784e+06	2.75491e+07	3.96576e+06	7.54474e+06	4.90301e+06	1000	1000	1000
Q15819	Ubiquitin-conjugating enzyme E2 variant 2	UBE2V2		24	3	36	1	145	16.4	107.9	15/16	15/16	11/16	4.82277e+06	3.92894e+07	1.85832e+07	2.87705e+07	1.6641e+07	2.72443e+07	1.47631e+07	1000	9.1287e+06	2.16061e+07	1.10343e+07	9.26571e+06	1.36498e+07	4.02047e+07	2.15044e+07	1.45384e+07	3.53051e+07	2.33226e+07	2.19294e+07	7.2472e+06	2.76783e+07	13431106	2.46009e+07	6.7751e+06	1.42366e+07	1.83159e+07	1.70934e+07	4.04006e+07	8.13346e+07	1000	1.67401e+07	1.18972e+07	1000	1.14617e+07	1000	1.47353e+07
P62249	40S ribosomal protein S16	RPS16		40	6	45	6	146	16.4	119.24	16/16	16/16	16/16	2.03795e+07	6.59168e+07	7.65108e+08	2.11188e+08	4.8499e+06	1.98227e+08	5.25779e+07	1.0765e+08	2.2137e+07	2.92426e+07	1.07479e+07	1.63893e+07	9.32647e+06	1.29651e+08	4.25846e+07	1.87166e+09	1.11358e+08	2.67563e+07	1.67579e+09	1.42239e+08	1.45818e+08	330532942	1.06612e+07	1.46923e+07	4.37106e+07	1.1486e+08	4.4485e+06	4.34708e+07	1.49113e+07	3.56828e+07	4.11457e+07	8.62233e+08	1.53396e+07	9.33329e+06	9.20947e+08	1.07985e+08
Q9NZT1	Calmodulin-like protein 5	CALML5		25	4	6	4	146	15.9	11.71	14/16	13/16	11/16	2.92101e+06	2.23964e+06	1.91348e+07	2.77519e+07	1.79996e+07	1000	8.77048e+06	1000	1.27713e+07	3.01576e+07	4.23111e+06	8.67398e+07	6.95286e+06	2.20121e+07	1.249e+07	5.43762e+06	2.96138e+08	4.04381e+06	1000	6.47833e+06	2.93718e+06	3547619	2.8223e+07	1000	2.95539e+07	8.11619e+06	3.2818e+06	8.40965e+07	1000	8.6542e+06	2.13102e+07	1.50079e+07	1.18675e+07	1000	1000	4.49424e+06
P01034	Cystatin-C	CST3		32	3	26	3	146	15.8	77.45	14/16	11/16	13/16	1.24964e+07	7.03446e+07	1.23993e+07	3.08134e+08	6.18224e+07	1.18057e+08	2.08036e+07	1000	9.21856e+07	1000	3.3852e+06	5.03943e+07	3.88732e+07	1.17778e+07	9.60636e+07	1.22334e+08	4.14062e+07	1.00441e+08	1000	1.02715e+08	6.99465e+07	3.32854e+07	1.02844e+08	1.55335e+08	8.56655e+07	6.00634e+07	1000	1000	4.95943e+07	1000	3.01749e+07	1000	1.13303e+08	5.79222e+08	1000	1.68431e+08
P32320	Cytidine deaminase	CDA		26	2	3	2	146	16.2	10.82	7/16	6/16	4/16	1000	6.0947e+06	1000	4.47196e+06	8.87254e+06	1000	3.74859e+07	1000	1000	2.13431e+07	1.38119e+06	1000	1000	1000	3.70907e+06	1000	1000	1000	1000	3.66756e+07	4.06714e+06	5282790	1000	1000	1000	1.46678e+07	1000	1000	1000	1000	3.83953e+06	3.99677e+06	1000	1000	1000	4.29368e+06
P61326	Protein mago nashi homolog	MAGOH	Acetyl [N-Term]	31	3	7	3	146	17.2	21.95	12/16	9/16	9/16	1000	6.00225e+07	1000	1000	3.26703e+07	3.12007e+07	1.46605e+07	1.16856e+08	7.70656e+06	2.72865e+07	6.83748e+06	2.46583e+07	2.69185e+06	1000	1.80808e+07	1.88782e+06	4.29094e+06	1.24767e+07	1000	1000	2.28804e+07	66645250	1.59494e+07	6.78413e+06	1000	1.58478e+08	1000	1000	1.56023e+07	1000	1000	2.72735e+07	1000	1.64385e+07	1000	1.4253e+07
P55008	Allograft inflammatory factor 1	AIF1		26	3	14	3	147	16.7	67.91	9/16	8/16	9/16	2.45156e+07	1.45799e+07	1000	2.34116e+07	1.24828e+07	1000	4.8e+07	4.26502e+06	1.42026e+07	4.70868e+07	1000	1000	1000	1000	1.2994e+07	1000	1000	9.83529e+06	1000	1.01513e+08	7.32287e+06	6930195	1.67331e+07	1000	1000	3.49366e+07	3.93941e+06	1000	1000	3.34763e+07	1000	1000	9.50313e+06	4.32664e+07	1000	2.82743e+07
P50583	Bis(5'-nucleosyl)-tetraphosphatase [asymmetrical]	NUDT2		5	1	1	1	147	16.8	2.48	6/16	4/16	4/16	1000	5.95726e+06	4.85319e+06	4.21489e+06	1000	5.44534e+06	1.28329e+07	1000	1000	1000	1000	1000	3.48727e+06	1000	1000	1000	4.34104e+06	1000	5.82315e+06	1000	1000	3.41559e+06	1000	1000	1000	1000	1000	1000	1.14467e+07	1000	1000	1000	5.92706e+06	1000	1000	8.95903e+06
Q9Y2V2	Calcium-regulated heat-stable protein 1	CARHSP1		11	1	29	1	147	15.9	74.49	13/16	11/16	8/16	5.26748e+07	1.02594e+08	1000	1.75564e+08	6.87322e+07	1.2677e+08	8.61508e+07	1000	4.50233e+07	3.7351e+07	9.07512e+06	4.75549e+07	1.06663e+08	1000	2.51911e+07	1.25136e+07	4.82266e+07	3.95041e+07	1000	1.03581e+08	8.96839e+07	48236192	1.3196e+08	1000	6.6395e+07	1.05425e+08	1000	1000	6.25158e+07	1000	2.50761e+07	4.92105e+07	5.11205e+07	8.72528e+07	1000	4.72426e+07
P69891	Hemoglobin subunit gamma-1	HBG1		44	5	1740	4	147	16.1	3216.9	16/16	15/16	13/16	1.29306e+07	1.22053e+07	8.52556e+07	1.44014e+07	1.0489e+07	5.83489e+06	2.16129e+07	7.93263e+07	3.31107e+07	9.49144e+06	1.53828e+08	2.01635e+08	1.63767e+07	4.38911e+07	4.24016e+07	3.83573e+07	3.75347e+07	1.33327e+07	1.47816e+08	1.44907e+07	1.02637e+07	7.6797e+06	1.5161e+07	4.55168e+07	3.77949e+07	1.37235e+07	4.1958e+07	3.93937e+07	4.44118e+07	1000	1.3894e+08	4.59933e+07	1000	1000	4.42787e+07	1.23387e+07
Q96C90	Protein phosphatase 1 regulatory subunit 14B	PPP1R14B		17	1	4	1	147	15.9	10.15	5/16	6/16	0/16	1000	4.28215e+06	1000	1.27839e+07	1000	1000	2.60955e+07	1000	1.81442e+07	1000	1000	1000	5.16113e+07	1000	1000	1000	1.36984e+07	1000	1000	1000	1.3826e+07	1000	1000	1000	5.43957e+06	9.21374e+06	1000	1000	5.62051e+07	1000	1000	2.82924e+07	1000	1000	1000	1000
P34096	Ribonuclease 4	RNASE4		21	2	7	2	147	16.8	21.86	9/16	1/16	6/16	8.105e+06	1000	1000	1000	8.37742e+06	1000	1000	1000	1.027e+07	6.38326e+06	357842	2.11694e+07	7.68794e+06	1000	3.48451e+06	2.21826e+06	1000	1000	1000	1000	6.9427e+06	1000	1000	1000	1000	1000	1000	1000	1000	1000	1000	1000	1000	4.07299e+06	1000	1.22952e+07
P02766	Transthyretin	TTR		69	9	96	9	147	15.9	370.42	16/16	16/16	16/16	3.04048e+08	2.00012e+08	1.01338e+07	2.58418e+07	2.24797e+07	1.34612e+08	4.57328e+08	4.40292e+07	1.8689e+08	1.60777e+08	9.16145e+07	8.29685e+07	5.32758e+07	9.66987e+06	6.66667e+07	1.08749e+08	1.39522e+08	8.37518e+07	1.26768e+07	4.42353e+08	3.29065e+07	1.64138e+08	3.06553e+08	6.12643e+07	1.84482e+08	7.13191e+08	3.97851e+07	1.85312e+07	7.98075e+07	3.8632e+07	1.16704e+08	7.21753e+07	8.21449e+07	1.81979e+08	6.95142e+06	1.28023e+08
P61077	Ubiquitin-conjugating enzyme E2 D3	UBE2D3		7	1	3	1	147	16.7	6.77	9/16	10/16	7/16	1.11141e+07	1.23713e+07	4.2624e+06	2.31228e+07	1000	3.60378e+07	1000	1000	1000	1000	7.79135e+06	1000	1.02684e+07	1.20013e+07	1.33454e+07	1000	5.34914e+07	1000	1.52134e+07	1000	3.24826e+07	47127136	6.43185e+06	1000	1.67792e+07	1.19027e+07	1000	1000	3.21124e+07	1000	7.61359e+06	4.0546e+07	1000	1000	1000	1.75748e+07
Q13404	Ubiquitin-conjugating enzyme E2 variant 1	UBE2V1		24	4	33	2	147	16.5	97.5	15/16	15/16	15/16	2.38885e+07	8.50691e+07	7.60972e+07	1.79015e+08	5.56934e+07	8.98732e+07	5.20382e+07	1000	2.29356e+07	3.99634e+07	1.39088e+07	2.07978e+07	1.31919e+07	1.63611e+08	8.91028e+07	8.10345e+07	1.05323e+08	8.90446e+07	3.20136e+07	8.43551e+07	7.16475e+07	46977685	3.3699e+08	1.07182e+07	1.47036e+08	6.17416e+07	2.98093e+06	2.17284e+07	3.82395e+07	1000	1.40037e+07	8.38072e+07	6.67942e+07	6.25518e+07	4.7952e+06	7.75102e+07
P46776	60S ribosomal protein L27a	RPL27A		32	5	62	5	148	16.6	149.27	16/16	16/16	15/16	1.54866e+07	1.03939e+08	3.10442e+08	1.28839e+08	9.26184e+06	1.92026e+08	9.34732e+07	2.65844e+07	3.98955e+07	4.68373e+07	3.68258e+07	3.85877e+07	5.78629e+07	6.03146e+07	6.28464e+07	1.36017e+09	3.68446e+07	3.96794e+07	4.22411e+08	1.32972e+08	8.38414e+07	326437113	3.41429e+07	1.40768e+07	4.13457e+07	1.08944e+08	3.52759e+07	1.15744e+08	1.09453e+08	3.38332e+07	5.88766e+07	5.40462e+08	5.96682e+07	1000	1.85055e+08	6.41975e+07
O60869	Endothelial differentiation-related factor 1	EDF1		23	2	33	2	148	16.4	130.8	15/16	13/16	11/16	3.41261e+07	4.96952e+07	1.43751e+07	1.28628e+08	5.80521e+07	3.72571e+07	4.70366e+07	1000	7.76657e+07	5.8971e+07	5.89764e+06	2.63166e+07	2.9407e+07	9.8864e+06	4.41872e+07	2.82992e+08	2.16199e+07	3.36658e+07	1000	1.80008e+07	8.41654e+07	14555475	4.23225e+07	1.85754e+07	2.97486e+07	2.94883e+07	3.48785e+07	1000	6.42744e+07	1000	2.20535e+07	5.81375e+07	3.29613e+07	6.13157e+07	1000	4.26142e+07
P61626	Lysozyme C	LYZ		51	7	46	7	148	16.5	177.18	16/16	15/16	15/16	1.8194e+07	6.04338e+07	1.25612e+08	4.73845e+08	4.19624e+08	2.04899e+08	8.36677e+07	6.3686e+06	1.45822e+08	2.80624e+08	7.83152e+07	3.73834e+08	1.10104e+08	8.60317e+07	1.35527e+08	3.54675e+08	1.42979e+08	2.71856e+07	4.96776e+07	4.64415e+08	1.52122e+08	100480560	9.04969e+07	3.18986e+08	3.96482e+07	3.89933e+08	1000	1.30488e+07	1.0108e+08	3.43175e+08	1.12518e+08	2.32695e+08	7.15039e+07	2.07619e+08	1.80876e+07	7.02705e+07
Q04837	Single-stranded DNA-binding protein, mitochondrial	SSBP1		24	3	5	3	148	17.2	19.09	8/16	11/16	8/16	2.53846e+07	2.92121e+07	1000	1000	1000	4.47239e+06	2.42368e+07	1000	1000	2.27895e+06	1000	3.02849e+06	1000	1000	4.67374e+06	4.86315e+07	1.7815e+06	1.9733e+06	4.69191e+06	8.90442e+07	3.37765e+06	1.06137e+07	4.95232e+07	1000	1.79567e+07	5.2926e+07	1000	1000	1000	1000	1.71984e+06	4.64181e+07	1000	4.81842e+06	1000	3.82514e+06
P0DP25	Calmodulin-3	CALM3		47	5	145	5	149	16.8	482.35	14/16	16/16	14/16	9.11473e+07	5.70445e+08	1000	2.95414e+09	3.00645e+08	9.12013e+08	5.80965e+08	1000	8.47649e+08	1.55805e+09	3.96148e+08	1.14201e+09	4.2532e+08	1.79088e+07	2.11138e+09	2.96319e+09	7.57235e+08	4.56604e+08	3.32164e+06	8.94837e+07	2.64946e+09	351544517	2.30415e+08	2.51639e+07	2.41197e+08	3.17031e+08	1.71625e+07	4.11143e+07	7.93642e+08	8.24138e+07	5.81349e+08	3.15378e+09	2.2366e+08	4.89623e+09	1.70449e+07	3.02349e+09
P16949	Stathmin	STMN1		30	7	98	7	149	17.3	278.5	16/16	16/16	16/16	2.07816e+08	1.31886e+09	8.91413e+07	1.37766e+09	3.59615e+08	7.3187e+08	9.04076e+08	2.88837e+06	5.48361e+08	6.02231e+08	3.6527e+07	5.0658e+08	1.17774e+09	2.14913e+08	4.16056e+08	1.32362e+09	2.51231e+08	6.87581e+08	8.57879e+07	9.31083e+08	6.94185e+08	466664821	6.81154e+08	2.08047e+08	3.29857e+08	9.02903e+08	2.01531e+06	1.59244e+08	1.00162e+09	2.09254e+08	1.44111e+08	6.64748e+08	1.98805e+08	2.99327e+08	1.49943e+07	5.23596e+08
P20674	Cytochrome c oxidase subunit 5A, mitochondrial	COX5A		27	4	16	4	150	16.8	26.18	14/16	14/16	13/16	8.13413e+07	6.93908e+07	1.44733e+07	3.66109e+07	3.44938e+07	2.65698e+07	1.48074e+08	1000	5.54849e+06	1.06122e+08	1000	1.3254e+07	4.13211e+06	2.86482e+07	1.04592e+08	2.69702e+07	1.79508e+06	6.76065e+06	2.40322e+07	1.46992e+08	9.01544e+07	2.51705e+06	1.67852e+08	1000	7.22533e+06	8.66055e+07	830171	4.09426e+07	1000	3.11698e+06	7.00102e+06	3.27417e+07	1.0509e+07	1.22851e+08	9.58026e+07	1.85041e+08
P52434	DNA-directed RNA polymerases I, II, and III subunit RPABC3	POLR2H		11	1	1	1	150	17.1	3.26	2/16	8/16	8/16	1000	1000	1000	1000	1000	1000	6.8538e+06	1000	1000	4.15183e+06	1000	1000	1000	1000	1000	1000	1000	1000	1000	5.54921e+06	1000	5.86393e+06	1.01431e+07	8.20714e+06	1000	3.68319e+06	1000	5.2482e+07	2.01423e+07	1000	1000	2.37332e+06	2.6348e+07	1.21221e+06	1000	1000
P62277	40S ribosomal protein S13	RPS13		38	7	56	7	151	17.2	112.76	15/16	16/16	16/16	7.2466e+07	1.16965e+08	5.19782e+08	1.80571e+08	3.57001e+07	2.38279e+08	6.07253e+07	1000	4.66935e+07	5.21278e+07	1.98045e+07	2.33241e+08	7.33491e+06	1.34585e+08	3.12906e+07	1.15684e+09	1.5005e+08	4.75281e+07	1.02128e+09	2.8424e+08	1.68855e+08	3.95116e+08	2.49035e+08	2.42448e+07	2.44973e+08	5.75904e+08	9.18119e+06	1.49591e+07	1.62016e+07	5.47963e+07	5.16256e+07	6.51715e+08	2.27934e+07	5.10199e+07	3.66398e+08	3.16552e+08
P62263	40S ribosomal protein S14	RPS14		34	8	39	8	151	16.3	100.3	16/16	15/16	16/16	1.7296e+07	1.14775e+08	1.30737e+08	1.81062e+08	2.62159e+07	1.18305e+08	9.36715e+07	3.90189e+07	3.38887e+07	6.31841e+07	1.96404e+07	8.27948e+07	6.24416e+07	1.14337e+07	6.11534e+07	3.3041e+09	1.44351e+08	1.75719e+07	1.04736e+08	3.07961e+08	1.56381e+08	1.98061e+08	6.78408e+07	1000	6.43785e+07	1.37793e+08	9.75287e+06	1.43707e+08	9.4421e+07	5.04737e+07	1.7608e+08	7.0963e+08	4.89717e+07	3.89018e+07	3.66185e+07	1.21045e+08
O15511	Actin-related protein 2/3 complex subunit 5	ARPC5		17	2	29	2	151	16.3	94.3	15/16	15/16	16/16	1.55868e+07	4.9032e+07	3.26064e+08	7.12065e+07	2.47197e+07	1.27244e+08	1.22127e+08	1000	4.22539e+07	7.45454e+07	8.14057e+07	3.24741e+07	9.42688e+06	3.49058e+08	2.33568e+07	1.61396e+08	7.63716e+07	3.10248e+07	5.00728e+08	4.64978e+07	3.66677e+07	144316336	8.77929e+07	9.97172e+06	1.61169e+08	5.29704e+07	7.25542e+06	1000	3.34511e+07	4.20433e+07	4.82663e+07	2.03499e+08	1.36152e+07	4.14295e+07	2.0556e+08	3.78041e+07
Q9Y6H1	Coiled-coil-helix-coiled-coil-helix domain-containing protein 2	CHCHD2		34	3	53	3	151	15.5	213.01	11/16	10/16	14/16	2.99606e+06	9.20488e+07	1000	2.75859e+08	1.32172e+07	1000	3.65789e+07	1000	8.65712e+07	1.36001e+08	1000	3.72362e+07	5.62285e+07	1000	4.22709e+07	1.16881e+08	4.04349e+07	3.12734e+07	1000	7.59794e+07	8.49663e+07	6.98405e+06	1000	1000	4.09989e+07	1.14685e+08	1000	1000	8.69802e+07	1000	1.91141e+07	4.04668e+07	2.60424e+07	2.07294e+08	1000	2.57344e+08
P60660	Myosin light polypeptide 6	MYL6		56	8	177	5	151	16.9	593.09	16/16	16/16	15/16	4.9227e+07	1.74407e+08	2.08983e+08	2.20376e+08	5.57449e+07	4.92722e+08	3.17793e+08	6.01762e+06	4.55513e+07	1.99427e+08	1.75156e+08	1.28211e+08	2.46774e+07	4.46961e+07	3.31543e+07	3.54115e+08	1.1042e+08	1.46386e+08	4.38418e+08	6.78985e+08	3.48839e+08	8.79967e+08	9.59623e+07	9.01556e+06	8.69605e+07	2.66169e+08	1.88664e+07	6.6276e+06	1.20944e+07	1.92782e+07	9.42724e+07	1.22754e+09	5.73294e+07	2.98775e+08	7.13422e+07	3.4963e+08
P61916	NPC intracellular cholesterol transporter 2	NPC2		52	7	89	7	151	16.6	283.61	16/16	16/16	16/16	2.30453e+07	5.46366e+07	2.73083e+07	1.8575e+08	1.37593e+08	7.0243e+07	4.34345e+07	4.79484e+06	7.8556e+07	1.30927e+08	6.62685e+06	2.54464e+07	8.12567e+07	8.45586e+07	1.15932e+08	4.66415e+07	4.32615e+07	5.28639e+07	1.92044e+07	9.05293e+07	2.18365e+08	49786441	3.10237e+07	1.07898e+07	7.96983e+06	7.54517e+07	2.67388e+06	6.17798e+06	2.57105e+08	1.77698e+06	8.13715e+07	5.2133e+07	6.88871e+07	3.63497e+08	2.16971e+07	2.78347e+08
P62269	40S ribosomal protein S18	RPS18		34	6	78	6	152	17.7	206.91	15/16	16/16	16/16	1.2905e+08	1.51157e+08	1.23743e+08	1.77944e+08	4.69421e+07	1.73507e+08	1.41219e+08	1000	2.93383e+07	7.19366e+07	7.60645e+06	4.23706e+07	2.02288e+07	1.32154e+08	3.75872e+07	1.80023e+09	6.91484e+07	2.54304e+07	2.81543e+08	7.81104e+08	1.7554e+08	604584196	9.42029e+07	3.70689e+06	1.987e+08	4.6884e+08	1.38887e+06	3.33481e+07	2.97748e+07	6.1475e+07	4.95482e+07	8.02162e+08	3.13335e+07	1.46376e+07	1.08037e+08	1.46477e+08
Q9Y3D6	Mitochondrial fission 1 protein	FIS1		7	1	5	1	152	16.9	12.25	6/16	8/16	7/16	2.65255e+06	4.50207e+06	1000	4.0743e+06	1000	5.91691e+06	1000	1000	1000	2.39129e+06	1000	1000	1000	1000	1.30552e+06	1000	1.05573e+06	1.44454e+06	1000	1000	2.38458e+06	8.36863e+06	1000	1000	1000	4.13249e+06	1000	1.69143e+06	1000	1000	1.34731e+06	1.05659e+06	2.56121e+06	2.9727e+06	1000	5.70351e+06
P15531	Nucleoside diphosphate kinase A	NME1		38	6	101	1	152	17.1	203.31	8/16	5/16	4/16	1000	9.32471e+06	2.21172e+07	1.30642e+07	1000	1.13286e+07	1000	1000	1000	1000	3.76805e+06	1000	1000	1.4666e+07	1.84841e+07	1.60755e+07	1000	9.92362e+06	1000	1000	1000	39435096	1000	1000	1.50929e+07	1000	1000	1000	1000	6.41719e+06	1000	4.23684e+07	1000	1000	1000	1000
P22392	Nucleoside diphosphate kinase B	NME2		63	9	150	4	152	17.3	343.07	14/16	13/16	14/16	8.82402e+07	2.82267e+08	2.47509e+08	1.19945e+08	8.67262e+07	5.20499e+08	6.20137e+08	1000	1.31401e+07	2.44309e+08	2.14263e+07	2.26801e+07	1000	1.75505e+08	3.89294e+08	1.12315e+08	3.98518e+07	3.1794e+07	8.57956e+07	4.55404e+08	3.05415e+08	1082074271	2.39807e+08	1000	8.02302e+07	9.07058e+08	1.86563e+06	1.39404e+06	1000	1000	3.30317e+07	1.95193e+08	1000	9.34812e+07	2.83318e+06	1.66929e+08
Q7Z422	SUZ domain-containing protein 1	SZRD1		14	1	15	1	152	17	0	10/16	9/16	10/16	1000	3.44738e+07	1000	1.00534e+08	2.43399e+07	1000	1.20304e+07	1000	4.64683e+07	2.47665e+07	1000	1.60649e+07	2.906e+07	1000	1.57686e+07	7.8856e+07	2.8824e+07	2.69404e+07	1000	4.37335e+07	1.94578e+07	1000	1000	1000	1000	8.56658e+06	1000	1.69352e+07	5.46617e+07	1000	9.06428e+06	3.09211e+07	3.04443e+07	6.42737e+07	1000	4.25766e+07
P61088	Ubiquitin-conjugating enzyme E2 N	UBE2N		47	5	36	5	152	17.1	90.33	14/16	14/16	15/16	2.75072e+07	8.44929e+07	1.86689e+08	1.07493e+08	6.77939e+06	1.96094e+08	1.51495e+08	1000	1.74156e+07	3.58941e+06	6.0797e+07	1.41979e+07	1.51818e+07	3.12078e+08	1000	5.37781e+07	6.41121e+07	3.57274e+07	2.94096e+08	9.92436e+07	5.51666e+07	2.39683e+08	1.24197e+08	9.48582e+06	1.389e+08	1.38964e+08	2.67259e+06	1000	1000	2.88175e+07	3.37457e+07	2.26407e+08	1000	1.96334e+07	4.1938e+07	1.35286e+07
Q9BPX5	Actin-related protein 2/3 complex subunit 5-like protein	ARPC5L		8	1	8	1	153	16.9	23.43	6/16	8/16	6/16	1000	8.01965e+06	1000	6.01007e+06	1000	1.58703e+07	1.89738e+07	1000	1000	1000	2.9348e+06	1000	1000	2.00985e+06	1000	1000	6.25971e+06	3.64867e+06	1000	1000	1000	23591792	2.80452e+07	1000	3.54365e+07	2.36148e+07	1000	1000	1000	1.21771e+07	1000	1.10639e+07	1000	1000	1000	1000
P63241	Eukaryotic translation initiation factor 5A-1	EIF5A		51	8	75	8	154	16.8	225.22	15/16	15/16	14/16	8.40437e+07	2.20663e+08	7.36458e+07	1.52401e+08	4.11673e+07	9.97594e+07	3.35336e+08	1000	5.92284e+07	3.14153e+08	4.96614e+07	5.16012e+08	6.71531e+06	6.99748e+07	1.2574e+07	5.98492e+07	6.21311e+07	6.54641e+07	2.29612e+08	1.72227e+08	1.16041e+08	4.69959e+07	2.63396e+08	3.97429e+06	4.37652e+08	3.18678e+08	2.19744e+06	1000	3.49414e+06	1.09977e+08	7.96479e+07	3.01479e+08	1.09232e+08	1.02843e+08	9.60516e+07	6.8871e+07
Q9UK76	Jupiter microtubule associated homolog 1	JPT1		28	3	33	3	154	16	127.78	13/16	10/16	8/16	1.77904e+08	3.74472e+08	1000	9.71918e+08	2.39352e+08	1.20379e+08	4.00757e+08	5.71086e+07	1.76423e+08	2.08249e+08	1000	1.69776e+08	1.29435e+08	1000	2.22814e+07	2.68764e+07	1.5709e+08	1.2166e+08	1000	4.12536e+08	2.00461e+08	1000	5.59798e+07	1000	1000	3.16214e+08	1000	6.23002e+07	8.11201e+06	1000	1.74643e+07	5.07448e+07	6.60514e+08	1.86693e+08	1000	9.56627e+07
Q9UHV9	Prefoldin subunit 2	PFDN2		28	4	64	4	154	16.6	250.87	15/16	16/16	16/16	9.45731e+08	6.69044e+08	2.94992e+09	4.32946e+08	2.40564e+08	5.21718e+08	8.1235e+08	1000	4.42892e+08	1.54863e+08	5.85228e+08	1.15934e+08	2.12522e+08	3.12489e+09	7.06669e+08	1.50906e+09	1.79036e+09	1.22001e+09	2.83523e+09	1.99513e+08	2.13657e+08	543676979	8.74684e+08	1.19255e+09	1.28112e+09	3.19165e+08	4.02533e+09	2.88116e+08	1.78165e+08	1.02868e+09	1.83195e+09	4.4024e+08	3.17676e+08	1.03724e+09	1.88018e+09	1.71051e+08
Q99471	Prefoldin subunit 5	PFDN5		35	4	6	4	154	17.3	23.63	6/16	10/16	5/16	1000	1.89264e+07	1000	1000	1000	1.47241e+07	1.78082e+07	1000	4.43192e+06	3.087e+07	1000	1000	1000	1000	1000	1.10657e+07	4.79776e+06	9.39776e+06	1000	3.28503e+07	1.20718e+07	2.03394e+07	2.61503e+07	1000	1000	2.84725e+07	186305	4.33481e+06	1000	1000	1000	1.75826e+07	1000	1000	8.70908e+06	1.03861e+07
Q96A26	Protein FAM162A	FAM162A		14	2	4	2	154	17.3	2.51	7/16	4/16	11/16	1000	1000	6.02326e+06	1000	6.19006e+06	1000	7.59087e+06	1.05856e+07	1000	1.81099e+06	1000	1000	1000	4.40442e+06	1000	2.8813e+07	2.08946e+06	1000	7.13584e+06	1.03696e+07	1000	1000	1000	1000	1000	1000	1000	1000	1.16273e+07	1000	1000	1000	1.58096e+07	2.60734e+07	5.49679e+07	7.79428e+06
P00441	Superoxide dismutase [Cu-Zn]	SOD1		92	10	274	10	154	15.9	1100.06	15/16	16/16	16/16	1.94517e+09	6.84133e+09	4.62793e+08	1.3263e+10	4.49404e+09	6.12831e+09	2.47276e+09	1000	3.67031e+09	3.20516e+09	3.61594e+07	2.49303e+09	1.33727e+09	1.75274e+09	3.15504e+09	2.58138e+09	1.33818e+09	2.83655e+09	2.28282e+08	6.17846e+09	5.35584e+09	3.20956e+09	4.0703e+09	2.11085e+09	1.90233e+09	6.17025e+09	1.31832e+08	2.84686e+09	3.2495e+09	1.0591e+09	9.84429e+08	1.09171e+09	1.96955e+09	1.42145e+10	6.78322e+07	1.05962e+10
P68036	Ubiquitin-conjugating enzyme E2 L3	UBE2L3		50	5	31	5	154	17.9	105.83	12/16	11/16	8/16	6.09101e+07	6.41808e+07	1000	1.98427e+07	2.80717e+07	7.76568e+07	1.82855e+08	1000	1.0198e+07	5.27177e+07	2.5779e+06	1.82891e+07	1.82212e+07	1000	1.40056e+07	1000	4.06985e+07	3.72834e+07	1000	5.43624e+07	2.75559e+07	1.53683e+08	6.21755e+07	1000	3.85215e+06	7.89291e+07	877075	1000	1000	1000	1.4094e+07	1.50594e+07	2.0479e+07	1.59647e+07	1000	1.56738e+07
P62750	60S ribosomal protein L23a	RPL23A		29	5	37	5	156	17.7	87.84	15/16	15/16	15/16	4.62052e+06	5.79716e+07	1.89913e+08	1.9483e+08	5.36776e+07	1.74219e+07	1.65085e+08	9.63457e+07	1.44993e+07	4.88443e+07	3.63365e+06	7.82712e+07	1.56918e+07	1000	3.66778e+07	1.5889e+09	4.11626e+07	1.40737e+07	2.59075e+08	9.60712e+07	8.48771e+07	36811537	1.1049e+07	1000	4.9548e+07	2.53433e+08	5.32011e+06	1.20404e+08	2.4758e+07	1.1155e+07	4.8405e+07	5.57298e+08	1.79503e+07	1.39183e+08	9.73511e+07	8.0703e+07
P07998	Ribonuclease pancreatic	RNASE1		44	3	12	3	156	17.6	51.39	8/16	5/16	9/16	1000	1.03601e+07	1000	1.56809e+07	2.56752e+07	1.50279e+07	1000	1000	1.43864e+07	1.06193e+07	1.54661e+06	1000	1000	1000	1.38305e+07	1000	1000	1000	1000	5.39372e+07	1.95722e+07	1.21618e+07	1.83298e+07	1000	1000	1000	1000	1000	1000	1000	1000	2.15158e+06	6.53981e+06	1.51064e+08	1000	7.73864e+07
P62979	Ubiquitin-40S ribosomal protein S27a	RPS27A		42	9	157	9	156	18	395.35	16/16	16/16	16/16	2.15513e+08	3.35977e+08	3.71928e+08	1.9806e+09	4.15675e+08	2.93789e+08	3.73462e+08	4.38157e+07	6.59134e+08	2.25033e+08	4.63485e+07	8.63682e+08	8.21461e+08	3.05942e+08	2.87565e+08	3.78787e+09	1.43853e+08	1.20649e+08	4.9042e+08	3.52005e+08	2.98424e+08	9.88779e+07	2.6221e+08	7.36859e+07	9.59029e+07	2.52886e+08	5.18505e+06	1.41038e+08	3.19247e+09	1.57609e+08	3.19593e+08	6.34371e+08	3.8079e+08	1.73501e+09	3.25211e+08	4.3929e+08
P83731	60S ribosomal protein L24	RPL24		29	5	53	5	157	17.8	128.83	16/16	15/16	15/16	5.91197e+07	1.0301e+08	2.35936e+08	6.11999e+07	5.32632e+06	1.16702e+08	7.20018e+07	5.57638e+07	1.0361e+07	1.14677e+07	2.5293e+06	1.9139e+07	1.76385e+07	4.45783e+07	2.14433e+07	1.82556e+09	2.66172e+07	2.08824e+07	3.31073e+08	4.12846e+08	6.45809e+07	1.18264e+08	5.44908e+07	8.38502e+06	8.27739e+07	2.78515e+08	1000	3.08067e+07	4.86764e+07	5.40403e+07	1.8535e+07	5.345e+08	3.01792e+07	2.56706e+07	9.65093e+07	3.27985e+07
Q86SX6	Glutaredoxin-related protein 5, mitochondrial	GLRX5		9	1	1	1	157	16.6	4.74	5/16	5/16	1/16	1000	1000	1000	1000	1000	2.78115e+06	1.00721e+07	1000	1000	3.9275e+06	1000	1000	1000	1000	1.67295e+06	1.99962e+06	1000	1000	1000	3.27285e+07	2.82823e+06	4921748	1000	1000	1000	1.86612e+07	1000	1000	1000	1000	1000	6.35135e+06	1000	1000	1000	6.65468e+06
P98179	RNA-binding protein 3	RBM3		21	2	31	2	157	17.2	61.8	11/16	12/16	10/16	6.28544e+07	7.99995e+07	1000	7.708e+07	1.41773e+07	1000	2.68574e+08	1000	7.22549e+07	7.8976e+07	1.11656e+06	9.31415e+07	1.39393e+07	1000	7.45871e+06	1000	8.74509e+07	1.28928e+07	1000	2.06012e+08	4.94791e+07	9.3867e+06	1.57779e+08	9.88855e+06	9.61368e+07	1.9873e+08	1000	3.84025e+07	1000	1000	1.53962e+07	5.04895e+07	1.81592e+07	5.5414e+07	1000	1000
P11441	Ubiquitin-like protein 4A	UBL4A		6	1	1	1	157	17.8	2.37	8/16	2/16	2/16	1000	3.6646e+06	7.10621e+06	3.14804e+06	1000	1000	1000	1000	3.17778e+06	4.51473e+06	1000	4.53468e+06	1000	9.50854e+06	1000	1.83933e+07	1000	1000	1000	1000	3.06084e+06	1000	1000	1000	1000	1000	1000	1000	1000	4.8841e+06	1000	1000	1000	1000	1000	1000
P62280	40S ribosomal protein S11	RPS11		44	8	23	8	158	18.4	43.88	15/16	16/16	15/16	3.697e+07	1.26149e+08	5.0476e+08	3.99876e+08	1.73799e+08	1.63987e+08	2.55944e+07	1000	1.17481e+08	2.03822e+08	4.30012e+07	9.13537e+07	3.94191e+07	7.695e+07	1.93244e+08	2.20227e+09	1.01083e+08	1.9394e+07	1.43314e+09	1.02934e+08	4.49161e+08	205588452	1.73027e+08	1.56343e+07	3.2533e+07	8.51248e+07	1.32353e+06	1.49229e+07	4.91959e+07	2.09877e+07	4.95242e+08	5.82412e+08	1.23659e+08	1.27356e+08	7.53257e+08	2.33936e+08
P24666	Low molecular weight phosphotyrosine protein phosphatase	ACP1		56	8	89	8	158	18	267.36	16/16	16/16	16/16	1.56597e+09	3.98222e+08	1.1406e+09	2.07485e+08	1.50455e+08	8.9717e+08	6.39356e+08	8.67964e+07	1.58241e+08	1.75399e+08	8.29039e+08	1.92723e+08	3.68543e+08	7.01665e+08	4.43286e+08	2.73407e+08	8.48226e+08	3.69765e+08	1.02775e+09	1.37837e+08	1.73674e+08	751812304	8.20445e+08	8.08337e+08	1.27174e+09	2.52411e+08	1.12657e+10	1.11194e+08	8.02377e+08	2.92337e+08	4.45357e+08	2.79177e+08	2.5451e+08	9.15716e+07	5.54867e+08	8.12607e+07
Q9BYZ8	Regenerating islet-derived protein 4	REG4		18	2	4	2	158	18.2	16.16	6/16	8/16	4/16	1000	7.81458e+06	1000	1000	9.37197e+06	4.12561e+07	1000	1000	1000	1000	1000	1.35433e+07	1000	1000	8.79094e+06	6.11112e+06	1.59493e+06	1000	1000	2.41102e+07	1.07915e+07	25534552	1000	1000	1000	1.84737e+07	1000	1.65343e+07	1000	1000	8.44377e+06	7.90289e+06	1000	6.26706e+06	1000	1000
P63279	SUMO-conjugating enzyme	UBE2I		35	4	5	4	158	18	11.07	15/16	16/16	14/16	3.47138e+07	4.88369e+07	1.7555e+07	2.56536e+07	2.53364e+07	5.39576e+07	1.21334e+08	1000	2.65751e+07	3.81351e+07	7.99855e+06	1.83143e+07	1.26491e+07	2.2325e+07	2.22978e+06	9.61256e+07	6.55688e+07	2.7319e+07	1.18578e+07	1.24185e+08	2.949e+07	108810917	1.09871e+08	8.4332e+06	8.01433e+07	7.011e+07	913147	8.02167e+07	1.46018e+07	2.20969e+08	1.33652e+07	1.75278e+08	4.48232e+07	1.77188e+07	2.98091e+06	1.32484e+07
P47914	60S ribosomal protein L29	RPL29		12	2	4	2	159	17.7	10.45	3/16	2/16	7/16	1000	1000	1000	1000	1000	1000	1000	1000	1000	1000	1000	1000	2.57351e+06	5.40977e+06	1000	2.00176e+07	1000	1000	1000	1000	1000	1000	1000	1000	1000	1000	1000	3.16662e+06	1000	1000	1000	995461	2.99575e+06	1000	1000	1000
P01591	Immunoglobulin J chain	JCHAIN		59	9	96	9	159	18.1	196.26	15/16	15/16	14/16	2.64946e+07	2.01471e+07	5.18055e+07	3.26028e+08	2.79031e+07	1.00101e+07	1.24862e+08	1000	1.50996e+07	1.17928e+07	7.40198e+07	4.2026e+07	1.74049e+08	8.26034e+07	2.89982e+08	1.62552e+08	3.53192e+07	3.12685e+07	1.72245e+07	1.35611e+08	3.6914e+07	22895004	1.79821e+08	3.19943e+07	3.28579e+07	1000	8.77721e+07	1.04966e+08	4.68456e+08	3.83971e+08	1.77708e+08	3.1524e+07	5.38179e+08	2.12409e+08	1000	2.11829e+08
P09234	U1 small nuclear ribonucleoprotein C	SNRPC		11	1	6	1	159	17.4	16.81	5/16	4/16	2/16	1000	1.04526e+07	1000	1.80382e+07	1000	1000	1000	1000	1.13587e+07	7.20239e+06	1000	5.51887e+06	1000	1000	1000	1000	1000	5.96619e+06	1000	1000	5.9104e+06	1000	1000	1000	1000	1.93901e+07	1000	1000	1000	1000	1000	1.66308e+07	1000	6.0556e+06	1000	1000
P46778	60S ribosomal protein L21	RPL21		28	4	12	4	160	18.6	33.84	13/16	11/16	10/16	1.29242e+07	1.85638e+07	3.43827e+07	1000	4.17515e+06	3.81773e+07	1.15331e+07	5.11113e+07	1.42657e+07	2.38984e+07	1000	3.22342e+07	1000	1.04881e+07	1.47745e+07	7.94697e+08	1.38605e+07	2.77448e+06	3.19258e+06	1000	6.18737e+06	56056326	1.01384e+07	1000	1000	3.03539e+07	2.74405e+06	4.08444e+07	1000	7.16881e+06	1000	1.88483e+08	1000	1000	1000	1.47574e+07
Q9H5X1	Cytosolic iron-sulfur assembly component 2A	CIAO2A		6	1	3	1	160	18.3	7.9	10/16	8/16	13/16	1000	7.87301e+06	1000	1000	3.76744e+06	1000	5.39319e+06	1000	1.3234e+06	5.10471e+06	1.56069e+06	1000	2.27963e+06	762037	1.74761e+06	8.08778e+06	1.74769e+06	1000	1000	1.47447e+07	2.06155e+06	7994885	1000	1000	7.47868e+06	1000	434396	1000	1000	1.24284e+07	1000	1.46295e+07	2.26018e+06	3.50512e+06	1000	2.84366e+06
P12724	Eosinophil cationic protein	RNASE3		37	5	83	5	160	18.4	279.05	16/16	15/16	16/16	1.25241e+08	2.06156e+08	4.08627e+08	5.86532e+08	2.91619e+08	2.42685e+08	2.03936e+09	1.02353e+08	3.3501e+08	3.98621e+08	3.06921e+07	3.03216e+08	1.53295e+07	3.00328e+08	2.99619e+08	1.31783e+09	1.54336e+08	1.68184e+09	5.72428e+07	1.01935e+09	1.68228e+08	4.45426e+08	3.25275e+08	7.95147e+07	3.23512e+07	6.90904e+08	1000	8.89922e+07	2.84099e+07	2.33728e+08	2.1353e+08	4.21821e+08	2.02066e+08	2.75845e+08	5.69193e+07	5.41875e+08
O14558	Heat shock protein beta-6	HSPB6	Acetyl [N-Term]	79	7	32	7	160	17.1	88.47	13/16	14/16	16/16	1000	9.79511e+06	2.23957e+08	1000	8.23405e+07	2.60658e+07	5.92572e+06	1000	6.04015e+06	8.33609e+06	1.15505e+07	2.39229e+07	1.59693e+07	7.22838e+08	7.27447e+07	1.58017e+08	2.02052e+07	6.64868e+06	1.33918e+08	3.71055e+07	4.298e+07	6.85902e+06	3.8676e+07	1000	5.31917e+07	2.61545e+07	6.12868e+07	3.25869e+07	3.30111e+07	1000	1.98131e+07	8.99023e+07	3.80809e+06	6.8002e+07	1.13594e+08	5.4634e+07
Q15185	Prostaglandin E synthase 3	PTGES3		26	5	91	5	160	18.7	260.14	15/16	16/16	15/16	4.13406e+07	1.82014e+08	8.41237e+08	2.11267e+08	4.68421e+07	2.99204e+08	6.34421e+08	1000	6.27075e+07	1.25751e+08	3.06277e+07	6.40271e+07	8.74569e+08	3.99968e+08	5.70376e+07	1.2278e+07	1.22912e+08	1.24323e+08	1.69496e+09	1.21207e+08	2.17388e+08	4.76468e+08	2.5767e+08	3.50172e+07	2.34737e+08	3.77596e+08	3.46496e+06	9.90915e+07	1.78849e+09	2.42983e+08	1.20306e+08	2.95854e+08	2.54434e+08	8.86082e+07	6.61436e+08	1.08371e+08
O75947	ATP synthase subunit d, mitochondrial	ATP5PD		17	2	4	2	161	18.5	11.57	6/16	7/16	9/16	1000	1000	7.78242e+06	1000	1000	1.43808e+07	8.99562e+06	1000	1000	1000	3.19729e+06	1000	1000	1000	1.05222e+07	3.33959e+07	3.50491e+06	1000	1000	5.04884e+07	7.14863e+06	22554303	8.68084e+06	1000	1000	1000	1000	1000	1.27003e+07	1000	1000	2.38758e+06	1000	3.55611e+06	1.28572e+07	1.15567e+07
P10153	Non-secretory ribonuclease	RNASE2		23	7	182	7	161	18.3	460.98	16/16	16/16	14/16	1.58741e+08	8.54067e+08	3.5269e+07	4.03721e+09	5.85183e+08	2.32414e+08	4.30658e+09	4.61982e+06	1.25428e+09	1.47386e+09	1.04942e+08	5.73416e+08	1.01302e+07	2.58126e+07	1.88775e+09	1.56229e+09	2.97176e+08	3.87074e+09	4.84028e+07	1.11838e+09	1.61409e+08	1.62035e+08	1.02551e+09	1.10665e+08	1.39616e+08	2.48335e+08	972484	4.29351e+08	6.52701e+06	1.16566e+08	2.54455e+08	5.56114e+08	7.98912e+08	8.33988e+09	3.96898e+07	2.19489e+09
Q9H2H8	Peptidyl-prolyl cis-trans isomerase-like 3	PPIL3		19	2	5	2	161	18.1	13.12	6/16	10/16	12/16	1.44245e+07	5.32167e+06	1000	1000	1000	1.2983e+07	1.69631e+07	1000	1000	7.27233e+06	1000	1000	1000	1000	1.09963e+07	1000	2.15397e+06	1000	1000	8.72796e+07	3.56761e+06	27973378	1.40526e+07	1000	1000	4.55726e+07	7.58917e+06	1.71342e+07	1.31344e+07	1000	4.28175e+06	1000	1.03362e+07	6.48161e+06	1000	1.6816e+07
Q6IAA8	Ragulator complex protein LAMTO R1	LAMTOR1		24	3	10	3	161	17.7	36.29	13/16	14/16	9/16	6.55819e+07	2.12248e+06	1000	4.08026e+07	2.93588e+07	3.07172e+07	4.51137e+07	1000	6.44062e+06	3.90177e+07	3.20216e+06	3.71763e+07	1.82025e+06	1000	1.60711e+07	5.7614e+06	6.60601e+06	2.94689e+06	1000	1.38616e+07	4.99137e+06	29956130	3.80874e+07	5.54946e+06	1.13654e+07	5.7026e+06	3.45167e+06	1000	2.83375e+06	8.91205e+07	2.58489e+06	6.13056e+06	9.54492e+06	6.66796e+06	1000	2.91782e+06
P04216	Thy-1 membrane glycoprotein	THY1		16	3	10	3	161	17.9	27.92	15/16	15/16	15/16	3.26535e+07	2.99222e+06	1.24368e+07	6.87734e+07	6.05338e+07	3.46503e+07	1.09616e+08	1000	1.33091e+07	1.16082e+08	3.01636e+07	5.17087e+07	3.08172e+07	3.28812e+06	9.89712e+06	2.3008e+09	1.8841e+07	1.38951e+07	5.51795e+07	1.79027e+07	7.9782e+07	1.15079e+07	1.94268e+07	1000	1.42625e+07	4.67354e+06	1.17582e+07	3.4098e+07	7.44596e+07	4.32968e+07	2.48563e+07	1.63116e+07	4.35882e+07	6.63128e+07	1000	5.61784e+07
Q9UMY4	Sorting nexin-12	SNX12		41	3	6	3	162	18.9	14.22	4/16	8/16	5/16	1000	2.14648e+07	1000	1000	1000	9.89844e+06	7.71343e+07	1000	1000	2.92482e+07	1000	1000	1000	1000	1000	1000	1000	1000	1000	6.36422e+07	1.0934e+07	16954152	4.90507e+06	1000	1000	8.21048e+07	1000	1000	5.78317e+06	1000	1.12833e+06	1.04391e+06	1000	1000	1000	1000
O60493	Sorting nexin-3	SNX3		17	2	10	2	162	18.8	26.6	11/16	11/16	9/16	1000	4.27602e+06	319358	6.09946e+06	1000	1.33073e+07	2.08253e+07	1000	5.45017e+06	3.33892e+07	5.84254e+06	4.3671e+06	662699	1000	1000	1.43927e+06	3.59599e+06	3.18522e+06	1000	2.69926e+07	1.78073e+07	20331117	2.87826e+07	1000	1.87867e+07	5.65703e+07	1000	1000	1000	3.83514e+06	3.03031e+06	2.51001e+07	2.52867e+06	3.63951e+06	1000	1000
Q9BX68	Histidine triad nucleotide-binding protein 2, mitochondrial	HINT2		31	3	23	3	163	17.2	63.24	14/16	11/16	11/16	1.46922e+07	2.59315e+07	693697	2.66221e+07	6.59354e+06	1.74671e+07	1.73017e+07	1000	3.27572e+07	2.06758e+07	880643	1000	2.52583e+06	1.68532e+07	2.49476e+07	7.54994e+06	5.86118e+06	1.54371e+07	1000	5.55e+07	2.32904e+07	2.44433e+07	4.26993e+07	1000	2.54374e+07	1.81575e+07	575006	1000	1000	1000	3.83085e+06	1.85643e+07	7.21886e+06	4.55682e+07	1000	1.80532e+07
Q13526	Peptidyl-prolyl cis-trans isomerase NIMA-interacting 1	PIN1		32	3	4	3	163	18.2	12.76	5/16	5/16	9/16	1000	5.72457e+06	1000	1000	7.63717e+06	2.95662e+07	1.33025e+07	1000	1000	2.64337e+07	1000	1000	1000	1000	1000	1000	4.69049e+06	1000	1000	3.6375e+07	1.01033e+07	1000	1000	1000	1000	1000	1000	1000	1000	1000	3.35219e+06	2.17437e+07	2.60443e+07	1.70009e+07	1000	4.69752e+06
P63208	S-phase kinase-associated protein 1	SKP1		41	4	9	4	163	18.6	22.62	14/16	10/16	13/16	2.62132e+06	1.02648e+07	6.97471e+07	3.3336e+07	6.5177e+06	5.8325e+07	3.54031e+07	1000	7.85214e+06	2.1961e+07	1.87602e+07	1.73615e+07	5.98545e+06	2.9213e+08	3.89532e+07	1000	1.75031e+07	1.10084e+07	1000	1.55499e+07	1.81588e+07	68088294	1000	1000	2.27652e+07	1.3054e+07	6.61068e+06	1000	1000	1.04089e+07	1000	3.12115e+06	1000	1.90137e+07	1.10803e+08	5.53889e+07
Q8TDP1	Ribonuclease H2 subunit C	RNASEH2C		24	2	6	2	164	17.8	16.81	4/16	6/16	3/16	1000	4.94682e+06	1000	1000	1000	8.03374e+06	3.83562e+07	1000	1000	1.12976e+07	1000	1000	1000	1000	1000	1000	1000	1000	1000	6.74411e+07	2.67986e+06	1.83382e+07	5.35785e+06	1000	1000	4.23231e+07	1000	1000	1000	1000	1000	5.88512e+06	1000	1000	1000	1000
P84103	Serine/arginine-rich splicing factor 3	SRSF3		18	3	37	2	164	19.3	85.03	15/16	16/16	16/16	5.91638e+06	1.4467e+08	1.62417e+08	7.60123e+07	3.69729e+07	1.62796e+08	6.5232e+07	1000	1.24575e+07	2.3835e+08	2.63484e+07	2.54905e+07	1.98765e+08	1.62891e+08	2.24592e+07	2.73291e+08	1.83405e+07	3.82405e+07	1.39508e+08	7.6907e+07	8.82757e+07	4.22136e+08	2.3285e+07	2.19562e+07	9.92931e+07	6.99156e+08	4.36767e+06	4.46692e+07	4.89788e+08	1.67207e+08	7.33361e+07	1.4492e+08	4.09499e+07	4.09384e+07	1.88142e+07	3.6586e+07
P46783	40S ribosomal protein S10	RPS10		59	10	71	10	165	18.9	212.88	16/16	16/16	14/16	3.80925e+07	9.6086e+07	4.20884e+07	2.65316e+08	4.87915e+07	1.12527e+08	9.20209e+07	3.65058e+07	5.4875e+07	1.74804e+07	7.54754e+06	1.64225e+08	1.45247e+08	2.5643e+07	4.22605e+07	1.747e+09	1.27124e+08	7.68283e+07	8.07342e+07	6.49521e+08	1.09612e+08	1.81244e+08	6.63867e+07	7.55451e+06	4.17865e+07	6.29262e+08	1.37081e+06	2.03536e+08	1.08015e+08	1.83272e+07	5.93829e+07	5.28105e+08	9.96678e+07	1.18424e+08	1000	1.56296e+08
P30050	60S ribosomal protein L12	RPL12		59	7	104	7	165	17.8	331.55	15/16	16/16	16/16	1.40481e+09	1.92374e+09	1.10561e+10	2.52744e+09	2.42324e+09	2.01766e+09	4.2822e+09	1000	5.90589e+08	1.32633e+08	3.09134e+09	4.40522e+08	3.01952e+09	6.21873e+09	6.40477e+08	3.82745e+09	1.73286e+09	1.10008e+09	1.06655e+10	3.26981e+09	1.53418e+09	1782899743	2.012e+09	2.47969e+09	2.49991e+09	1.25933e+09	2.13368e+09	1.43096e+09	5.98176e+09	1.5694e+10	1.92185e+09	3.10771e+09	1.91144e+09	1.19984e+09	2.94456e+09	1.54675e+09
P60981	Destrin	DSTN		30	3	25	3	165	18.5	63.48	14/16	13/16	14/16	1.68254e+07	8.74416e+07	1.50117e+07	1.11764e+08	7.00601e+07	8.05033e+07	8.71168e+07	1000	5.50496e+07	2.41075e+07	3.07059e+07	4.35617e+07	7.1874e+06	1000	7.51463e+06	1.54694e+07	7.44294e+07	4.26944e+07	2.17443e+07	9.08575e+07	6.00352e+07	8.58655e+07	1.13943e+08	1000	8.79134e+06	8.24773e+07	3.17038e+06	1000	409648	1000	3.18708e+07	2.01321e+08	5.84961e+07	3.44137e+07	1000	4.18931e+07
P62937	Peptidyl-prolyl cis-trans isomerase A	PPIA		78	13	551	13	165	18	1395.67	16/16	16/16	16/16	1.9484e+10	1.16921e+10	2.46891e+08	7.99183e+09	2.55119e+09	9.34317e+09	1.91154e+10	3.87577e+08	5.59109e+09	2.01288e+10	1.12349e+09	1.51546e+10	1.29882e+10	1.2925e+09	1.03672e+10	1.4067e+10	2.08134e+10	3.97648e+09	4.60635e+08	3.02474e+10	6.0185e+09	10396814271	1.40533e+10	1.54934e+09	1.17302e+10	2.7443e+10	4.39792e+08	7.89788e+09	1.9834e+10	1.48835e+10	5.69266e+09	1.91347e+10	4.21806e+10	8.88292e+09	5.09851e+07	4.85779e+09
Q8TD06	Anterior gradient protein 3	AGR3		63	7	52	6	166	19.2	156.76	9/16	8/16	12/16	2.25313e+07	8.87964e+06	1000	1000	3.29006e+07	1000	2.86491e+07	1000	3.99604e+06	2.63708e+07	1000	6.43458e+06	964520	1000	5.3023e+06	1000	1000	6.26681e+06	1000	6.78423e+07	1.02664e+07	6.32789e+06	2.38558e+07	1000	1000	4.95088e+06	1000	1000	4.11648e+06	3.35705e+06	1000	1000	1.00873e+08	5.3978e+07	1000	3.88776e+06
P23528	Cofilin-1	CFL1		66	13	310	9	166	18.5	1085.66	15/16	16/16	16/16	1.19856e+09	1.82442e+09	2.12549e+09	2.79774e+09	5.69194e+08	2.02619e+09	5.05183e+09	1000	7.99838e+08	1.43927e+09	6.3253e+08	6.8085e+08	6.10457e+08	5.03686e+08	3.60364e+08	2.28682e+08	1.98828e+09	9.48973e+08	2.91097e+09	5.28379e+09	9.16614e+08	3.12819e+09	2.91539e+09	8.15768e+07	1.04451e+09	4.11355e+09	5.19843e+07	1.33248e+08	1.0744e+09	3.97485e+08	9.88552e+08	2.93718e+09	2.78921e+09	1.64678e+09	7.31865e+08	1.17723e+09
Q8WUD4	Coiled-coil domain-containing protein 12	CCDC12	Acetyl [N-Term]	10	1	1	1	166	19.2	3.87	2/16	6/16	3/16	1000	1000	1000	1000	1000	1000	1000	1000	1000	8.30041e+06	1000	1000	1000	1000	1.09444e+06	1000	1000	5.53816e+06	1000	1000	7.2649e+06	20496400	1000	1.27775e+06	1000	7.2144e+06	1000	1000	1000	1000	3.1441e+06	1000	1000	5.13221e+06	1000	6.02988e+06
P05451	Lithostathine-1-alpha	REG1A		43	7	33	4	166	18.7	95.37	12/16	8/16	4/16	1.04235e+08	1000	1000	3.35805e+08	4.1803e+06	3.76337e+07	6.34409e+07	4.94002e+07	3.76137e+07	4.32151e+06	2.25028e+06	1.27741e+09	5.18852e+08	1000	6.38647e+08	1000	2.01963e+08	6.80656e+06	1000	1000	1000	18462816	3.51642e+08	1000	1000	1000	1000	1.17582e+08	8.29147e+08	1000	1.28445e+07	8.62627e+06	1000	5.56839e+06	1000	1.63507e+07
Q9Y3C6	Peptidyl-prolyl cis-trans isomerase-like 1	PPIL1		20	2	3	2	166	18.2	9.64	9/16	5/16	8/16	1000	2.49681e+06	1000	1.04007e+07	1000	6.00822e+06	7.1366e+06	1000	1000	4.5367e+06	1000	1000	5.10675e+07	9.13259e+06	6.8516e+06	4.00237e+07	1000	1000	1000	1000	2.79705e+06	1000	1000	1000	1000	1000	1000	1.49896e+07	2.8505e+07	1.59012e+07	1000	4.24705e+07	2.74998e+07	1000	1000	5.64393e+06
Q8IWT0	Protein archease	ZBTB8OS		6	1	3	1	167	19.5	8.35	3/16	5/16	6/16	5.85889e+06	5.68701e+06	1000	1000	1000	1000	1000	1000	1000	1000	448407	1000	1000	1000	1000	1000	2.66012e+06	1000	1000	1000	1.47248e+06	5.40785e+06	1000	1000	1000	1000	1000	1000	933420	1000	1000	6.26662e+06	4.65933e+06	2.45247e+06	1000	1000
Q9Y3C8	Ubiquitin-fold modifier-conjugating enzyme 1	UFC1		14	2	15	2	167	19.4	41.67	14/16	15/16	12/16	8.00833e+06	1.80852e+07	7.79136e+07	1.21527e+07	7.00684e+06	2.48327e+07	3.66726e+07	1000	1.45628e+07	4.37764e+06	1.52953e+07	1000	7.70759e+07	6.65793e+07	3.12485e+07	1.13388e+07	3.56879e+07	6.40029e+06	7.36772e+07	1.32969e+07	1.82091e+07	37956681	3.61052e+07	6.15595e+06	2.44193e+07	2.58051e+07	4.89708e+06	1000	1.56326e+08	1.35648e+07	8.87918e+06	2.91452e+07	3.67006e+07	5.56675e+06	1000	1.06877e+07
O60844	Zymogen granule membrane protein 16	ZG16		37	4	7	4	167	18.1	17.92	12/16	10/16	11/16	4.25551e+07	4.45573e+07	1000	4.12799e+07	4.95957e+07	3.23525e+07	3.90618e+07	1000	2.08665e+07	1000	2.44847e+06	8.92788e+06	3.2542e+06	1000	4.74336e+07	7.95629e+06	2.48292e+06	2.25539e+07	1000	1.34161e+08	1.84359e+07	4.91456e+07	5.45203e+07	1000	1000	8.23928e+07	1000	4.81865e+07	1000	1000	2.08332e+07	5.37761e+06	8.2793e+06	4.50214e+07	1000	3.10074e+07
P59998	Actin-related protein 2/3 complex subunit 4	ARPC4		20	4	29	4	168	19.7	78.04	10/16	13/16	14/16	1000	6.51343e+07	7.46706e+06	6.90182e+07	1000	1.66927e+08	3.65684e+07	1000	7.36103e+06	8.45142e+06	4.68048e+07	1000	1000	3.36883e+07	1000	2.21881e+08	3.49575e+07	1.34465e+07	2.92009e+07	1000	5.13059e+07	145560754	1.49951e+07	1000	1.74739e+07	3.74718e+07	554591	1000	6.80925e+06	1.91278e+07	1.93569e+07	1.6739e+08	1000	1.58791e+07	3.32508e+06	2.68262e+07
Q9H773	dCTP pyrophosphatase 1	DCTPP1		52	7	59	7	170	18.7	169	15/16	14/16	14/16	5.55828e+07	1.53166e+08	1.07457e+07	8.59528e+07	1.07567e+07	1.5962e+08	2.75031e+08	1000	6.19901e+07	1.14103e+08	1.56748e+07	5.29454e+07	4.71384e+06	4.46871e+07	1.43136e+08	2.4155e+08	1.24338e+08	6.50981e+07	1000	2.7229e+08	1.18964e+08	200500189	3.6631e+08	818187	2.78728e+07	3.55576e+08	1000	5.18233e+06	2.82511e+06	2.06716e+07	8.03633e+06	3.40163e+08	2.93215e+07	1.7096e+08	1000	1.74769e+08
Q8IXM2	Chromatin complexes subunit BAP18	BAP18		8	1	3	1	172	17.9	9.15	9/16	6/16	6/16	1.09484e+07	5.96081e+06	1000	1.09406e+07	1.15022e+07	1000	2.46521e+07	1000	1.16187e+07	1.78927e+07	1.2375e+06	1.46041e+07	1000	1000	1000	1000	6.19824e+06	1000	1000	1000	8.46572e+06	1000	1000	4.50858e+06	9.73787e+06	1.15235e+07	1000	1000	1000	1000	1000	1.36958e+07	6.55702e+06	7.64118e+06	1000	5.98298e+06
Q14011	Cold-inducible RNA-binding protein	CIRBP		10	3	23	3	172	18.6	63.95	13/16	14/16	13/16	2.68423e+07	7.16655e+06	1.39122e+07	9.37414e+06	1.55838e+07	2.19556e+07	4.86247e+07	1000	4.46846e+07	3.4824e+07	4.54958e+06	5.68851e+07	3.2818e+07	1000	1.86679e+07	1000	1.88821e+07	4.07778e+06	1000	7.83378e+07	1.18863e+07	7200255	1.81219e+07	1000	2.05939e+07	4.60816e+07	4.29114e+06	3.34299e+07	1.22819e+08	1.30845e+07	4.03359e+07	1.18914e+07	3.14079e+07	5.03611e+07	2.19014e+07	1000
O14950	Myosin regulatory light chain 12B	MYL12B		62	9	67	4	172	19.8	217.72	14/16	16/16	13/16	5.10616e+07	9.6032e+07	4.6217e+06	9.73791e+07	1000	3.06132e+08	1.7544e+08	1000	2.54695e+07	9.5092e+07	4.6242e+07	7.48252e+07	2.31346e+07	3.30179e+06	3.79829e+07	3.40742e+08	6.19257e+07	5.54031e+07	5.89497e+06	2.30018e+08	3.06328e+07	646428430	4.97319e+07	1.26135e+07	1.0548e+08	1.41007e+08	5.22878e+06	6.04486e+07	3.48006e+07	4.4921e+07	5.81328e+07	4.47895e+08	5.16062e+07	7.41859e+07	1000	1.56962e+08
P24844	Myosin regulatory light polypeptide 9	MYL9		62	9	54	4	172	19.8	169.67	15/16	15/16	13/16	1.23704e+07	2.41774e+07	8.72129e+06	2.75647e+07	4.74411e+07	1.76098e+07	5.85893e+07	1000	2.37846e+07	1.72895e+08	5.18315e+07	1.30046e+07	1.84108e+07	2.9255e+06	3.43393e+07	6.56301e+07	2.58186e+07	3.51933e+07	3.78561e+07	1.43534e+08	1.19841e+08	40866398	1000	1.92128e+07	9.49708e+07	4.27297e+07	4.23415e+07	2.08362e+07	5.58514e+07	2.45934e+07	4.02745e+07	1.87297e+08	3.39756e+07	1.20042e+08	1000	1.17137e+08
Q9UMX5	Neudesin	NENF		20	3	7	3	172	18.8	17.19	15/16	14/16	14/16	3.15744e+07	1.54083e+07	766781	1.01429e+08	5.00721e+06	4.18107e+07	7.62006e+07	1000	3.43021e+07	3.31346e+07	7.35427e+06	2.19044e+07	3.13018e+07	1.78767e+07	4.85653e+07	4.65607e+07	3.1646e+07	2.15841e+07	8.84564e+06	1.12695e+08	6.39258e+07	8.02643e+06	3.18952e+07	1000	1.14323e+07	5.30699e+07	1000	2.39494e+07	5.5625e+07	5.01244e+06	1.08027e+07	3.98642e+07	8.02398e+06	1.58353e+07	2.00632e+06	6.64507e+07
O95881	Thioredoxin domain-containing protein 12	TXNDC12		26	3	22	3	172	19.2	51.23	15/16	16/16	16/16	1.73074e+07	3.85786e+07	4.35692e+07	1.65487e+07	5.51968e+06	5.72368e+07	4.77913e+07	2.15269e+06	3.38476e+07	1000	9.9493e+06	7.44584e+07	1.41283e+08	1.51231e+08	4.70265e+07	6.19938e+07	1.86544e+07	1.12641e+07	8.57279e+07	5.68547e+07	1.35944e+07	55165638	5.7007e+07	1.15717e+07	5.31388e+07	2.87986e+07	1.48973e+06	9.96069e+06	1.72159e+08	8.30494e+07	1.03912e+07	5.6209e+07	4.01979e+07	1.8828e+07	2.1373e+07	2.48498e+07
P13693	Translationally-controlled tumor protein	TPT1		62	7	57	7	172	19.6	194.96	13/16	14/16	15/16	9.42322e+07	1.30738e+08	2.4366e+08	5.75586e+07	5.67584e+07	4.57708e+07	6.48138e+08	1000	6.26537e+06	2.22125e+08	3.45863e+07	5.19333e+07	1000	1.89537e+08	8.6123e+06	1000	6.47114e+07	4.52629e+07	2.50859e+08	1.36198e+08	3.66707e+07	97689964	5.90044e+07	1000	1000	4.73631e+07	3.81116e+06	4.46671e+07	1.90639e+07	2.88663e+07	2.05395e+07	2.47714e+08	3.48028e+07	9.6793e+07	1.55122e+07	2.94195e+07
Q969H8	Myeloid-derived growth factor	MYDGF		33	5	60	5	173	18.8	139.05	16/16	16/16	15/16	9.4737e+07	6.82878e+07	1.75588e+08	2.60947e+08	6.82446e+07	1.93649e+08	1.47628e+08	3.56174e+06	1.12983e+08	2.25809e+08	2.75521e+07	1.83336e+08	1.44357e+09	4.379e+08	6.7421e+08	3.76831e+08	1.34943e+08	6.7408e+07	2.67059e+07	1.84734e+08	2.14772e+08	113441131	1.29399e+08	4.77061e+07	8.39631e+07	1.59813e+08	1.93494e+07	6.88889e+07	1.5158e+09	3.74649e+07	2.60863e+08	4.33441e+08	6.23318e+08	1.74169e+08	1000	3.26173e+08
O43598	2'-deoxynucleoside 5'-phosphate N-hydrolase 1	DNPH1		25	3	30	3	174	19.1	67.9	15/16	16/16	15/16	3.69892e+07	1.1653e+08	1.68548e+08	8.38673e+07	2.49003e+07	6.84254e+07	1.49699e+08	3.26702e+09	1.29247e+07	3.85484e+07	1.22998e+07	3.23447e+07	3.24234e+07	9.63957e+07	3.41933e+06	1000	7.49296e+07	3.15134e+07	7.1816e+07	1.0791e+08	4.14841e+07	111662544	1.15457e+08	8.90217e+07	6.8843e+07	1.29597e+08	1.03637e+07	2.78414e+07	6.00506e+07	2.63616e+08	6.08217e+06	4.66006e+07	7.4856e+07	2.75627e+07	1.50723e+07	7.15851e+07
O43324	Eukaryotic translation elongation factor 1 epsilon-1	EEF1E1		20	2	3	2	174	19.8	7.26	5/16	11/16	7/16	1000	5.64989e+06	1000	6.47113e+06	1000	2.3076e+07	1.02174e+07	1000	1000	3.64911e+06	1000	1000	1000	1000	1000	1000	1.91086e+06	1000	1000	3.00057e+07	1.31909e+07	57616024	1.09955e+07	1000	3.34224e+06	2.78051e+07	1.3487e+06	8.27173e+06	1000	1000	4.79575e+06	1.49824e+07	1000	1000	1000	4.18962e+06
Q9GZN8	UPF0687 protein C20orf27	C20orf27		8	1	6	1	174	19.3	15.87	7/16	8/16	3/16	1000	6.41948e+06	1000	5.91579e+06	1000	8.00261e+06	1000	1000	1000	4.30516e+06	967049	1000	4.60314e+07	1000	3.9289e+06	1000	2.88133e+06	1000	1000	1000	3.27325e+06	5.31205e+06	1000	1000	1000	1.3281e+07	1000	1000	2.3778e+07	4.52372e+06	3.71483e+06	5.09895e+06	1000	1000	1000	1000
P02511	Alpha-crystallin B chain	CRYAB	Acetyl [N-Term]	36	5	8	5	175	20.1	16.88	6/16	11/16	13/16	1000	1000	3.17832e+07	6.18936e+06	1000	1000	1000	1000	1000	5.57413e+06	9.97381e+06	1000	4.79867e+06	1000	1000	2.49518e+07	1000	1000	8.25496e+06	6.75508e+06	5.22106e+06	2436246	1000	1000	3.08459e+07	1000	1.2948e+07	1.22254e+07	8.96024e+06	4.14726e+07	6.16995e+06	1.29669e+07	8.52354e+06	2.73326e+07	7.13208e+07	7.03752e+06
O95994	Anterior gradient protein 2 homolog	AGR2		63	11	130	10	175	20	403.19	15/16	15/16	12/16	5.41407e+08	1.77866e+08	8.09138e+06	8.35843e+07	9.41792e+07	4.33084e+08	1.73153e+08	1000	3.7213e+07	2.44462e+08	1.88621e+07	4.56639e+08	7.86951e+07	2.51177e+06	1.54361e+07	6.02322e+07	1.53599e+08	8.99564e+07	6.11328e+07	3.94623e+08	1.18589e+07	3.76076e+09	1.37901e+08	1000	1.37018e+07	4.37338e+08	3.39364e+07	6.98563e+08	1.98573e+08	3.71622e+07	1.11305e+08	1.28308e+08	6.32378e+08	3.58705e+08	4.2247e+06	4.01943e+07
P02792	Ferritin light chain	FTL		47	9	146	9	175	20	441.49	16/16	16/16	16/16	8.68301e+08	2.2946e+08	1.54875e+09	5.31102e+08	1.96803e+09	9.01476e+07	1.07548e+09	5.7264e+08	2.36989e+08	2.47548e+09	5.41065e+08	3.00399e+08	4.5879e+08	1.42219e+09	4.10749e+08	1.91466e+08	9.89511e+07	3.92983e+08	3.56195e+09	1.26814e+09	8.1225e+08	5.15787e+07	2.4016e+08	3.79131e+08	4.37827e+08	1.39368e+09	1.67793e+08	7.19358e+07	3.50168e+08	1.42047e+09	2.67816e+08	7.37254e+08	4.75443e+07	8.18747e+08	7.15749e+08	3.55521e+09
Q06141	Regenerating islet-derived protein 3-alpha	REG3A		14	2	5	2	175	19.4	15	8/16	12/16	9/16	1000	1000	1000	2.05849e+07	1000	6.18102e+06	1.78866e+07	1000	8.38473e+06	1000	1000	5.30262e+08	8.69974e+06	1000	6.68399e+06	2.38679e+07	1.17501e+07	6.83766e+06	1000	1.59641e+07	1.37446e+07	3838064	3.21625e+07	1.00424e+07	1000	1000	1.04754e+07	2.04706e+07	1.39664e+08	7.44673e+06	1000	6.64887e+07	1.5873e+07	1.27776e+07	1000	1000
Q02543	60S ribosomal protein L18a	RPL18A		14	4	18	4	176	20.7	55.49	11/16	10/16	15/16	6.88592e+06	1.02786e+07	1.4733e+07	2.92906e+07	1000	7.65783e+07	1000	8.64612e+06	6.26142e+06	1000	2.88609e+06	1000	1000	5.80416e+06	1.82105e+06	4.9996e+08	1000	1000	7.43183e+06	1.21582e+07	5.25143e+06	98291402	2.17106e+07	1000	2.5809e+07	5.34858e+07	1000	1000	1000	2.45595e+07	1.67383e+07	1.19699e+08	1.37115e+07	4.38691e+06	8.54968e+06	3.90905e+06
Q86V88	Magnesium-dependent phosphatase 1	MDP1		7	1	2	1	176	20.1	5.09	4/16	6/16	12/16	1000	1000	1.21636e+07	1000	1000	1000	1000	1000	1000	4.65583e+06	1000	1000	1.7962e+07	1000	3.86427e+06	1000	1.03545e+07	1000	1000	1000	3.97443e+06	1000	1000	1.15777e+07	1000	1000	1000	1000	2.78632e+07	1000	5.09667e+06	6.11217e+06	1.72339e+07	6.56353e+06	9.81914e+06	1000
Q01658	Protein Dr1	DR1		7	1	1	1	176	19.4	2.79	4/16	5/16	4/16	1000	4.02082e+06	1000	6.9519e+06	1000	1000	1000	1000	4.66411e+06	1000	1000	1000	1000	1000	2.49018e+06	1000	1.6695e+06	1000	1000	1000	1000	8114281	1000	1000	1000	1.30163e+07	1000	1000	1000	1000	1.72457e+06	7.3051e+06	1000	3.66607e+06	1000	1000
Q9BQ61	Telomerase RNA component interacting RNase	TRIR		15	3	30	3	176	18.4	91.72	12/16	10/16	11/16	1000	3.14373e+06	1000	2.11469e+07	1.08589e+06	1000	3.69867e+06	1000	1.04798e+07	478332	669719	1.27764e+07	4.79578e+07	3.71875e+06	1.81669e+07	5.22015e+07	3.67821e+06	3.76009e+06	1000	1.32151e+06	5.95819e+06	235818	1.74898e+06	1000	1000	1.77312e+06	1000	1000	5.75383e+07	1000	1.36521e+07	1.57891e+07	4.15548e+06	2.6649e+07	1000	1.80885e+07
Q9BW30	Tubulin polymerization-promoting protein family member 3	TPPP3		32	4	25	4	176	19	90.64	9/16	9/16	10/16	1000	5.95141e+07	1000	1.45957e+08	4.30258e+08	6.72741e+06	6.77297e+07	1000	5.85977e+07	5.24738e+08	1000	1000	1.60015e+07	1000	7.39245e+06	1000	2.00113e+06	3.46737e+07	1.40847e+06	5.41857e+08	2.19471e+08	5456624	7.25647e+07	1000	1000	9.02404e+07	1000	1000	1000	1000	2.35221e+07	1000	5.29504e+07	1.48388e+08	1000	4.13142e+07
Q9BRG1	Vacuolar protein-sorting-associated protein 25	VPS25		16	2	3	2	176	20.7	7.86	12/16	15/16	9/16	7.60922e+07	2.74652e+07	4.65173e+06	2.0267e+07	6.96226e+06	1.79512e+07	5.51387e+06	1000	2.48377e+07	1000	4.82454e+07	3.18657e+07	1000	2.79255e+07	6.11065e+06	1000	1.32696e+08	6.10658e+07	3.50976e+06	1000	4.43142e+06	21623530	1.37552e+07	1.89412e+07	5.41859e+07	9.60006e+06	1.2259e+08	4.74857e+07	6.92502e+06	2.06624e+07	2.13455e+07	3.49739e+06	1.48489e+07	3.54937e+07	1000	1000
P62633	Cellular nucleic acid-binding protein	CNBP		47	5	35	5	177	19.5	141.38	10/16	12/16	11/16	2.661e+07	6.25125e+07	1000	4.62724e+07	1.94515e+07	1000	1.53601e+08	1000	7.14252e+06	7.27117e+07	1000	9.06638e+06	6.29573e+07	1000	918683	1000	3.56886e+06	1.91559e+07	1000	3.41669e+08	7.15379e+06	5.59937e+06	5.29368e+07	1000	1000	9.49573e+07	1000	1.53351e+07	3.73212e+07	1.36913e+07	85913.7	2.47044e+06	4.67599e+06	2.38895e+06	1000	8.13299e+06
P61923	Coatomer subunit zeta-1	COPZ1	Acetyl [N-Term]	35	4	24	4	177	20.2	84.32	9/16	11/16	15/16	1000	4.58115e+07	3.06111e+07	7.06168e+07	6.38491e+06	1.03842e+08	8.47758e+07	1000	1000	5.26214e+07	8.30958e+06	1000	1000	2.28548e+07	1000	1000	2.52142e+06	1.49707e+07	3.17301e+07	4.67548e+07	3.69142e+07	24405435	1.85117e+07	1000	1000	7.82846e+07	1000	2.02892e+06	1000	1000	1.19706e+07	6.1285e+07	4.50827e+06	2.12166e+07	1.1212e+07	3.67538e+07
O43447	Peptidyl-prolyl cis-trans isomerase H	PPIH		11	2	8	2	177	19.2	21.36	9/16	8/16	9/16	2.22078e+07	7.33739e+06	632589	1000	1000	1000	2.61185e+07	1000	2.38063e+06	1000	1000	1000	6.67855e+06	2.70482e+06	1.24923e+07	9.19511e+07	3.18434e+06	1000	1000	1000	2.45851e+06	4.25337e+06	1000	1000	1000	2.74632e+07	1000	1000	1.05207e+07	4.35644e+07	1.48823e+06	3.09887e+07	1.23125e+07	7.33835e+06	1000	1000
P62913	60S ribosomal protein L11	RPL11		25	4	47	4	178	20.2	164.83	16/16	16/16	16/16	2.48559e+07	9.90074e+07	3.42594e+08	1.0289e+08	2.77765e+07	1.4789e+08	3.02178e+08	3.09057e+07	1.42792e+07	8.78741e+07	3.75925e+07	3.35205e+07	1.62552e+08	9.20998e+07	1.00911e+07	1.1105e+09	3.94263e+07	2.34742e+07	2.77782e+08	2.90903e+08	8.48512e+07	237175250	1.19785e+08	1.26907e+07	6.21209e+07	3.76641e+08	2.95157e+06	5.68788e+08	2.08125e+08	6.06392e+08	3.42702e+07	4.46604e+08	3.33409e+07	4.41637e+06	9.47593e+07	6.11132e+07
O15145	Actin-related protein 2/3 complex subunit 3	ARPC3		15	2	18	2	178	20.5	51.77	12/16	11/16	9/16	1.65512e+07	2.28554e+07	1000	2.79594e+06	5.2328e+06	1.07238e+07	2.09534e+07	1000	8.3484e+06	5.23004e+07	5.64181e+06	1.61581e+07	1000	1000	1.26473e+06	2.90591e+06	7.24678e+06	1.21408e+07	1000	1000	2.28198e+07	26364574	6.35224e+06	1000	1.67084e+07	1.98421e+07	1000	1000	1.11994e+06	3.41876e+07	9.8668e+06	1.26202e+08	8.85222e+06	2.7081e+07	1000	1000
Q9Y3C1	Nucleolar protein 16	NOP16		8	1	1	1	178	21.2	2.57	4/16	6/16	4/16	1000	764034	1000	1000	1000	1000	1000	1000	1.34064e+06	1000	1000	1000	1000	1000	1.47454e+06	4.72317e+06	1.92185e+06	1.94507e+06	1000	1000	1.28088e+06	533367	1000	1000	1000	1000	1000	1000	1.23091e+07	1000	1000	4.2e+06	2.28389e+06	1000	1000	1000
Q8WW12	PEST proteolytic signal-containing nuclear protein	PCNP		25	4	9	4	178	18.9	22.19	12/16	12/16	13/16	1000	2.55165e+07	7.9708e+06	6.11753e+07	1.6752e+07	1000	2.82712e+07	1000	3.23979e+07	4.90999e+07	1000	8.52112e+06	7.06987e+07	2.69831e+07	1.45253e+07	3.39794e+07	1000	4.64634e+06	7.48302e+06	7.92238e+06	1.85343e+07	1000	3.74859e+07	3.03929e+07	5.00595e+07	2.60979e+07	1000	1000	3.37269e+08	7.2884e+06	714424	1.46796e+07	6.21621e+07	5.97106e+07	1000	2.78265e+07
O60831	PRA1 family protein 2	PRAF2		6	1	3	1	178	19.2	8.13	7/16	10/16	8/16	1.01957e+07	1000	1000	4.0843e+06	5.38882e+06	7.47662e+06	9.64464e+06	1000	5.06547e+06	1000	5.87123e+06	1000	1000	1000	1000	1000	1000	1000	1000	5.60227e+07	9.0785e+06	1.54375e+07	1.95591e+07	2.75325e+06	1000	1.87353e+07	948746	2.44865e+07	1000	1000	6.31882e+06	1.0537e+07	1000	1000	1000	3.54815e+06
Q9BV57	1,2-dihydroxy-3-keto-5-methylthiopentene dioxygenase	ADI1		4	1	6	1	179	21.5	12.62	7/16	9/16	8/16	1000	4.77787e+06	6.21187e+06	1000	1000	1000	1.12703e+07	1000	1000	1000	1000	1000	2.33612e+07	6.76354e+06	4.75399e+06	3.94436e+06	3.09298e+06	1000	3.94511e+06	1000	3.23417e+06	3.51481e+06	1000	4.88506e+06	1.13025e+07	1000	1000	1000	3.71966e+07	1.60079e+07	1000	3.34372e+06	6.40653e+06	2.62462e+06	1000	4.09845e+06
Q8N4P3	Guanosine-3',5'-bis(diphosphate) 3'-pyrophosphohydrolase MESH1	HDDC3		10	1	13	1	179	20.3	40.21	7/16	9/16	9/16	1.22606e+06	2.86882e+06	2.18376e+07	3.47076e+06	6.59906e+06	1000	1000	1000	1000	1000	1000	1000	1.25129e+07	1.4704e+07	1000	1000	4.40869e+06	1.29096e+06	1000	1000	3.53522e+06	1000	2.83491e+06	1000	1000	6.04764e+06	1000	4.1928e+06	5.51593e+06	4.02819e+06	1000	7.37974e+06	1000	6.94477e+06	1000	4.34969e+06
O60888	Protein CutA	CUTA		41	4	43	4	179	19.1	126.37	14/16	14/16	9/16	7.10392e+07	8.54093e+07	1000	3.34804e+07	3.9169e+07	7.24825e+07	2.31613e+08	4.45391e+06	1.57793e+07	2.40611e+08	3.39259e+06	5.11812e+07	7.01977e+06	1000	5.10257e+07	1.65864e+06	1.56012e+07	2.61444e+07	1000	4.84174e+08	8.98126e+07	122480827	8.95447e+08	3.1391e+06	8.14729e+06	1.60019e+08	1.07055e+06	8.99512e+06	1000	6.45159e+06	1.7934e+07	3.95762e+07	8.44768e+06	7.38498e+07	1000	7.19302e+07
P07741	Adenine phosphoribosyltransferase	APRT		90	15	95	15	180	19.6	246.91	14/16	15/16	16/16	9.20157e+07	2.77175e+08	4.34024e+08	2.1195e+08	7.52665e+07	1.53937e+09	1.70685e+08	1000	2.51776e+07	5.17059e+07	3.99623e+07	1.41025e+07	3.56037e+06	3.42847e+08	1000	8.7135e+06	1.15412e+08	7.21028e+07	1.19642e+09	3.59903e+08	1.25543e+08	3.24517e+09	3.52049e+08	1000	2.42211e+08	7.27565e+08	1.2286e+07	6.84129e+07	2.37554e+06	9.95949e+07	3.88124e+07	3.34558e+08	2.37176e+07	5.60327e+07	7.43415e+08	1.37294e+08
P18085	ADP-ribosylation factor 4	ARF4		28	4	25	3	180	20.5	76.07	5/16	7/16	10/16	1000	1000	3.16196e+08	1.30786e+07	1000	2.96574e+07	1000	1000	1000	1000	2.31951e+07	1000	1000	7.07014e+07	1000	1000	1000	1000	2.28808e+08	1000	1.03405e+07	9113760	1000	1000	1000	1000	8.2238e+06	2.82074e+07	1000	1000	1.2758e+07	3.48213e+07	1000	4.61245e+06	1.98227e+08	1.04347e+07
P01275	Pro-glucagon	GCG		29	4	10	4	180	20.9	28.39	9/16	7/16	10/16	1000	1000	1000	5.34231e+06	2.22618e+06	847923	2.97015e+06	1000	1000	1000	145374	4.70564e+06	1.30636e+06	699448	1000	3.69098e+06	995739	1000	1000	1000	1000	1580935	1000	2.2939e+06	1000	1000	680786	7.84647e+06	1000	915701	1000	2.32207e+06	1000	7.7138e+07	4.06461e+06	3.44691e+06
O43617	Trafficking protein particle complex subunit 3	TRAPPC3		4	1	2	1	180	20.3	5.2	2/16	6/16	6/16	1000	1000	3.58082e+06	1000	1000	1000	1000	1000	1000	1000	1000	1000	1000	6.60914e+06	1000	1000	1000	1000	4.13934e+06	1000	1000	11539148	1000	3.28711e+06	7.57543e+06	1000	1000	1000	1000	2.98895e+07	1000	1.17712e+07	1000	1000	1000	1000
Q13442	28 kDa heat- and acid-stable phosphoprotein	PDAP1		25	4	32	4	181	20.6	123.65	11/16	10/16	12/16	1000	1.06314e+08	1000	1.84184e+08	4.85358e+07	1.04739e+07	4.50254e+07	1000	1.75855e+08	7.51933e+07	1000	5.91452e+07	1.81102e+07	1000	4.24401e+07	1.50242e+08	7.23297e+07	6.62586e+07	1000	8.3259e+07	8.36882e+07	1000	2.10185e+07	1000	5.68861e+07	6.42928e+07	1000	1000	5.37928e+07	1000	3.26473e+07	1.36877e+08	5.63145e+07	1.59426e+08	1000	6.58453e+07
P84077	ADP-ribosylation factor 1	ARF1		57	8	26	6	181	20.7	91.98	10/16	9/16	10/16	3.33577e+07	6.28057e+06	1000	1.09119e+07	3.64025e+07	2.18787e+07	1.01733e+08	1000	1000	2.02003e+07	2.42006e+06	1000	1000	1000	2.61467e+07	2.54143e+07	1.3924e+06	1.14691e+06	1000	2.43135e+07	1.27138e+07	106418346	3.37372e+07	1000	1000	2.22912e+07	1000	1000	1000	1000	3.95659e+06	5.87525e+07	1000	1.70458e+07	1000	1.68001e+07
Q9ULC4	Malignant T-cell-amplified sequence 1	MCTS1		17	2	2	2	181	20.5	3.11	5/16	10/16	3/16	1000	3.62604e+06	1000	1000	1000	4.20414e+06	9.45597e+06	1000	1000	1000	1000	1000	8.93982e+06	1000	3.10972e+06	1000	1000	1000	7.90937e+06	1000	2.04422e+07	13722951	7.44935e+06	9.34401e+06	1.09302e+07	1.0411e+07	9.59333e+06	1000	1000	6.54075e+06	1000	4.64066e+06	1000	1000	1000	5.58569e+06
O43665	Regulator of G-protein signaling 10	RGS10		6	1	3	1	181	21.2	8.47	2/16	6/16	5/16	1000	1000	1000	1000	1000	5.34208e+06	1000	1000	1000	2.91275e+06	1000	1000	1000	1000	1000	1000	1.58325e+06	1000	1000	5.24356e+07	3.9419e+06	1000	1.57363e+07	1000	1000	1000	1000	1000	1000	3.83333e+06	1000	2.56107e+06	1000	2.34599e+06	1000	1000
P36405	ADP-ribosylation factor-like protein 3	ARL3		22	3	21	3	182	20.4	55.11	15/16	15/16	14/16	3.27104e+07	3.48186e+07	2.93915e+06	1.74511e+07	5.9982e+06	5.83512e+07	1.65552e+07	1000	9.56312e+06	4.30903e+06	6.06101e+06	8.19445e+06	1.98218e+07	2.09661e+07	2.63838e+07	4.10826e+07	2.36683e+07	5.3326e+06	8.43044e+06	6.09914e+07	5.34996e+07	50326096	6.00004e+07	2.81072e+07	3.55515e+07	1.70318e+07	5.43973e+06	1000	5.87508e+07	4.16071e+07	2.12868e+07	5.44705e+07	1.94103e+07	1.59871e+07	1000	1.37624e+07
P55145	Mesencephalic astrocyte-derived neurotrophic factor	MANF		37	7	99	7	182	20.7	183.17	14/16	14/16	16/16	3.39509e+07	1.06741e+08	3.83699e+07	2.22233e+08	1.01113e+08	1.33048e+08	1.82032e+08	1000	1.33398e+08	2.25892e+08	9.77244e+06	3.41643e+07	1000	2.65886e+07	2.08175e+08	8.54809e+07	4.68504e+07	1.1374e+08	1000	2.50635e+08	1.20662e+08	77806427	1.02588e+08	4.82239e+07	4.73669e+07	7.5063e+07	5.09495e+06	1000	1.39216e+07	2.371e+07	3.96367e+07	8.79683e+07	1.65194e+08	1.20298e+08	9.3781e+06	9.10799e+07
Q9Y2B0	Protein canopy homolog 2	CNPY2		32	4	52	4	182	20.6	179.06	16/16	13/16	15/16	1.91439e+07	5.69899e+07	4.56511e+07	2.44433e+07	1.12603e+07	6.03867e+07	8.98607e+07	6.81973e+07	4.92588e+07	1.05358e+08	1.4275e+07	5.32706e+07	3.54679e+07	5.08279e+07	1.70624e+08	1.0611e+08	3.45038e+07	2.09359e+07	1.78072e+08	1.28814e+08	5.72499e+07	52728227	8.404e+07	1000	3.41112e+07	6.95671e+07	1000	1000	5.06822e+07	3.13757e+07	2.95622e+07	1.01571e+08	1000	4.5038e+07	5.33637e+07	6.47108e+07
Q9UBQ0	Vacuolar protein sorting-associated protein 29	VPS29		13	2	2	2	182	20.5	3.52	6/16	12/16	9/16	1000	2.98421e+06	4.59828e+07	8.05128e+06	1000	1000	1000	1000	1000	1000	1000	1000	1000	5.35875e+07	2.30555e+06	2.57769e+07	1.23668e+07	1.62742e+06	7.72813e+07	1.68667e+07	9.42901e+06	1000	3.46347e+06	1000	8.5668e+06	2.01926e+06	2.05033e+06	1000	1000	1.74157e+07	6.19061e+06	3.06872e+07	6.25207e+06	2.84751e+06	2.36608e+07	2.60767e+06
Q13185	Chromobox protein homolog 3	CBX3		61	10	101	8	183	20.8	378.15	16/16	16/16	16/16	2.66113e+07	3.02672e+08	1.1522e+08	2.59351e+08	1.68988e+08	2.2962e+08	3.20603e+08	2.53528e+07	5.10162e+07	4.28762e+08	2.58031e+07	2.85097e+08	5.4192e+08	2.1316e+08	2.2819e+08	3.5281e+08	7.61657e+07	1.1438e+08	5.07458e+07	2.31745e+08	2.21172e+08	1.55836e+08	3.07765e+08	3.06628e+08	6.01527e+07	1.61734e+08	5.00371e+06	6.03416e+07	7.79394e+08	2.45768e+08	1.23513e+08	3.17837e+08	1.26395e+08	2.61485e+08	3.12253e+07	6.41365e+08
P02794	Ferritin heavy chain	FTH1		63	9	146	9	183	21.2	366.17	16/16	16/16	16/16	2.67023e+08	1.1446e+08	1.91368e+09	3.32251e+08	2.32169e+09	4.22974e+07	6.92828e+08	2.26336e+07	5.3708e+08	1.61825e+09	6.36784e+08	2.74173e+08	4.1639e+08	2.39329e+09	2.88569e+08	3.71765e+08	3.24807e+08	2.38276e+08	2.07766e+09	5.08233e+08	6.75635e+08	4.80287e+07	1.59887e+08	1.57556e+09	1.78546e+08	7.16401e+08	8.20994e+07	1.90156e+07	3.93445e+08	1.127e+09	2.65285e+08	9.59583e+08	1.49527e+07	1.01282e+09	4.46401e+08	1.63859e+09
P61081	NEDD8-conjugating enzyme Ubc12	UBE2M		21	3	11	3	183	20.9	30.88	14/16	12/16	11/16	1.67293e+07	3.00452e+07	1.26231e+07	2.96856e+07	8.47628e+06	3.44825e+07	6.45721e+07	1000	1.20199e+07	1.22842e+07	3.23e+07	7.46481e+06	2.25366e+07	3.40372e+07	1000	6.38739e+07	6.85888e+06	1000	3.30907e+06	6.79264e+07	3.09433e+07	3.3004e+07	5.19366e+07	1000	2.64705e+07	3.49592e+07	2.77604e+06	1000	1000	3.86783e+07	1.62901e+07	6.61555e+07	1.04281e+07	4.1655e+06	1000	1.18127e+07
P18621	60S ribosomal protein L17	RPL17		27	4	16	4	184	21.4	38.25	13/16	13/16	13/16	1.22159e+07	4.56342e+07	1.19912e+08	4.44047e+07	9.74862e+06	3.88402e+07	1000	1000	4.32999e+06	2.27353e+07	1000	1.43675e+07	1.01758e+07	3.34312e+06	7.70981e+06	5.27361e+08	7.4829e+06	8.29819e+06	5.03192e+07	8.27106e+07	3.88514e+07	4.05391e+07	7.03378e+07	1000	1000	7.91552e+07	1.77771e+06	1000	3.1725e+07	3.54471e+07	1.03541e+07	2.31757e+08	1000	2.5661e+07	1.93987e+07	1.49295e+07
P10109	Adrenodoxin, mitochondrial	FDX1		5	1	4	1	184	19.4	10.06	9/16	12/16	14/16	1000	4.09959e+06	1.64552e+07	1000	1000	1.66916e+07	1000	1000	1000	3.94038e+06	1.07216e+07	1.1753e+07	4.91784e+06	3.54428e+07	1000	8.80403e+06	6.57948e+06	3.44418e+07	3.37451e+08	7.44158e+06	9.07365e+06	3.53695e+07	1000	4.71075e+06	1000	3.48307e+06	4.44075e+06	1000	4.72632e+07	1000	2.04858e+06	3.65022e+07	1.51009e+07	9.45763e+06	4.78106e+07	1.70569e+07
Q96EK6	Glucosamine 6-phosphate N-acetyltransferase	GNPNAT1		28	2	19	2	184	20.7	74.03	7/16	5/16	4/16	1000	1.07283e+07	1000	1000	6.52035e+06	5.37596e+07	1000	1000	1000	2.02087e+07	1000	3.23997e+06	1000	1000	1.15938e+07	3.64019e+07	1000	1000	1000	1000	1.44613e+07	49108596	3.87301e+06	1000	1000	6.01351e+07	1000	1000	1000	1000	1000	1.79603e+07	1000	1000	1000	1.31491e+07
Q04760	Lactoylglutathione lyase	GLO1		42	8	102	8	184	20.8	237.61	16/16	16/16	16/16	1.15468e+08	2.24641e+08	1.38352e+09	2.55422e+08	3.11696e+08	2.39925e+08	3.88362e+08	3.20976e+07	1.25426e+08	5.26823e+08	5.30431e+07	6.5103e+08	1.36961e+08	2.67752e+09	4.04494e+08	6.33761e+08	1.47176e+08	7.99919e+07	8.69358e+08	3.59403e+08	9.32752e+08	3.96852e+08	3.58351e+08	1.79321e+08	3.64816e+08	8.69412e+08	1.9942e+07	2.63223e+07	2.20056e+08	5.59195e+08	1.50511e+08	4.41912e+08	1.4006e+08	3.25379e+08	6.2393e+08	2.37165e+08
P61224	Ras-related protein Rap-1b	RAP1B		29	5	51	5	184	20.8	158.83	16/16	15/16	16/16	2.38873e+07	6.77703e+07	1.76798e+08	7.05765e+07	1.76147e+07	1.1061e+08	7.49984e+07	4.32683e+07	5.02165e+06	5.29913e+07	2.1058e+07	1.26922e+07	1.03432e+08	8.74623e+07	1.08883e+08	7.80142e+07	2.10335e+07	1.34479e+07	2.07876e+08	4.09731e+07	8.19686e+07	191759042	8.65771e+06	7.39338e+06	1.07659e+07	5.25493e+07	5.69152e+06	1000	5.56605e+08	6.94482e+07	4.60568e+07	8.81625e+07	1.15982e+07	3.00381e+07	1.44259e+08	1.22282e+08
P83916	Chromobox protein homolog 1	CBX1		28	4	14	3	185	21.4	56.03	9/16	4/16	7/16	1000	1.17519e+06	1000	2.97241e+06	1.5442e+07	1000	3.01031e+07	1000	1.81949e+07	3.01839e+07	1000	1.08652e+07	6.32666e+06	1000	7.55716e+06	1000	1000	1000	1000	7.19683e+07	1000	1000	4.08004e+07	1000	1000	4.37859e+07	1000	1000	1000	1000	1000	7.80965e+06	1000	1000	1000	1.09412e+07
P51452	Dual specificity protein phosphatase 3	DUSP3		15	2	5	2	185	20.5	14.76	0/16	8/16	9/16	1000	1000	1000	1000	1000	1000	1000	1000	1000	1000	1000	1000	1000	1000	1000	1000	6.75221e+06	1000	1000	1.16883e+07	1.28361e+07	1000	8.48651e+06	1000	1.98372e+07	5.59076e+06	1000	1000	1000	2.29672e+07	1000	1.64074e+07	4.73704e+06	3.42324e+06	1000	6.59816e+06
P30086	Phosphatidylethanolamine-binding protein 1	PEBP1		88	16	451	16	187	21	1735.24	16/16	15/16	13/16	1.2129e+09	5.95332e+09	3.01638e+07	2.62915e+09	4.95237e+09	2.0171e+09	3.08187e+09	6.94187e+06	1.08345e+09	3.65124e+09	8.71757e+07	6.17836e+08	7.64671e+08	1.38515e+07	2.68386e+09	8.94733e+08	6.02236e+08	1.13804e+09	1000	3.47439e+09	4.07557e+09	1.14483e+09	5.05002e+09	7.68213e+07	4.15214e+08	5.30926e+09	4.37087e+07	1.11563e+07	1.89598e+09	1.61532e+08	8.69834e+08	7.66885e+08	2.53265e+09	1.08653e+10	1000	5.11356e+09
Q07020	60S ribosomal protein L18	RPL18		29	4	37	4	188	21.6	120.49	16/16	15/16	16/16	1.65176e+07	7.21797e+07	4.5101e+08	1.35797e+08	1.26537e+07	2.03674e+08	9.03865e+07	1.33933e+07	3.75259e+07	9.91568e+07	8.0908e+06	3.74269e+07	1.51181e+07	7.18322e+07	6.57404e+07	3.46818e+08	2.92468e+07	2.69293e+07	1.29437e+09	1.06746e+08	5.98296e+07	285198788	6.49888e+07	2.41209e+07	3.02422e+07	1.58694e+08	1000	4.85376e+07	6.58872e+07	2.89696e+07	4.15447e+07	4.26824e+08	1.50641e+07	5.12795e+06	4.73202e+08	3.84289e+07
O75223	Gamma-glutamylcyclotransferase	GGCT		55	8	84	8	188	21	259.33	15/16	16/16	15/16	3.31001e+07	3.57269e+08	3.70297e+07	7.94071e+08	3.8105e+08	5.08373e+08	4.99325e+07	1000	4.09654e+07	3.2271e+08	4.29067e+06	2.16431e+08	9.96024e+07	1.29806e+08	1.70835e+08	4.66245e+08	1.81021e+08	8.2417e+07	1.92334e+07	1.51585e+08	4.71765e+08	3.33692e+08	7.19558e+07	8.41436e+07	1.49576e+08	2.6618e+08	3.59081e+06	2.56942e+07	2.6755e+08	3.55229e+07	5.07036e+07	2.3808e+08	3.55527e+08	3.86452e+08	1000	4.07684e+08
P05090	Apolipoprotein D	APOD		15	2	3	2	189	21.3	9.13	12/16	5/16	9/16	1000	1.03478e+07	1.16298e+07	1.29996e+07	1000	2.56611e+07	2.58607e+07	9.52779e+06	3.31901e+06	1000	2.59466e+06	1.74507e+07	9.69011e+07	1.07003e+07	5.42665e+06	1000	1000	1000	1000	2.95417e+07	5.4251e+06	1000	1000	1000	1000	1.48666e+07	1000	1000	1000	1000	5.21658e+06	7.32046e+06	2.85129e+07	4.41731e+06	1000	1.05738e+07
P01116	GTPase KRas	KRAS		12	2	3	2	189	21.6	7.41	7/16	11/16	13/16	1000	1.10773e+07	2.15929e+07	1000	1000	1.52469e+07	1.90893e+07	1000	1000	1000	1.08438e+06	1000	1000	1000	5.11874e+06	1.21704e+07	1.72788e+06	3.72371e+06	2.51278e+07	2.19155e+07	8.34994e+06	18348754	1000	1000	1000	8.58795e+06	1000	1.17106e+07	1.37e+07	9.37085e+06	1000	1.49756e+07	5.25619e+06	6.13548e+06	1.96307e+07	5.73805e+06
Q9NRV9	Heme-binding protein 1	HEBP1		25	3	6	3	189	21.1	18.98	8/16	5/16	5/16	1000	1000	1000	2.04476e+07	1000	1000	1000	1.09762e+08	9.08896e+06	1000	3.52982e+06	6.32883e+06	1000	1.31296e+07	6.35935e+06	2.01708e+07	4.68762e+06	1000	1000	1000	4.45927e+07	1000	1000	1000	1000	1000	1000	6.83486e+07	1000	1000	1.00254e+07	4.46692e+07	1000	1000	1000	1000
Q8WU39	Marginal zone B- and B1-cell-specific protein	MZB1		70	9	165	9	189	20.7	713.86	14/16	13/16	16/16	9.21795e+07	1.02518e+08	1.29955e+08	5.01816e+09	2.59193e+08	3.00947e+07	3.80248e+08	1000	3.37035e+08	4.91792e+08	4.04566e+06	4.03533e+07	1000	1.55901e+08	2.11653e+09	5.12518e+08	4.85823e+07	7.07976e+08	1000	2.11595e+09	4.9317e+08	5595897	1.31073e+08	1000	1000	3.01958e+07	669240	6.67761e+08	8.13603e+06	1.56685e+08	2.88713e+08	1.43684e+08	1.78497e+09	6.94757e+09	5.69871e+07	3.55406e+09
O95190	Ornithine decarboxylase antizyme 2	OAZ2		5	1	1	1	189	21	2.57	14/16	15/16	14/16	2.38069e+07	8.78597e+07	6.04016e+06	3.12544e+07	1.25817e+07	6.99252e+07	1.27619e+08	1000	3.00901e+07	1000	2.06522e+07	4.71236e+07	3.83771e+07	4.40163e+07	1.47232e+08	8.01766e+07	3.24596e+07	2.3569e+07	8.0703e+06	3.24832e+07	1.6754e+08	141851936	3.93953e+07	1.531e+07	4.1927e+08	8.65395e+07	9.78368e+06	1000	2.03868e+07	5.66554e+07	3.46033e+07	1.10076e+08	1.12167e+07	1.41205e+07	1000	3.88268e+07
Q99497	Parkinson disease protein 7	PARK7		79	14	235	14	189	19.9	682.75	16/16	16/16	16/16	1.9447e+08	4.76491e+08	3.38803e+09	1.22485e+09	4.83109e+08	1.25629e+09	8.14738e+08	6.44002e+07	3.35301e+08	1.06621e+09	1.61658e+08	5.94099e+08	4.9769e+08	4.0981e+09	1.13809e+09	2.61805e+09	6.0034e+08	2.95448e+08	5.72167e+09	8.40673e+08	8.70497e+08	8.31018e+08	4.90623e+08	3.47887e+08	4.97039e+08	4.38324e+08	8.01508e+07	1.01063e+08	6.36925e+08	3.93092e+08	5.15226e+08	1.01856e+09	2.56268e+08	7.58484e+08	3.6081e+09	1.43587e+09
Q6UW68	Transmembrane protein 205	TMEM205		9	1	2	1	189	21.2	2.62	5/16	4/16	5/16	1000	2.48214e+06	1000	5.27801e+06	1000	1.42569e+07	1000	1000	1000	1000	1000	6.93378e+06	1000	1000	1000	5.13844e+06	1000	1000	1000	1000	6.79046e+06	28021518	1000	1000	1000	1000	1000	1000	1000	1000	3.72416e+06	5.98574e+06	1000	1000	1000	1000
P18283	Glutathione peroxidase 2	GPX2		71	11	71	11	190	21.9	213.8	14/16	14/16	14/16	6.1388e+07	2.41159e+08	1.31697e+07	1.89593e+08	2.1062e+07	2.76366e+08	1.45969e+08	1000	1000	4.75946e+07	5.1055e+06	1.53774e+07	1.42129e+06	5.26641e+07	4.43523e+07	5.6667e+07	1.07243e+08	2.49838e+07	2.29377e+06	2.26834e+08	1.47253e+08	419920299	1.78947e+08	1.55838e+07	8.34082e+07	1.76462e+08	1000	1000	7.77363e+06	5.62367e+07	1.43631e+07	1.51381e+08	3.05963e+07	6.5996e+07	1000	7.53154e+07
Q9H910	Jupiter microtubule associated homolog 2	JPT2	Acetyl [N-Term]	56	7	61	7	190	20.1	208.32	13/16	13/16	14/16	2.03069e+06	6.04606e+07	1000	2.55225e+08	4.39385e+07	5.83941e+07	6.94298e+07	1000	8.73276e+07	5.87324e+07	1000	9.20315e+07	1.06793e+08	1.45772e+07	3.53679e+07	2.43696e+08	4.67784e+07	2.95795e+07	1.30506e+07	4.2535e+07	6.61901e+07	7.74641e+06	1.33877e+07	1000	1.97945e+07	2.83073e+07	8.44127e+06	1000	2.35465e+08	1000	3.22561e+07	9.43952e+07	8.57558e+07	1.07341e+08	4.21886e+06	5.77543e+07
P60953	Cell division control protein 42 homolog	CDC42		39	6	37	6	191	21.2	130.59	9/16	8/16	7/16	8.30629e+06	3.8979e+07	1000	8.58355e+06	1.74167e+07	2.48849e+07	4.81897e+07	1000	1000	1.7143e+07	77896.7	1000	1000	1000	5.07397e+06	1000	1000	1.65277e+07	1000	2.16331e+08	8.63788e+06	152934070	1.08218e+07	1000	1000	7.97096e+07	1000	1000	1000	1000	2.17211e+06	622747	1000	1.59796e+07	1000	1.44199e+07
O75340	Programmed cell death protein 6	PDCD6		18	3	38	3	191	21.9	101.41	13/16	13/16	11/16	9.59738e+06	3.70952e+07	1.47726e+06	4.81006e+07	7.53312e+06	1.5058e+08	8.78486e+07	1000	1000	1.97626e+07	1.17129e+07	1000	1.34703e+07	5.00267e+06	4.28086e+07	1.28834e+07	1.7459e+07	1.03259e+07	1000	1.13454e+08	7.17011e+07	219066588	2.67812e+07	4.9843e+06	6.35393e+07	2.66278e+08	1000	1000	1.74847e+07	6.35433e+07	1.40629e+07	4.9739e+07	8.7684e+06	1.30248e+07	1000	4.30355e+07
P84095	Rho-related GTP-binding protein RhoG	RHOG		10	1	10	1	191	21.3	27.15	3/16	3/16	5/16	1000	1000	1000	7.74214e+06	1000	1000	1000	1000	1000	1000	1.40055e+07	1000	1000	1000	1000	2.69623e+07	1000	1000	1000	1000	1000	6.23486e+06	1000	1000	1000	1000	1000	1000	1000	1000	4.01957e+06	1.24829e+07	1000	1000	1000	5.06893e+06
P32969	60S ribosomal protein L9	RPL9		11	3	20	3	192	21.9	49.36	13/16	14/16	13/16	1.34655e+06	4.72054e+07	2.24151e+07	5.8632e+07	1000	9.58526e+07	2.58703e+07	1000	3.91261e+06	5.07106e+06	1000	2.21321e+07	5.28446e+06	4.07872e+06	3.12029e+07	3.71817e+08	1.89631e+07	1000	1.12682e+07	2.92608e+06	3.10999e+07	1.55763e+08	2.81074e+07	7.73236e+06	3.40811e+07	2.50765e+08	1.66032e+06	1000	1.67346e+07	1.67264e+07	4.99021e+07	2.04808e+08	2.44589e+07	6.40688e+06	9.79491e+06	2.41664e+07
Q07812	Apoptosis regulator BAX	BAX		7	1	21	1	192	21.2	80.71	12/16	11/16	8/16	9.737e+07	2.33757e+07	1000	1.93613e+08	7.22763e+07	2.1216e+08	7.4882e+07	1000	3.3011e+06	1.78347e+07	1000	4.36161e+07	1.80647e+06	1000	3.57881e+06	1.5066e+06	2.87392e+06	5.65477e+06	1000	4.05428e+08	2.72647e+07	3.66499e+08	2.76972e+07	1000	1000	7.35951e+07	1000	1000	914925	2.92119e+06	5.15923e+06	4.88646e+06	2.00279e+06	1.38737e+07	1000	3.14287e+07
P63000	Ras-related C3 botulinum toxin substrate 1	RAC1		26	6	48	3	192	21.4	133.93	13/16	11/16	12/16	1000	6.62542e+06	4.93525e+08	1000	6.80259e+06	1.36084e+07	9.09219e+06	1000	8.79951e+06	2.75621e+07	9.90016e+06	2.69588e+07	1.26789e+07	1.94574e+08	1.92166e+06	1.9445e+08	1000	1.19813e+07	1.44882e+08	1.08433e+07	3.96539e+07	2.28778e+07	1.0817e+07	1000	2.01641e+07	1000	1000	9.32504e+07	2.14285e+07	6.60538e+06	1000	9.57818e+07	1.23062e+07	3.14739e+07	2.21618e+07	6.54564e+06
P15153	Ras-related C3 botulinum toxin substrate 2	RAC2		26	6	57	3	192	21.4	152.11	12/16	11/16	10/16	1000	2.31981e+06	1.03091e+08	1.95763e+07	2.16086e+06	8.62454e+06	3.33471e+07	1000	1000	3.46523e+07	3.6361e+07	1000	1.93857e+07	2.57662e+07	1.21188e+07	3.45107e+07	1.19655e+07	2.6264e+06	3.0876e+07	1000	1.21524e+07	5.41163e+06	1000	1000	5.64807e+06	1000	1000	7.69448e+06	6.88525e+07	4.64846e+07	1.16436e+07	9.23572e+07	1000	1000	1000	1.33829e+07
P21291	Cysteine and glycine-rich protein 1	CSRP1		70	10	113	10	193	20.6	316.01	16/16	16/16	14/16	1.42258e+08	9.78706e+07	2.58299e+06	1.54252e+08	6.58557e+08	5.19161e+07	8.73338e+07	7.95604e+07	3.46766e+08	5.63445e+08	2.48281e+07	4.78746e+07	3.33472e+08	2.61302e+07	1.96489e+08	5.7393e+07	8.1876e+08	2.15555e+08	5.8808e+07	4.0993e+08	2.06982e+08	2.93963e+07	7.29915e+07	1.00383e+07	1.93055e+08	1.16687e+08	1.61717e+07	5.03356e+07	2.76004e+08	5.15629e+07	3.32345e+08	2.79655e+08	1.9612e+09	5.60427e+08	2.40635e+06	2.00881e+08
Q16527	Cysteine and glycine-rich protein 2	CSRP2		11	1	2	1	193	20.9	0	6/16	6/16	5/16	331927	1000	3.28929e+06	1000	1000	1000	1000	1000	1.12535e+06	1000	266804	1000	1000	2.47728e+06	1000	805809	2.23133e+06	1000	1000	1000	1000	154948	1000	1000	1000	1000	1.51161e+06	1000	1000	1.04531e+06	557188	2.19152e+06	1000	677960	1000	1000
Q14116	Interleukin-18	IL18		4	1	11	1	193	22.3	27.35	11/16	9/16	15/16	9.6928e+06	1000	1.57715e+07	1.09415e+07	7.8101e+06	1.88524e+07	9.03814e+06	1000	1000	4.34519e+06	2.7845e+06	1000	4.72816e+06	8.82363e+06	1000	1.24662e+07	9.6663e+06	1000	9.41167e+06	1000	1000	1000	7.4901e+06	1000	6.03398e+06	9.4395e+06	1000	1000	1.20964e+07	8.6208e+06	4.40811e+06	1.77982e+07	1.10896e+07	9.86822e+06	3.47815e+06	1.37703e+07
P61601	Neurocalcin-delta	NCALD		4	1	2	1	193	22.2	4.63	9/16	6/16	7/16	1000	1.46694e+06	1000	3.37735e+06	1.17517e+07	1.46752e+07	1000	1000	1.66705e+06	3.19982e+06	1000	8.02411e+06	1000	1000	2.01801e+06	1.83968e+06	949980	1000	1000	1000	1.3612e+07	16749272	1000	1000	1000	1000	1000	1000	1.96034e+06	1000	1.72189e+06	3.46306e+06	1000	5.27113e+06	1000	3.41442e+06
P08134	Rho-related GTP-binding protein RhoC	RHOC		33	5	32	1	193	22	96.6	8/16	10/16	10/16	1.42715e+07	2.56185e+07	1000	2.63022e+07	7.4843e+06	5.42462e+07	1.11577e+07	1000	1000	4.56966e+07	2.81708e+06	1000	1000	1000	1000	1000	7.29039e+06	7.17192e+06	1000	3.04916e+07	2.96032e+07	53637732	2.34464e+07	1000	1000	1.84169e+07	1000	1000	1000	8.54977e+06	9.73092e+06	1.33192e+07	8.66327e+06	4.74967e+06	1000	2.00656e+07
P61586	Transforming protein RhoA	RHOA		40	7	30	3	193	21.8	90.42	8/16	7/16	11/16	1000	8.92778e+06	1000	1.5854e+07	1.46346e+07	1000	5.59192e+06	1000	1000	4.81027e+07	1000	1000	5.20529e+06	1000	7.47148e+06	8.71511e+07	1000	1000	1000	2.4751e+07	1.90866e+07	3.88234e+06	1000	1000	3.14638e+07	1000	1000	1000	6.20625e+06	5.65634e+07	1000	7.8099e+07	1000	2.99945e+07	1000	1.16536e+07
P62081	40S ribosomal protein S7	RPS7		36	6	47	6	194	22.1	147.67	10/16	10/16	7/16	3.69467e+07	6.89783e+07	1000	1.75805e+07	1000	3.33335e+07	1.16231e+08	1000	2.35308e+06	3.75925e+07	1000	6.08464e+06	1000	1000	5.97313e+06	2.43955e+06	1.53779e+06	3.35191e+06	1000	8.65003e+08	4.37264e+07	3.30503e+08	2.10778e+07	1000	1.22779e+07	7.55012e+08	1000	1000	1000	1000	2.46245e+06	2.78501e+07	2.44864e+06	1000	1000	2.95306e+07
P46781	40S ribosomal protein S9	RPS9		25	7	38	7	194	22.6	86.38	15/16	15/16	15/16	2.25743e+07	8.53955e+07	1.22647e+09	1.73436e+08	2.54074e+07	1.96639e+08	2.01373e+07	1000	2.39985e+07	4.485e+07	2.04214e+07	2.99681e+07	2.54057e+07	2.89998e+08	2.96512e+07	4.93906e+08	3.30702e+07	2.98879e+07	2.28502e+09	9.46409e+07	1.24769e+08	3.42744e+08	5.65981e+07	5.22012e+07	1.49201e+08	1.44613e+08	1.7554e+07	1000	3.97122e+07	1.15237e+08	3.72078e+07	4.2616e+08	1.74144e+07	2.32704e+07	3.93045e+08	5.26818e+07
P00568	Adenylate kinase isoenzyme 1	AK1		42	6	25	6	194	21.6	71.52	15/16	16/16	15/16	4.50563e+08	8.03737e+08	2.12782e+07	4.22698e+08	3.09097e+08	4.70223e+08	1.73205e+09	1000	7.75204e+07	6.89681e+08	1.07289e+08	1.45643e+08	5.73971e+07	2.58135e+07	1.12164e+09	4.10529e+07	3.6629e+08	1.20577e+08	4.75659e+07	1.85061e+09	5.07892e+08	598983636	9.02689e+08	7.12666e+06	6.97392e+07	1.00792e+09	3.12555e+07	1.92474e+08	3.54005e+07	5.84996e+07	3.87861e+08	5.97299e+08	1.76266e+08	1.70053e+08	2.27564e+07	3.27825e+08
P05976	Myosin light chain 1/3, skeletal muscle isoform	MYL1		23	2	10	1	194	21.1	26.38	4/16	0/16	6/16	1000	1000	1000	1000	1000	1000	1000	1000	1000	28714.2	851039	1000	358660	1000	1000	1.20761e+06	1000	1000	1000	1000	1000	1000	1000	1000	1000	1000	1000	1000	1000	1000	1000	1000	3.80407e+06	1000	1000	1000
Q13636	Ras-related protein Rab-31	RAB31		6	1	1	1	194	21.6	2.32	9/16	9/16	11/16	1.33387e+08	3.91323e+06	978519	1000	1000	4.76059e+06	8.16175e+07	1000	1000	1000	1000	1.57214e+08	1000	5.75099e+06	4.78059e+08	5.7012e+06	5.28759e+07	1.01484e+08	1000	1000	1000	1000	1000	1000	2.80137e+06	9.7052e+06	443852	1.79125e+07	9.14798e+06	4.9371e+06	5.0321e+08	1000	1000	3.21148e+06	1000	3.90289e+06
Q9ULZ3	Apoptosis-associated speck-like protein containing a CARD	PYCARD		39	7	24	7	195	21.6	67.13	13/16	14/16	13/16	8.56159e+06	2.43391e+07	2.30683e+07	1000	1000	1.49544e+07	1.28664e+07	1000	2.15874e+06	5.09382e+06	6.43263e+06	2.17298e+07	6.53893e+07	4.93122e+07	2.80025e+07	2.16846e+07	1.9839e+07	4.10894e+06	3.74236e+07	3.95363e+07	8.04018e+06	42847443	1.91043e+07	6.98283e+06	1000	5.98853e+07	1000	8.25502e+06	8.40164e+07	1.92496e+06	8.42949e+06	4.98903e+07	9.12681e+06	1000	1.19338e+07	5.27292e+06
P55957	BH3-interacting domain death agonist	BID		30	4	14	4	195	22	51.78	12/16	8/16	6/16	1000	2.3047e+07	1000	1.06483e+08	1.56644e+07	1.94272e+07	8.02055e+07	2.22292e+07	1.01646e+07	2.21596e+07	7.20944e+06	2.33897e+07	1000	1000	8.38916e+06	4.51472e+07	5.19304e+06	8.50216e+06	1000	4.8221e+07	2.05814e+07	1.69135e+06	1.20181e+07	1000	1000	2.11499e+07	1000	1000	1000	1000	1000	1.10685e+07	1000	6.81143e+06	1000	7.56747e+06
O00264	Membrane-associated progesterone receptor component 1	PGRMC1		8	2	11	2	195	21.7	40.23	9/16	11/16	11/16	7.69835e+06	2.78987e+07	1000	5.36474e+06	1000	3.57326e+07	3.97411e+07	1000	1000	2.44534e+07	5.83374e+06	4.96664e+06	2.02964e+06	1000	1000	1000	7.44576e+06	3.84454e+06	1000	1.2406e+07	2.87831e+07	59157178	4.3856e+07	1000	1.12841e+07	2.08673e+07	1000	1000	1000	2.2446e+07	7.319e+06	6.44908e+06	1.31247e+07	4.99173e+06	1000	1.44998e+07
P84098	60S ribosomal protein L19	RPL19		9	1	3	1	196	23.5	14.24	5/16	3/16	4/16	1000	1000	1000	1.3673e+07	1000	1.19764e+07	1000	1000	1000	1.46848e+07	1000	7.2707e+06	1000	1000	1000	1.26351e+07	1000	1000	1000	1000	6.19389e+06	10696076	1000	1000	1000	1000	1000	1000	1000	1000	1000	3.45123e+07	1000	1000	1000	6.49067e+06
O75594	Peptidoglycan recognition protein 1	PGLYRP1		19	2	5	2	196	21.7	15.09	8/16	7/16	3/16	5.8902e+06	1000	1000	1.12105e+07	1000	6.40393e+06	2.04728e+07	1000	1000	8.92547e+06	1000	1000	6.92443e+07	1000	8.19405e+06	1.42161e+07	3.11218e+06	1000	1000	8.5148e+06	1000	1000	1000	1000	1000	7.08381e+06	1000	1000	5.24997e+07	2.32141e+07	9.88771e+06	8.8262e+06	1000	6.21618e+06	1000	5.31894e+06
P30085	UMP-CMP kinase	CMPK1		52	10	123	10	196	22.2	311.36	16/16	16/16	14/16	7.80751e+07	3.24621e+08	4.88769e+07	2.32329e+08	9.26246e+07	5.28509e+08	2.18829e+08	2.08022e+07	1.04825e+08	1.71277e+08	6.40051e+07	1.45016e+08	2.29384e+08	6.22455e+07	7.88796e+07	2.27414e+08	1.04001e+08	8.8949e+07	6.72392e+07	3.6123e+08	2.9192e+08	8.84633e+08	1.22282e+08	5.26428e+07	3.96424e+08	4.48181e+08	2.4756e+07	1.43989e+07	2.64645e+08	4.0557e+08	4.56131e+07	3.87968e+08	1.4134e+08	1.7628e+08	1000	1.22512e+08
P36639	7,8-dihydro-8-oxoguanine triphosphatase	NUDT1		7	1	2	1	197	22.5	6.46	5/16	4/16	5/16	1000	3.25187e+06	1000	1.53311e+07	7.88363e+06	1000	1.07379e+07	1000	1000	1000	1000	1000	1000	1000	2.65098e+06	1000	1000	1000	1000	4.70649e+07	5.51202e+06	1000	1000	1000	1000	1000	1000	1000	1000	1000	4.63558e+06	4.5457e+06	1000	1000	1000	7.45349e+06
P61758	Prefoldin subunit 3	VBP1		10	2	22	2	197	22.6	54.93	15/16	15/16	14/16	1.72113e+07	4.61513e+07	626099	1.9087e+07	3.88962e+06	1.80341e+07	9.80574e+07	1000	1.24627e+07	4.70375e+07	3.74019e+06	2.14548e+07	1.20238e+07	3.35214e+07	2.35269e+07	2.33402e+07	1.15162e+07	9.45863e+06	1000	3.39862e+07	5.09472e+07	28950658	1.16249e+08	1.90081e+07	7.0903e+07	9.10211e+07	806182	4.6354e+08	1.19382e+07	1.77024e+08	1.68969e+07	6.38776e+07	5.73991e+06	5.25047e+06	1000	4.36268e+06
Q9NUP9	Protein lin-7 homolog C	LIN7C		15	2	5	2	197	21.8	15.19	11/16	10/16	8/16	2.22353e+06	4.14461e+07	4.06812e+07	1.03004e+07	1000	9.2352e+06	1000	1000	7.03153e+06	9.07676e+06	3.45247e+06	7.90153e+06	1000	1.05531e+07	1000	7.67725e+07	2.08595e+07	1.17828e+07	4.13019e+07	8.04387e+06	1.76442e+07	29677884	1.34122e+07	1000	1.71614e+07	1.15542e+07	1000	1000	1000	1000	1000	4.94724e+07	1000	1000	1.16094e+07	1000
P52815	39S ribosomal protein L12, mitochondrial	MRPL12		11	2	5	2	198	21.3	14.92	9/16	9/16	11/16	1000	1.11088e+07	5.13848e+06	1.07554e+07	1000	6.30978e+06	1000	1000	1000	1000	1000	2.3303e+07	4.86258e+06	3.0045e+07	4.69258e+07	1.22687e+08	1.01929e+07	6.30837e+06	1000	1000	9.79065e+06	1000	1.81931e+07	1000	1.46823e+07	1000	1.58152e+06	1000	3.24012e+06	1000	3.88395e+06	5.21103e+07	9.74379e+06	6.08128e+06	1000	1.50941e+07
Q9NR31	GTP-binding protein SAR1a	SAR1A		12	2	9	2	198	22.4	22.22	12/16	9/16	11/16	1000	1.55848e+07	8.21038e+06	7.27365e+06	1000	3.07893e+07	2.32981e+07	1000	1000	1.66279e+07	4.68532e+06	8.94017e+06	7.64e+06	9.25093e+06	8.79557e+06	9.12086e+06	1.77991e+06	1000	2.70272e+06	1000	9.6856e+06	63740680	2.04847e+07	1000	1000	1000	1.38986e+06	1.81345e+07	1000	1000	2.95157e+06	4.63479e+07	6.23899e+06	1000	1000	1.17411e+07
P80188	Neutrophil gelatinase-associated lipocalin	LCN2		57	10	138	10	198	22.6	462.83	15/16	15/16	13/16	3.32433e+08	4.29944e+07	3.40216e+07	4.02097e+09	3.97282e+08	2.52839e+09	1.40875e+08	1000	6.52168e+07	1.51991e+08	2.65463e+07	2.36459e+08	4.82676e+08	5.88429e+07	1.18152e+08	2.82322e+08	4.41299e+08	2.87142e+07	7.27616e+06	1.1716e+09	3.0861e+08	1711756958	1.24506e+08	2.99946e+08	1.12619e+07	1.1268e+08	1.20875e+06	1000	5.84022e+08	5.26663e+07	8.49637e+07	1.93958e+08	1.01044e+07	7.71028e+07	1000	2.59967e+08
P32119	Peroxiredoxin-2	PRDX2	Acetyl [K177]	73	17	487	16	198	21.9	1345.71	16/16	16/16	16/16	2.95961e+09	7.46661e+09	1.77335e+09	1.19567e+09	7.53993e+08	3.15628e+09	3.13559e+09	3.25978e+08	6.66555e+08	3.20636e+09	6.26762e+08	3.05601e+09	2.62443e+08	3.10282e+09	2.32791e+09	3.39695e+08	2.46532e+09	4.5218e+09	1.16684e+09	1.40799e+09	2.12885e+09	1.30075e+09	3.12571e+09	3.32541e+09	9.43691e+08	2.76483e+09	1.30191e+09	2.29164e+09	2.44604e+08	1.47205e+09	3.17658e+09	1.26614e+09	2.19273e+09	8.04829e+09	8.98451e+08	1.81932e+09
P30626	Sorcin	SRI		41	7	99	7	198	21.7	275.87	16/16	16/16	16/16	4.62881e+08	2.76285e+08	2.16489e+09	7.50032e+08	1.81374e+08	6.85448e+08	3.03724e+08	6.18539e+06	3.7996e+08	8.45342e+07	3.53388e+08	8.43304e+08	1.38146e+08	3.16355e+09	4.91821e+08	1.82868e+09	4.25591e+08	1.02964e+09	5.63605e+09	3.13592e+08	1.14624e+08	667048873	4.59842e+08	2.0818e+09	1.95334e+09	3.13002e+08	1.87491e+09	2.81553e+07	2.74355e+08	9.55103e+08	4.38532e+08	5.11549e+08	1.19437e+08	4.37959e+08	2.09575e+09	5.95597e+08
Q06830	Peroxiredoxin-1	PRDX1	Acetyl [K168; K178]	72	23	522	20	199	22.1	1572.5	16/16	16/16	16/16	1.2809e+09	6.06952e+09	2.13443e+09	3.70693e+09	3.00908e+09	6.86221e+09	3.78914e+09	2.32387e+08	1.10134e+09	1.01074e+10	2.49593e+08	2.64324e+09	2.7575e+08	3.45056e+09	1.57632e+09	6.96919e+08	1.59767e+09	1.78992e+09	2.6311e+09	4.31122e+09	4.49862e+09	4.72677e+09	3.73889e+09	8.03958e+08	1.15745e+09	4.96938e+09	8.62126e+07	4.4628e+09	2.05798e+08	1.05284e+09	7.80632e+08	5.01916e+09	1.6511e+09	5.95293e+09	7.71502e+08	1.77874e+09
P37802	Transgelin-2	TAGLN2		87	19	219	19	199	22.4	767.67	16/16	16/16	16/16	1.91455e+08	3.17406e+08	6.60674e+07	3.53087e+08	1.61347e+08	4.57656e+08	1.0697e+09	1.70309e+07	2.70502e+08	8.14383e+08	1.4512e+08	3.96942e+08	4.57893e+08	2.1084e+08	8.96901e+07	3.04177e+08	2.81225e+08	2.12466e+08	1.81883e+07	2.36976e+09	2.58785e+08	1.17099e+09	3.19093e+08	1.2051e+07	1.1555e+08	1.25013e+09	1.48747e+06	1.21321e+07	4.30596e+08	1.15884e+08	2.35977e+08	1.59457e+09	3.0361e+08	5.44814e+08	6.35846e+06	1.43298e+08
O15347	High mobility group protein B3	HMGB3		8	1	1	1	200	23	4.21	7/16	4/16	3/16	9.19512e+06	2.25843e+07	1000	6.91023e+06	7.98483e+06	8.39153e+06	3.09703e+07	1000	1000	6.36471e+07	1000	1000	1000	1000	1000	1000	1000	4.98911e+06	1000	2.23832e+08	2.79956e+07	1000	1000	1000	1000	8.20217e+07	1000	1000	1000	1000	1000	1000	1000	1000	1000	1000
P61026	Ras-related protein Rab-10	RAB10		18	4	29	1	200	22.5	87.18	8/16	6/16	5/16	1000	8.70648e+06	1000	5.33985e+06	1000	2.33116e+07	1.68546e+07	3.60576e+06	1000	4.73589e+06	1000	1000	1000	1000	593208	1.11123e+06	1000	1000	1000	4.04302e+07	2.38951e+06	48749968	2.84349e+06	1000	1000	1.33001e+07	1000	1000	1000	1000	1.33364e+06	1000	1000	1000	1000	5.94982e+06
Q8TCD5	5'(3')-deoxyribonucleotidase, cytosolic type	NT5C		11	2	5	2	201	23.4	12.18	12/16	11/16	11/16	2.25781e+07	1.66442e+07	853412	1000	1000	1.74542e+07	2.70245e+07	1000	1.254e+06	3.09547e+06	1.88583e+06	6.48305e+06	9.32326e+06	1000	4.01626e+07	1.04928e+07	2.45963e+06	1000	5.78999e+06	1.19109e+07	2.39296e+06	27450469	2.0562e+07	1000	2.16548e+07	1.74757e+07	1000	2.80271e+07	1000	1.3099e+07	1000	2.55271e+07	6.38573e+06	6.36551e+06	1000	2.08341e+07
P02763	Alpha-1-acid glycoprotein 1	ORM1		29	7	178	5	201	23.5	404.74	16/16	16/16	16/16	4.92268e+08	2.96733e+08	1.84014e+08	8.45461e+08	8.93467e+09	6.75041e+08	9.68849e+08	6.90943e+08	9.25487e+07	1.27756e+09	2.77169e+08	8.76939e+08	1.05025e+10	8.87968e+07	2.44785e+09	1.35058e+08	2.81117e+08	8.3683e+07	1.15589e+07	3.15995e+08	7.96301e+09	4.71337e+08	3.48528e+08	2.38389e+08	2.64866e+08	2.85992e+08	2.41194e+08	2.29213e+07	2.53399e+09	6.13495e+08	1.28673e+09	2.89407e+08	1.63405e+09	9.98334e+08	4.13965e+08	3.01916e+09
P19652	Alpha-1-acid glycoprotein 2	ORM2		31	9	134	7	201	23.6	299.05	16/16	15/16	14/16	5.07702e+07	4.00505e+07	2.9289e+07	1.0211e+08	5.90893e+08	7.83238e+07	6.52128e+07	6.25659e+06	3.8649e+07	1.90048e+08	7.68034e+07	7.96095e+07	1.73689e+09	4.34427e+07	3.31878e+08	1.11611e+08	2.28228e+07	7.24693e+06	2.60698e+07	1.10032e+08	1.28035e+09	4.59604e+07	1.04068e+08	5.28139e+07	2.46826e+08	6.96325e+07	1.23439e+08	1000	2.19545e+09	8.7866e+07	2.29196e+08	9.91764e+07	1.35801e+08	1.80632e+08	1000	7.23578e+08
Q9NYL4	Peptidyl-prolyl cis-trans isomerase FKBP11	FKBP11		9	1	1	1	201	22.2	2.99	3/16	8/16	4/16	1000	1000	1000	1000	1000	3.71204e+06	8.83069e+06	2.1643e+06	1000	1000	1000	1000	1000	1000	1000	1000	1000	2.12516e+06	1000	2.63738e+07	1.1912e+07	4.06296e+06	4.28768e+06	1000	1000	1000	1000	7.4404e+06	1000	1000	3.59214e+06	1.00455e+06	1000	1.44428e+06	1000	4.80211e+06
P49721	Proteasome subunit beta type-2	PSMB2		37	4	22	4	201	22.8	56.3	9/16	11/16	8/16	3.13667e+07	1.83312e+07	1000	1000	1000	5.15782e+07	3.82188e+07	1000	3.84405e+06	1.89759e+07	2.19089e+06	1000	1000	1000	5.43444e+07	1.51557e+07	1.15317e+07	6.89502e+06	1000	4.60479e+07	1.36157e+07	132070831	1.85733e+07	5.36727e+06	1000	8.41103e+07	1000	6.87353e+06	1000	1000	9.46724e+06	2.73312e+07	2.32491e+07	1.01028e+07	1000	1.61223e+07
P43487	Ran-specific GTPase-activating protein	RANBP1		39	4	38	4	201	23.3	100.54	13/16	10/16	11/16	1.03299e+08	4.34953e+08	1000	9.46392e+07	6.45086e+07	1.46293e+08	9.12668e+08	1000	7.26626e+07	1.41855e+08	9.4487e+06	4.94438e+07	5.29266e+06	1000	1.58033e+07	5.92342e+07	5.06767e+07	5.43462e+07	1000	6.81041e+08	1.02447e+08	1.11303e+08	2.71313e+08	1000	2.64749e+07	6.49919e+08	1000	1000	1000	1000	6.78349e+06	3.33282e+08	8.3434e+06	4.35805e+07	1000	9.0726e+07
Q9H0U4	Ras-related protein Rab-1B	RAB1B		39	6	49	2	201	22.2	161.01	9/16	5/16	5/16	2.53921e+06	1.25485e+07	1000	3.64927e+06	4.38313e+06	1.96984e+07	3.07368e+07	1000	1000	1.44506e+07	1000	9.94996e+06	1000	1000	4.71712e+06	1000	1000	1000	1000	5.3104e+07	4.36442e+06	58437637	4.71476e+06	1000	1000	4.70018e+07	1000	1000	1000	1000	1000	1000	1000	1000	1000	1.74024e+07
P02753	Retinol-binding protein 4	RBP4		36	6	32	6	201	23	85.71	14/16	15/16	14/16	1.15916e+08	3.33224e+07	8.62728e+06	3.61534e+07	2.76372e+07	4.15507e+07	4.04422e+07	1000	7.17362e+06	5.08337e+07	2.19658e+07	4.15395e+07	9.8124e+07	1000	7.03449e+07	8.04231e+06	1.79021e+07	1.6645e+07	1000	7.39309e+07	3.8157e+07	5.78201e+07	5.83503e+07	4.11154e+06	3.49723e+07	6.7345e+07	1.39019e+07	1.80387e+07	3.76563e+07	4.41668e+07	3.30703e+07	7.25428e+06	1.64185e+07	1.63143e+07	1.4481e+07	3.42228e+07
P52566	Rho GDP-dissociation inhibitor 2	ARHGDIB		62	8	61	8	201	23	177.43	16/16	14/16	16/16	1.14454e+08	1.86423e+08	3.96459e+07	1.12764e+08	1.75034e+07	4.86473e+07	5.13505e+08	6.12342e+06	6.29216e+07	2.16934e+08	1.39607e+08	1.26383e+08	5.63659e+07	5.52634e+07	2.14205e+07	1.17474e+08	1.23655e+08	1.6138e+08	5.904e+07	1.98081e+08	9.71095e+07	66104379	1.9235e+07	1000	9.31483e+07	4.47788e+08	1000	8.09296e+07	8.27879e+07	1.71463e+08	5.88777e+07	4.55287e+08	5.07395e+07	1.15314e+08	1.30986e+07	7.33366e+07
Q01995	Transgelin	TAGLN		70	17	217	17	201	22.6	609.8	16/16	16/16	16/16	3.1529e+08	2.60863e+08	4.96372e+08	2.8319e+08	2.3535e+09	3.49244e+08	4.63741e+08	3.44373e+07	3.49035e+08	2.82982e+09	3.21751e+08	1.78136e+08	1.35156e+09	2.52382e+08	3.42374e+08	1.00152e+09	4.08157e+08	5.52558e+08	6.92648e+09	1.63792e+09	2.21598e+09	2.6019e+08	2.60434e+08	1.20057e+08	1.33815e+09	6.47788e+08	1.40937e+08	1.30877e+08	1.84276e+09	1.19101e+09	6.3508e+08	2.11907e+09	8.49887e+08	7.40829e+08	4.47886e+08	2.4211e+08
P05452	Tetranectin	CLEC3B		21	3	6	3	202	22.5	21.91	6/16	9/16	10/16	5.16719e+06	1000	6.33673e+06	1000	1000	1000	1000	1000	1000	1000	4.60683e+06	1000	1000	3.21056e+06	5.85944e+06	1.99909e+06	8.39624e+06	7.55165e+06	1.23218e+07	1000	1000	3.04967e+07	1.89798e+07	1.87258e+07	1000	1000	1000	1000	1.82868e+07	1000	1.76433e+06	5.88555e+07	2.60016e+07	6.16327e+06	4.204e+06	1.92626e+07
P40429	60S ribosomal protein L13a	RPL13A		18	4	18	4	203	23.6	36.06	16/16	15/16	15/16	6.71358e+07	6.23289e+07	4.75786e+08	3.57778e+07	3.04888e+07	1.09976e+08	6.88607e+07	9.65829e+07	1.45323e+07	3.21588e+07	9.43457e+07	8.1707e+07	1.40799e+07	2.10047e+08	5.26971e+07	7.31719e+08	1.31556e+08	8.57987e+07	6.46012e+08	1.52679e+07	1.58545e+07	204629764	6.53326e+07	1.53579e+07	8.70748e+07	7.03667e+07	1.92772e+07	5.85945e+08	1000	1.34052e+08	1.51505e+08	3.61272e+08	2.91172e+07	7.24529e+07	3.11899e+08	8.79707e+06
P07203	Glutathione peroxidase 1	GPX1		27	4	14	4	203	22.1	33.38	15/16	16/16	16/16	9.61853e+06	3.62669e+07	4.50917e+07	1.90483e+07	4.43581e+06	2.95321e+07	2.33065e+07	1000	1.29777e+07	6.16938e+07	6.64907e+07	2.4383e+07	7.87702e+06	5.67833e+07	2.73439e+07	6.30116e+07	2.71481e+07	7.52657e+06	3.4331e+07	1.24711e+08	4.40559e+07	3.62445e+07	9.41494e+06	2.17785e+07	3.97258e+07	2.94786e+07	1.14157e+07	4.88904e+07	1.67826e+07	1.00159e+08	2.01879e+07	2.17155e+08	1.32793e+07	3.82449e+07	2.37487e+07	2.20453e+07
P46782	40S ribosomal protein S5	RPS5		25	4	63	4	204	22.9	260.39	12/16	14/16	11/16	2.76811e+07	1.1538e+08	1000	8.32929e+07	7.34738e+06	1.46707e+08	1.89937e+08	1000	1000	6.95858e+07	2.77205e+06	6.34676e+06	4.4529e+06	1000	1.57074e+07	9.79334e+06	5.67078e+06	1.03697e+07	1000	5.05325e+08	9.32439e+07	608684292	1.55675e+07	7.18705e+06	2.29263e+07	2.98568e+08	1000	2.50454e+07	4.27751e+06	4.19625e+07	9.691e+06	5.67557e+07	7.39002e+06	7.3442e+06	1000	6.74952e+07
P61313	60S ribosomal protein L15	RPL15		23	4	9	4	204	24.1	23.2	13/16	15/16	16/16	8.94344e+08	2.29409e+07	1.26271e+08	2.33449e+07	1.1611e+06	6.38076e+07	2.79758e+06	4.6222e+07	1000	1.28018e+06	6.14897e+06	3.37771e+06	1000	2.87969e+07	4.01043e+06	1000	2.14709e+06	1.69862e+06	6.80138e+07	2.25375e+07	1.97713e+07	1.32457e+08	1.24209e+07	1000	2.09575e+07	6.56326e+07	9.61511e+06	1.08265e+08	3.51683e+07	2.59982e+07	8.28142e+06	5.99018e+07	3.43229e+06	8.57774e+06	4.81881e+07	1.91613e+07
Q9BRP8	Partner of Y14 and mago	PYM1		42	4	21	4	204	22.6	40.97	12/16	12/16	16/16	903586	1.74674e+07	1.03127e+07	1.02248e+08	1.87404e+07	1000	1000	1000	6.61419e+07	2.90587e+07	1000	4.44762e+07	1.73093e+07	2.68991e+07	9.25339e+06	5.97235e+07	1.69339e+07	1.80635e+07	5.84617e+06	7.11309e+07	4.88597e+07	1000	4.35854e+06	8.6731e+06	5.28965e+06	6.69772e+07	1000	1000	5.85557e+07	1000	1.28821e+06	2.51107e+07	2.61136e+07	5.74512e+07	2.94479e+06	2.76172e+07
Q9UD71	Protein phosphatase 1 regulatory subunit 1B	PPP1R1B		15	3	30	3	204	22.9	96.92	13/16	11/16	13/16	1000	4.23611e+07	1.2768e+07	1.04291e+08	2.58201e+06	9.53973e+06	2.23414e+07	1000	2.92309e+07	2.74026e+07	1000	4.73636e+07	1.89806e+07	1.39574e+07	6.83568e+06	3.67983e+07	1.82578e+07	1.17789e+07	5.05344e+06	3.86006e+07	3.7902e+07	5.23445e+06	1000	1000	1.57873e+07	1.01935e+08	1000	1000	5.85895e+07	1000	1.03248e+06	2.24378e+07	3.57846e+07	6.25906e+07	1000	4.5084e+07
P52565	Rho GDP-dissociation inhibitor 1	ARHGDIA		33	6	95	6	204	23.2	320.1	16/16	14/16	15/16	4.89081e+07	4.19493e+08	1.01187e+07	2.43081e+08	7.0762e+07	2.58109e+08	4.19005e+08	2.93882e+07	2.06528e+08	2.41056e+08	1.81682e+08	5.32395e+08	7.5211e+07	1.91182e+07	4.448e+08	5.75017e+08	2.34022e+08	1.41416e+08	1.06117e+07	1.58552e+08	4.34255e+08	249510874	2.53123e+08	1000	7.688e+07	3.48566e+08	1.69569e+07	1000	6.85641e+07	3.79173e+07	2.04616e+08	1.79012e+09	8.02737e+07	4.00311e+08	1000	3.59612e+08
O95857	Tetraspanin-13	TSPAN13		10	1	2	1	204	22.1	9.65	0/16	0/16	5/16	1000	1000	1000	1000	1000	1000	1000	1000	1000	1000	1000	1000	1000	1000	1000	1000	1000	1000	1000	1000	1000	1000	1000	1000	1000	1000	1000	1000	1000	1000	1000	1000	1000	1.59218e+07	1000	1.22608e+07
P04792	Heat shock protein beta-1	HSPB1	Phospho [S82; S83]	81	11	204	11	205	22.8	586.39	16/16	16/16	16/16	1.0114e+09	2.72436e+08	8.00089e+07	1.19741e+09	1.62355e+09	3.2877e+08	2.59001e+09	3.47205e+08	1.42625e+09	2.16888e+09	3.19812e+08	5.4961e+08	3.16653e+07	1.45347e+08	2.37294e+07	4.8628e+08	6.93231e+08	2.15414e+08	1.47804e+08	1.61667e+10	1.45236e+09	5.72941e+07	1.17287e+09	4.03124e+08	4.24697e+09	8.04637e+08	1.4607e+08	3.91327e+08	7.54343e+07	1.39678e+09	3.60338e+08	1.34778e+09	6.92521e+08	1.12581e+09	2.57575e+07	7.18884e+08
Q9Y5Z4	Heme-binding protein 2	HEBP2		31	6	52	6	205	22.9	186.47	16/16	15/16	15/16	2.53921e+06	4.15019e+07	1.03391e+08	3.9297e+07	2.2691e+07	1.29517e+08	1.91614e+07	5.8523e+07	7.68021e+06	4.24832e+07	1.80237e+07	2.55842e+07	3.84929e+07	1.25438e+08	3.78879e+07	8.01864e+07	4.287e+07	2.19643e+07	3.54337e+07	6.51773e+07	1.05256e+08	1.63533e+08	5.89549e+07	4.65869e+07	2.69093e+07	1.27844e+08	1.59478e+07	1000	1.99469e+08	3.96135e+07	2.05845e+07	6.47206e+07	1000	3.7202e+07	8.64863e+06	9.05882e+07
Q96AB3	Isochorismatase domain-containing protein 2	ISOC2		11	1	4	1	205	22.3	19.14	5/16	3/16	5/16	1000	5.9027e+06	1000	1000	1000	4.19355e+06	1.01139e+07	1000	1000	7.02358e+06	1000	1000	1000	1000	9.7541e+06	1000	1000	1000	1000	1000	3.62778e+06	1000	1.95386e+06	1000	1000	1.3014e+07	1000	1000	1000	1000	1000	1000	1000	2.01047e+06	1000	1.1228e+07
P49720	Proteasome subunit beta type-3	PSMB3		28	4	22	4	205	22.9	81.7	12/16	10/16	12/16	3.50391e+07	3.47933e+07	1000	1.93877e+07	8.80707e+06	1.07694e+08	2.43984e+07	1000	1.44042e+07	2.85463e+07	346876	9.41358e+06	1000	1000	8.69557e+07	2.04671e+06	1.1903e+07	8.46542e+06	1000	1000	2.27541e+07	80356443	5.14652e+07	1000	1000	5.81473e+07	1000	1000	5.72489e+06	8.11657e+06	2.21287e+07	4.63375e+07	1000	7.97821e+06	1000	1.45436e+07
P62820	Ras-related protein Rab-1A	RAB1A		49	7	52	3	205	22.7	180.2	5/16	5/16	6/16	1000	2.93395e+06	1000	1000	1000	2.07901e+07	2.54277e+07	1000	1000	1.37811e+07	1000	1000	1000	1000	4.76376e+07	1000	590427	1000	1000	2.5498e+07	2.48473e+06	39110863	1000	1000	1000	5.35789e+06	1000	1000	1000	1000	1000	1000	1000	1.18518e+07	1000	5.85823e+07
P30043	Flavin reductase (NADPH)	BLVRB		54	7	77	7	206	22.1	187.02	15/16	16/16	13/16	9.28319e+07	6.81621e+07	3.64739e+07	2.11425e+07	9.40208e+06	6.91077e+07	3.24775e+07	1000	9.98002e+06	6.34251e+07	9.7819e+07	1.11615e+08	1.04203e+08	4.31467e+07	1.44135e+07	2.23051e+06	9.10283e+07	1.74542e+07	2.91381e+07	3.88914e+06	3.16907e+07	75028683	2.3676e+07	1.86819e+06	1.87935e+07	7.00057e+07	3.11826e+07	4.79811e+08	5.5958e+08	4.65729e+08	7.74258e+07	1.05517e+08	1.78935e+08	5.73102e+07	2.15924e+06	1.61376e+07
Q9NP72	Ras-related protein Rab-18	RAB18		13	2	4	2	206	23	11.39	13/16	9/16	10/16	1000	6.84282e+07	2.05239e+06	2.95841e+07	3.47373e+07	8.36424e+07	4.31608e+07	1.63196e+07	5.40986e+06	1.7122e+07	1000	1.32625e+07	4.02082e+06	1000	1.24787e+07	1.14327e+08	1000	1000	1000	1000	2.84998e+07	73535762	3.01695e+07	1000	6.67349e+06	2.8824e+07	1000	1000	1.86865e+07	2.69989e+07	1.63559e+07	5.60259e+07	1.25461e+07	5.69227e+06	1000	1000
P20290	Transcription factor BTF3	BTF3		16	2	22	2	206	22.2	46.58	13/16	10/16	9/16	1.47509e+07	8.09081e+07	1000	1.54385e+07	1.76653e+07	2.61577e+07	3.41593e+08	1000	2.97086e+07	7.3787e+08	1.89291e+06	5.63398e+07	5.66483e+06	2.19369e+06	6.31068e+07	1000	1.50639e+07	1.87044e+07	1000	1.72324e+08	5.67731e+07	121415170	2.10335e+08	1000	1000	4.88239e+08	1000	1000	1.32776e+07	1000	5.35708e+07	6.94267e+06	2.14089e+07	1.72353e+07	1000	3.65407e+07
O43399	Tumor protein D54	TPD52L2	Acetyl [N-Term]	52	10	52	10	206	22.2	167.47	16/16	14/16	15/16	5.46559e+07	1.5821e+08	1.97896e+07	8.9295e+07	7.7114e+07	6.12708e+07	3.67408e+08	7.77594e+06	8.04887e+07	1.97353e+08	3.30251e+07	2.15683e+07	1.85468e+07	7.08559e+07	2.67776e+07	6.73528e+07	7.81986e+07	4.84709e+07	1000	4.23739e+08	8.40805e+07	6148081	3.16796e+08	2.43558e+07	3.51449e+08	4.1508e+08	2.0199e+06	6.83602e+07	1000	3.08827e+07	1.35188e+07	1.30538e+08	5.67471e+07	6.7716e+07	1000	5.36195e+07
P01033	Metalloproteinase inhibitor 1	TIMP1		14	2	3	2	207	23.2	10.64	9/16	6/16	8/16	1.07939e+07	7.39658e+06	1000	1000	1.10568e+07	1.98001e+07	1000	1000	2.16634e+07	1.78306e+07	3.50425e+06	6.87429e+06	4.16545e+06	1000	1000	1000	1.02829e+07	1000	1000	2.73812e+07	3.14773e+07	1000	1000	1000	1000	5.81496e+07	1000	1000	1000	1000	4.45809e+06	1.88436e+07	2.2625e+07	1000	1000	2.98504e+07
P30405	Peptidyl-prolyl cis-trans isomerase F, mitochondrial	PPIF		5	1	3	1	207	22	7.99	7/16	8/16	10/16	1000	6.4605e+06	1000	1000	1000	1000	8.31827e+06	1000	1.87467e+07	1000	6.17937e+06	2.91643e+07	1000	1000	2.39531e+07	6.27323e+07	9.1577e+06	6.92106e+06	1000	1.15656e+07	1000	1000	1.80745e+07	1000	1000	3.27862e+06	8.59942e+06	1000	1000	1000	6.74859e+06	1.86747e+07	1.82537e+07	1.36438e+07	1000	9.84941e+06
P51149	Ras-related protein Rab-7a	RAB7A		59	11	145	11	207	23.5	458.64	16/16	15/16	16/16	4.37231e+07	1.59902e+08	4.14131e+08	1.3526e+09	2.25521e+08	5.18051e+08	1.73176e+08	9.79465e+08	1.37892e+08	1.03785e+08	4.05254e+07	1.90435e+08	2.06102e+08	1.57638e+08	6.36867e+08	6.44058e+08	1.06712e+08	1.32116e+08	3.01012e+08	1.54288e+08	2.43159e+08	5.56288e+08	4.04744e+08	2.94012e+07	1.83712e+08	2.01325e+08	4.03046e+07	1000	5.19205e+08	1.16382e+08	1.53742e+08	3.443e+08	1.67786e+08	4.52662e+08	2.94545e+08	9.16216e+08
P61006	Ras-related protein Rab-8A	RAB8A		18	4	24	1	207	23.7	76.33	7/16	8/16	6/16	1000	4.4676e+06	1000	3.56715e+06	1000	1.28222e+07	9.58221e+06	1000	1000	1000	188772	1000	1000	1000	4.80416e+06	752478	579284	1000	1000	1.4765e+07	2.59352e+06	23948752	6.5607e+06	1000	1000	6.18107e+06	1.01824e+06	1000	1000	1000	1.16255e+06	1000	1000	3.16728e+06	1000	5.76059e+06
Q92930	Ras-related protein Rab-8B	RAB8B		18	4	17	1	207	23.6	47.99	5/16	6/16	5/16	5.93007e+06	1000	1000	1000	1000	9.92952e+06	1.52395e+07	1000	1000	1.05313e+08	1000	1000	1000	1000	3.93927e+06	1000	1000	4.40995e+06	1000	2.71381e+07	1000	11056310	1.06913e+07	1000	1000	8.61572e+06	1000	1000	1000	1000	2.1765e+06	1000	1000	2.10525e+06	1000	5.12511e+06
P62241	40S ribosomal protein S8	RPS8		54	10	75	10	208	24.2	244.12	16/16	16/16	16/16	4.29383e+07	1.69913e+08	7.75513e+08	3.96272e+08	1.6034e+08	2.53099e+08	5.95572e+07	1.8593e+07	1.02995e+07	1.10163e+08	1.70771e+07	1.55752e+07	4.36262e+07	3.50099e+08	2.76644e+07	1.60634e+09	2.0985e+07	9.82699e+06	7.96875e+08	3.45633e+08	2.21944e+08	491254920	4.56224e+07	4.04663e+07	9.62247e+06	2.32726e+08	7.50931e+06	7.64915e+07	4.3379e+07	2.34285e+09	6.15596e+07	6.21458e+08	4.97505e+07	1.56175e+07	2.22833e+08	9.08771e+07
P52943	Cysteine-rich protein 2	CRIP2		33	4	35	4	208	22.5	163.01	12/16	11/16	10/16	3.02427e+06	1.66817e+07	1000	3.09253e+07	4.86364e+07	1.62272e+07	2.11269e+07	1000	3.63938e+07	7.71873e+07	1.63887e+07	5.54462e+06	7.64554e+07	1000	4.14355e+07	1000	5.03586e+07	3.08299e+07	1000	1.26339e+08	3.93382e+07	5632079	1000	1000	2.25991e+06	1000	3.40042e+06	1000	1.9641e+07	1.89336e+07	6.90254e+07	3.50486e+07	7.29276e+07	4.45121e+07	1000	8.81741e+06
P14649	Myosin light chain 6B	MYL6B		25	3	82	1	208	22.8	246.96	2/16	4/16	5/16	1000	1000	1000	1000	1000	1000	1000	1000	1000	1000	333956	1000	1000	1000	1000	3.93586e+06	327154	1000	1000	1.40745e+06	1000	1000	1000	1000	1000	1000	1000	1000	1000	1000	354750	1.48048e+06	1000	1000	1000	1000
P20340	Ras-related protein Rab-6A	RAB6A		12	2	7	1	208	23.6	19.3	6/16	4/16	10/16	1000	7.12459e+06	1000	1000	9.54186e+06	1000	1000	1000	1.3836e+07	2.39321e+07	1000	1000	1000	1000	1.24563e+07	2.28773e+07	1000	1000	1000	1000	1.60024e+07	14576456	1000	1000	1000	1000	1000	1000	1000	1000	7.4795e+06	7.98869e+06	1000	1.2926e+07	1000	2.88526e+07
Q99627	COP9 signalosome complex subunit 8	COPS8		17	2	3	2	209	23.2	9.97	7/16	7/16	6/16	1000	8.5043e+06	1000	1.93845e+07	1000	1.69154e+07	2.36523e+07	1000	1000	9.21383e+06	1000	1000	9.99507e+06	1000	1000	1.0484e+07	2.16323e+07	1000	1000	1000	1000	10905698	6.83388e+06	1000	1000	2.62522e+07	1000	1.69104e+08	1.30641e+07	1000	1000	1.93505e+07	1000	1000	1000	7.74547e+06
P26583	High mobility group protein B2	HMGB2		25	5	19	3	209	24	34.32	14/16	14/16	14/16	2.35699e+06	1.27775e+08	2.14589e+07	3.307e+07	8.69516e+07	6.2031e+07	5.87365e+07	1000	2.72703e+07	8.17775e+07	2.26386e+07	2.45036e+07	9.39775e+07	1000	3.78458e+07	4.43944e+07	1.29398e+07	2.95047e+07	2.75134e+07	6.35155e+07	5.88887e+07	3.57139e+07	3.01391e+07	5.84541e+06	6.89774e+07	9.01309e+07	1000	1000	3.68845e+08	1.19727e+09	2.03658e+07	2.55284e+07	7.60284e+06	1.30616e+07	1000	9.36132e+06
P09211	Glutathione S-transferase P	GSTP1		70	14	230	14	210	23.3	881.43	16/16	16/16	16/16	1.3832e+09	1.8522e+09	2.81538e+09	4.13006e+09	1.03722e+09	6.83294e+09	1.79618e+09	2.23829e+07	2.90263e+08	9.58194e+08	1.69039e+08	1.69188e+09	3.37365e+08	5.46202e+09	2.89618e+09	1.31393e+09	9.74154e+08	5.847e+08	4.47951e+09	3.69082e+09	3.87281e+09	5.31876e+09	2.51274e+09	7.9555e+07	7.24187e+08	4.68365e+09	3.12436e+07	2.4435e+06	4.53924e+08	6.23165e+07	1.38487e+09	2.26559e+09	1.56581e+08	2.66231e+09	1.75539e+09	6.10262e+09
Q96IU4	Protein ABHD14B	ABHD14B		35	5	36	5	210	22.3	83.88	14/16	15/16	15/16	4.85582e+07	9.35455e+07	6.22862e+07	5.19471e+07	1.70234e+07	1.85633e+08	1.0232e+08	7.85271e+06	1.04581e+07	1.26963e+08	8.62701e+06	1000	4.14759e+07	1.25407e+07	3.70013e+07	1000	8.38629e+07	3.17134e+07	2.35422e+07	7.27425e+07	4.53502e+07	2.18283e+08	4.457e+07	1.58473e+07	8.61453e+07	8.80888e+07	757172	1000	5.9293e+07	2.01862e+07	1.1544e+07	1.18891e+08	1.25974e+08	6.19807e+07	1.51261e+07	3.9742e+07
P82979	SAP domain-containing ribonucleoprotein	SARNP		19	5	21	5	210	23.7	63.62	16/16	16/16	15/16	1.65154e+07	1.64699e+07	1.70103e+07	1.14812e+08	4.37572e+07	2.43773e+07	5.45309e+07	4.71389e+06	8.22775e+07	9.98683e+07	494161	8.58473e+07	1.50316e+08	7.79938e+07	4.5034e+07	2.48879e+07	3.07476e+07	2.34254e+07	7.96876e+07	6.89402e+07	4.06268e+07	12778096	2.67194e+07	2.55131e+07	6.30484e+07	5.47881e+07	1.00782e+06	1.80211e+07	2.44162e+08	3.80711e+06	2.34355e+07	6.2193e+06	6.30842e+07	4.26311e+07	1000	4.05848e+07
P26373	60S ribosomal protein L13	RPL13		42	10	76	10	211	24.2	158.29	16/16	16/16	16/16	4.57325e+07	1.29258e+08	6.31542e+08	1.01092e+08	4.79156e+07	2.20744e+08	1.30823e+08	1.05964e+07	4.85477e+07	3.11868e+07	1.6816e+07	1.23356e+08	4.79104e+07	1.08718e+08	4.55868e+07	5.06836e+09	5.23184e+07	2.31777e+07	6.69309e+08	3.97297e+08	9.2234e+07	3.48378e+08	3.01746e+08	7.68333e+07	2.4499e+08	2.54776e+08	2.75555e+07	2.93156e+08	1.06765e+08	7.89107e+07	9.1371e+07	8.46459e+08	2.65876e+08	2.76777e+07	2.70511e+08	1.11141e+08
P61019	Ras-related protein Rab-2A	RAB2A		28	5	51	5	212	23.5	200.12	13/16	11/16	14/16	7.45182e+06	6.68449e+07	1000	1.35196e+08	1.38029e+07	2.72638e+08	6.39608e+07	1000	1000	5.07562e+07	6.80786e+06	2.0037e+07	4.26498e+06	1.72154e+06	8.28215e+07	7.11967e+07	2.02977e+07	1.51053e+07	1000	1.02245e+08	5.54421e+07	213027992	1.43932e+07	1000	1000	3.95426e+07	1000	1000	1.7862e+07	6.82556e+06	5.73553e+06	5.67061e+07	1.70474e+06	7.06198e+07	3.48994e+06	1.57921e+08
P48047	ATP synthase subunit O, mitochondrial	ATP5PO		17	3	14	3	213	23.3	47.13	9/16	11/16	15/16	1000	2.17113e+06	1.01649e+07	1000	1000	1.52501e+07	1000	1000	1000	3.24298e+06	9.44141e+06	1000	2.87604e+07	6.73824e+06	6.0261e+06	9.95625e+07	1000	4.82831e+06	1.49211e+07	1000	1000	32006526	2.72263e+07	1000	2.06177e+07	1000	5.67079e+06	1.93875e+07	4.71902e+07	1.03561e+07	1.41151e+07	6.44815e+07	2.00943e+07	3.8072e+07	1.84711e+08	4.01743e+07
Q8N128	Protein FAM177A1	FAM177A1		11	2	2	2	213	23.7	4.41	4/16	5/16	10/16	1000	1000	4.46268e+06	1000	1000	1000	1000	1000	1000	1000	1000	1000	6.61844e+06	1000	8.65149e+06	5.4812e+06	1000	1000	1000	1000	4.14249e+06	11393802	8.51258e+06	1000	1000	1000	1000	1000	1.18732e+07	1000	1000	7.62364e+06	1000	1000	1000	4.78101e+06
Q9NSY2	StAR-related lipid transfer protein 5	STARD5	Acetyl [N-Term]	12	2	5	2	213	23.8	12.78	9/16	4/16	9/16	4.64971e+06	1000	1000	2.98576e+06	1000	8.29733e+06	7.08244e+06	1000	1.06214e+06	2.32817e+06	1000	1000	288447	1000	5.02971e+06	963712	279460	1000	1000	7.40182e+06	1000	1.06421e+07	1000	1000	1000	1000	1000	1000	1000	1000	1000	1.73786e+06	1.10538e+06	2.80128e+06	1000	6.67182e+06
P27635	60S ribosomal protein L10	RPL10		9	2	8	2	214	24.6	16.72	9/16	13/16	11/16	1000	1.35706e+07	7.10274e+08	1.76876e+07	1000	3.56934e+07	1.31493e+07	1000	1000	1000	1000	1000	3.64965e+06	1.40939e+08	7.28399e+06	1.17279e+08	1000	2.7143e+06	2.01561e+09	1.34373e+07	1.13708e+07	39906016	2.54602e+06	6.87479e+06	5.26062e+06	8.62455e+06	1000	1000	1.14776e+07	2.70885e+07	7.27998e+06	7.3758e+07	8.528e+06	1000	1.17381e+09	1000
P0DOX7	Immunoglobulin kappa light chain	1	Acetyl [K149]	54	12	621	2	214	23.4	2438.15	12/16	10/16	9/16	2.57897e+07	4.6556e+07	1000	1.68165e+08	1.91842e+08	7.93754e+07	1.5189e+08	1000	4.88337e+07	1000	1.81063e+06	1.47896e+07	6.51852e+06	1000	1.16615e+08	1.09113e+07	1.50408e+07	8.24288e+07	1000	4.83126e+08	8.23444e+07	5.66546e+07	2.48723e+08	1000	1000	2.63276e+07	1000	1.43563e+07	1000	1000	8.27081e+07	1.71868e+07	1.26521e+07	6.17833e+07	1000	1.31014e+08
B9A064	Immunoglobulin lambda-like polypeptide 5	IGLL5		38	6	162	1	214	23	607.53	9/16	8/16	10/16	1000	1.15234e+07	1000	1.15331e+08	6.33703e+06	5.03531e+06	1000	1000	1.99508e+07	1000	2.33023e+07	5.64643e+07	2.08061e+07	1000	1.46911e+08	1000	2.77475e+07	5.97806e+07	1000	1000	1.92891e+07	1000	3.72984e+07	9.19091e+06	1000	1000	526154	1000	1000	1000	9.68574e+07	4.84942e+06	3.75062e+07	4.75071e+07	1000	1.06986e+08
Q92882	Osteoclast-stimulating factor 1	OSTF1		15	3	21	3	214	23.8	68.6	13/16	14/16	16/16	1.84382e+07	1.87726e+07	8.10224e+07	4.48492e+07	1.55231e+07	5.78184e+07	1.17364e+08	2.88443e+07	1000	4.75612e+06	5.59806e+07	1000	1.76393e+07	5.05681e+07	5.6483e+06	1000	2.27005e+07	7.34819e+06	8.22071e+07	3.27277e+07	3.29611e+06	45960492	3.24591e+07	6.7784e+06	2.26705e+07	8.62707e+07	1000	1000	3.27168e+07	4.91103e+07	9.16609e+06	3.18175e+07	2.20532e+07	8.2763e+06	2.34697e+07	1.35965e+07
P30044	Peroxiredoxin-5, mitochondrial	PRDX5		58	14	223	14	214	22.1	621.78	16/16	16/16	16/16	2.80699e+08	2.22449e+09	2.41823e+08	1.28627e+09	1.50428e+08	5.03535e+08	3.02766e+09	2.22566e+07	4.47872e+08	5.7413e+08	4.48635e+07	3.12232e+08	2.91478e+08	4.43519e+08	3.6264e+07	9.59967e+07	3.39235e+08	3.96477e+08	2.79409e+08	3.94262e+09	1.1628e+09	8.47596e+08	6.5185e+09	2.62252e+07	1.5381e+09	3.56614e+09	2.07503e+07	4.74005e+07	1.80828e+08	4.83077e+08	6.56252e+07	1.8937e+09	4.46695e+08	8.04395e+08	2.8897e+08	7.06065e+08
P50914	60S ribosomal protein L14	RPL14		21	4	37	4	215	23.4	108.85	11/16	14/16	14/16	1000	5.80086e+07	4.99305e+08	1000	3.8678e+06	5.66688e+07	7.64976e+06	1000	1000	3.53567e+07	1000	9.509e+06	7.27487e+06	1.06827e+08	2.96299e+06	4.5505e+08	6.16406e+06	1.82368e+06	8.79016e+08	2.21645e+07	1.59421e+07	101782617	1.55474e+08	2.42924e+06	6.87553e+07	2.5879e+08	1000	1000	2.47954e+06	1.13461e+07	3.12192e+07	2.78043e+08	6.1569e+06	2.28946e+07	4.7645e+08	3.22019e+07
P67870	Casein kinase II subunit beta	CSNK2B		30	3	5	3	215	24.9	17.17	5/16	6/16	9/16	1000	1000	8.46715e+06	1000	1000	2.14929e+06	1.30167e+07	1000	1000	1000	1000	1000	1000	5.02722e+06	1000	3.01384e+07	1000	1000	1000	1000	4.71448e+06	19564352	5.88359e+06	1000	7.1568e+06	1.84972e+07	1000	1000	1000	1000	1000	1.18338e+07	1000	1000	1000	1.14046e+07
P09429	High mobility group protein B1	HMGB1		42	11	166	9	215	24.9	425.59	16/16	16/16	15/16	2.06009e+08	2.59517e+09	1.1298e+09	4.4806e+08	4.8534e+08	6.89552e+08	2.57182e+09	1.62791e+08	5.57805e+08	1.45536e+09	3.5889e+07	5.90899e+08	1.56247e+08	7.31045e+08	1.1152e+08	8.3893e+08	7.47306e+08	7.33505e+08	1.7504e+09	2.23642e+09	6.99488e+08	2.61196e+08	6.80753e+08	5.40979e+07	6.29964e+08	2.98775e+09	1.95975e+07	5.05762e+06	7.70075e+08	3.12913e+08	8.32548e+07	2.54681e+08	1.07514e+08	2.7031e+08	8.08708e+07	9.96975e+07
Q13765	Nascent polypeptide-associated complex subunit alpha	NACA		27	8	58	8	215	23.4	247.82	14/16	13/16	13/16	1000	1.16153e+08	1000	8.01378e+07	3.83982e+07	3.3204e+07	9.45608e+07	2.75352e+06	4.8082e+07	3.1185e+08	1.66229e+07	1.45113e+08	9.08803e+06	2.86103e+07	1.27939e+08	5.63489e+08	4.64619e+07	1.79801e+07	1000	1.45604e+07	2.79358e+08	48391242	3.39522e+07	1000	2.63513e+07	1.90504e+08	1000	1.32794e+08	7.49514e+06	3.66354e+07	6.2926e+07	2.82268e+08	8.8175e+06	4.95063e+07	1000	6.1893e+07
P61106	Ras-related protein Rab-14	RAB14		61	12	81	10	215	23.9	295.73	13/16	15/16	15/16	7.73053e+06	9.56489e+07	1000	3.32718e+08	5.04902e+07	2.78267e+08	7.35486e+07	6.73938e+07	1000	1.10215e+08	5.07523e+06	6.50966e+07	1.96249e+07	1000	1.73896e+08	1.85396e+08	2.34247e+07	9.1126e+06	1000	8.02863e+07	1.64178e+08	178448679	9.13367e+06	3.65765e+06	6.74168e+06	7.1442e+07	6.33361e+06	2.81522e+07	8.4983e+06	2.86708e+07	3.89289e+07	1.45897e+08	1.12592e+08	6.77091e+08	7.23284e+06	5.19733e+08
P61020	Ras-related protein Rab-5B	RAB5B		18	3	4	2	215	23.7	8.16	2/16	5/16	7/16	1000	1000	1000	1000	1000	1000	1000	1000	1000	5.6855e+06	1000	1000	1000	1000	9.25425e+06	1000	1000	1000	1000	1000	1.2154e+06	18208533	1000	1000	1000	1000	1000	1000	6.36387e+06	1000	826160	4.18225e+06	1000	1000	1000	1.02392e+07
O75396	Vesicle-trafficking protein SEC22b	SEC22B		15	2	2	2	215	24.6	7.9	9/16	7/16	8/16	8.78433e+06	4.25786e+07	1000	1.02642e+07	8.75888e+06	3.53957e+07	4.16104e+07	1000	8.95611e+06	1000	4.83857e+06	1000	1000	1000	5.74362e+06	1000	4.03677e+06	1.06829e+07	1000	1000	3.93865e+06	10134811	6.17711e+07	1000	1000	3.29091e+07	1000	1000	1000	1000	1000	5.61631e+06	2.68085e+06	9.02663e+06	1000	1.53393e+07
Q9BRX5	DNA replication complex GINS protein PSF3	GINS3		4	1	1	1	216	24.5	2.76	5/16	4/16	1/16	1000	1000	576341	1000	1000	6.75652e+06	7.48311e+06	1000	1000	1.57514e+07	1000	1000	1000	1.12142e+06	1000	1000	1000	1000	1000	1000	1000	3.20496e+06	1000	1000	5.73127e+06	1000	1000	1000	1000	5.78447e+06	1000	3.20001e+06	1000	1000	1000	1000
P62826	GTP-binding nuclear protein Ran	RAN		41	10	171	10	216	24.4	508.64	16/16	16/16	16/16	3.88306e+08	1.03335e+09	1.43393e+09	4.25831e+08	3.73013e+07	5.67921e+08	1.04501e+09	6.18177e+06	2.43739e+07	3.11296e+08	6.57295e+07	2.00765e+07	2.29596e+08	6.13753e+08	1.27593e+09	1.66993e+09	5.3831e+08	1.34912e+08	1.95239e+09	8.82501e+08	8.86062e+08	1042636819	4.70333e+08	1.99405e+07	2.4432e+08	1.72966e+09	5.04421e+06	1.44807e+07	3.36581e+08	5.90604e+07	2.41533e+08	1.04791e+09	4.12492e+08	9.53782e+07	9.27003e+08	3.17741e+08
Q7L9L4	MOB kinase activator 1B	MOB1B		5	1	2	1	216	25.1	4.38	6/16	9/16	7/16	3.72856e+07	1000	1000	5.9248e+06	1000	6.74819e+06	1.5878e+07	1000	3.17979e+06	1000	866594	1000	1000	1000	1000	1000	1.98761e+06	2.79643e+06	1000	1000	5.98734e+06	10415122	2.98612e+07	1000	3.42646e+06	5.567e+06	1000	1000	1000	1000	1.05091e+06	2.71354e+07	1000	2.45602e+06	1000	4.03996e+06
P23284	Peptidyl-prolyl cis-trans isomerase B	PPIB		66	15	116	15	216	23.7	303.03	16/16	16/16	16/16	1.51599e+09	6.96481e+08	5.94072e+08	2.27442e+08	1.4346e+08	1.27275e+09	6.91676e+08	2.37825e+07	2.52696e+08	6.2828e+08	5.32129e+08	8.10605e+08	2.5955e+08	1.27236e+09	2.04068e+09	1.65749e+09	7.6081e+08	9.37939e+08	4.3932e+08	2.22129e+08	5.62283e+08	1934131144	7.8153e+08	1.3029e+07	5.00587e+08	7.85542e+08	1.35141e+07	1.15196e+08	2.93718e+08	4.90862e+08	8.45203e+08	2.10886e+09	1.09939e+08	3.5826e+08	1.79073e+08	2.77636e+08
P51148	Ras-related protein Rab-5C	RAB5C		27	4	19	3	216	23.5	57.67	8/16	8/16	12/16	1000	1.14338e+07	1000	1.43962e+07	1000	3.28769e+07	1000	1000	1000	2.34448e+07	5.61838e+06	1000	3.40629e+06	1000	1.15033e+07	2.76204e+07	3.20005e+06	1000	1000	2.55636e+07	1.35975e+07	6.21633e+07	1000	1000	1000	1.70544e+07	1000	1000	7.49039e+06	1000	7.68575e+06	1.70994e+07	1000	1.77303e+06	1000	2.34958e+07
P62906	60S ribosomal protein L10a	RPL10A		33	7	62	7	217	24.8	176.11	13/16	14/16	16/16	1000	7.41344e+07	1.18687e+08	1.76751e+08	3.42073e+06	2.05707e+08	1.8656e+08	1000	4.21372e+07	2.04032e+08	3.17438e+07	4.53032e+06	1000	9.37289e+07	1.87272e+07	9.79653e+08	2.68107e+07	7.21601e+06	2.78253e+08	1.34764e+08	9.17602e+07	258032725	1.21621e+08	3.12634e+06	1.73994e+08	2.87028e+08	1000	1000	5.52798e+07	5.87739e+07	6.256e+07	7.28886e+08	2.78825e+07	2.69199e+07	1.06541e+08	8.45914e+07
P06730	Eukaryotic translation initiation factor 4E	EIF4E		13	4	18	4	217	25.1	45.63	14/16	15/16	15/16	7.35049e+06	2.56409e+07	3.22524e+07	2.36845e+07	1000	3.79359e+07	1.57481e+07	1000	3.45998e+06	9.038e+06	5.02776e+06	8.89444e+06	1.01497e+07	4.98023e+07	3.85877e+07	1.49688e+08	1.84937e+07	8.67793e+06	1.12933e+07	1000	2.80356e+07	74197144	1.5235e+07	6.76262e+06	1.904e+08	1.19907e+08	523096	1.69387e+06	6.32665e+06	5.59e+07	3.29116e+06	7.68059e+07	7.64851e+06	1.03545e+07	7.96724e+06	1.83461e+07
P28676	Grancalcin	GCA		10	3	9	3	217	24	13.96	12/16	13/16	11/16	1000	4.35019e+06	5.1493e+06	6.94972e+06	3.03405e+06	8.78144e+06	2.16266e+07	1000	1000	5.21975e+06	1.83124e+07	3.71082e+06	1.82899e+06	1.86324e+07	8.95006e+06	1000	4.10824e+06	2.35033e+06	1.00775e+07	1000	4.47005e+06	18083992	1000	1.08091e+07	2.21446e+07	1.33396e+07	788411	1000	5.82265e+06	4.76627e+08	2.0239e+06	1.95155e+07	1000	1000	1000	3.32904e+06
P62993	Growth factor receptor-bound protein 2	GRB2		32	6	10	6	217	25.2	22.5	15/16	15/16	15/16	8.64179e+08	2.36375e+08	1.76081e+07	7.47499e+07	9.17222e+06	3.18517e+08	1.40671e+08	1000	9.10111e+07	2.45871e+07	1.2998e+08	5.7123e+07	1.93867e+07	5.44875e+07	2.00574e+08	6.82214e+07	1.64489e+08	2.93724e+08	4.4908e+07	5.13897e+07	5.40771e+07	2.37591e+08	3.16854e+08	1.29364e+07	4.95435e+07	1.42094e+08	1000	2.87434e+07	1.33514e+07	3.69198e+07	2.83432e+08	8.37048e+07	2.75816e+07	9.96047e+06	1000	3.42074e+07
Q9HAV7	GrpE protein homolog 1, mitochondrial	GRPEL1		10	2	3	2	217	24.3	9.05	6/16	8/16	6/16	1000	3.76569e+06	2.80859e+07	1000	1000	2.06944e+06	1000	1000	1.85612e+06	1000	1000	1000	1000	4.57048e+07	1.80998e+06	1000	8.23075e+06	6.15999e+06	3.75477e+07	1.18685e+07	5.00008e+06	3.16571e+06	3.28719e+06	1000	1000	1000	1000	1000	1000	1000	1000	2.32715e+07	1000	1000	7.87087e+06	1.45596e+06
Q9UBQ5	Eukaryotic translation initiation factor 3 subunit K	EIF3K		7	2	4	2	218	25	11.95	10/16	9/16	8/16	1000	1.29443e+07	1000	5.14521e+07	2.54277e+07	2.41788e+07	4.65882e+07	1000	8.35556e+06	2.39338e+07	3.48981e+06	1000	1000	1000	1.88707e+07	2.90641e+07	1000	1.32118e+07	1000	3.51517e+07	4.08865e+07	35709920	1.77481e+07	1.03069e+07	1000	1.27982e+07	1000	1000	1000	1000	1.4784e+07	5.38051e+07	1000	1000	1000	5.45659e+06
Q03013	Glutathione S-transferase Mu 4	GSTM4		14	2	2	2	218	25.5	8.2	6/16	4/16	4/16	1000	1.94134e+06	1000	4.29995e+06	1000	1000	4.3308e+06	1000	1.87583e+06	1000	1000	1000	1000	1.30087e+06	1000	730639	1000	788431	1000	1000	799488	1.50239e+06	1000	1000	1000	1.55817e+07	1000	1000	1000	1000	1000	1000	1.9112e+06	1000	1000	1000
P00492	Hypoxanthine-guanine phosphoribosyltransferase	HPRT1		46	7	52	7	218	24.6	151.03	15/16	12/16	14/16	2.64946e+06	8.20173e+07	8.05689e+07	8.4433e+07	1.54853e+07	1.26872e+08	1.29637e+07	9.08914e+06	1000	8.13254e+07	1.2929e+07	3.66844e+07	5.58167e+06	4.00255e+07	8.96702e+07	1.20404e+08	4.34073e+07	2.4114e+07	6.55038e+07	1000	1.4634e+08	1.77573e+08	3.08696e+07	1000	5.38014e+06	4.86281e+07	1000	1000	6.98327e+06	3.48431e+07	2.82359e+07	1.3941e+08	7.49524e+06	4.74839e+07	2.33979e+07	8.94287e+07
Q15907	Ras-related protein Rab-11B	RAB11B		39	7	57	7	218	24.5	169.73	14/16	16/16	16/16	2.08273e+07	5.35712e+07	6.65491e+08	7.90426e+07	1000	1.54276e+08	3.81813e+07	1000	1.40555e+07	3.08416e+07	6.11541e+07	2.84811e+07	1.16634e+08	3.08142e+08	2.75769e+08	2.29202e+08	8.81735e+07	1.73877e+07	6.2496e+08	1.8783e+07	1.41303e+08	1.61739e+08	1.01313e+08	1.24886e+07	4.86386e+07	4.62691e+07	8.35859e+06	1.63611e+07	4.16335e+08	1.51576e+08	1.13221e+08	2.31304e+08	5.11997e+07	4.37085e+07	2.95006e+08	3.87503e+08
Q9UKK9	ADP-sugar pyrophosphatase	NUDT5		36	7	35	7	219	24.3	96.11	15/16	15/16	15/16	2.27034e+07	5.15059e+07	9.51786e+07	5.36738e+07	3.98432e+07	5.01829e+07	1.31452e+08	1000	1.9438e+07	1.64697e+08	9.22471e+06	8.85095e+07	1.08775e+08	4.95156e+08	1.53935e+08	1.98781e+08	3.0299e+07	2.19382e+07	4.91432e+07	9.1765e+07	1.2305e+08	7.16728e+07	8.58282e+07	4.40487e+07	1.18532e+08	1.39084e+08	1000	7.11621e+07	1.47718e+08	1.77999e+08	3.01462e+07	1.30398e+08	1000	5.72885e+07	2.04616e+07	2.57334e+08
Q9NZZ3	Charged multivesicular body protein 5	CHMP5		13	2	8	2	219	24.6	20.85	12/16	12/16	13/16	8.29063e+06	2.85205e+07	1.95342e+07	4.63503e+06	1000	3.07994e+07	6.66911e+07	1000	3.44391e+06	1.96238e+07	1000	5.5771e+06	1000	2.1106e+07	9.47689e+06	6.36043e+06	3.74788e+06	9.08867e+06	9.28813e+06	2.60968e+07	8.85875e+06	69018328	2.72912e+07	1000	4.7386e+06	5.57506e+07	1000	1000	1000	3.61566e+06	3.50001e+06	5.5989e+06	1000	2.00501e+07	7.40431e+06	1.67751e+07
P28065	Proteasome subunit beta type-9	PSMB9		33	6	39	6	219	23.3	117.92	16/16	13/16	14/16	3.57688e+07	4.25824e+07	1.78263e+08	5.21626e+07	5.80521e+06	7.68632e+07	1.08205e+08	3.67268e+07	2.68344e+06	8.01477e+07	3.4016e+06	3.88745e+07	3.10944e+07	6.99841e+08	2.2087e+08	1.01872e+08	3.29835e+07	2.67481e+06	4.86828e+07	9.57665e+07	4.47352e+07	141872544	5.91581e+07	1000	3.36247e+06	1.36693e+08	1000	1000	5.17654e+07	7.25079e+07	4.0835e+07	1.75845e+08	8.46129e+06	2.51156e+07	7.02165e+07	2.95209e+07
O95716	Ras-related protein Rab-3D	RAB3D		16	4	10	2	219	24.3	35.47	9/16	2/16	12/16	3.48433e+06	1000	5.61034e+07	1000	6.5264e+06	1.84251e+07	7.83417e+06	1000	2.83335e+06	1000	2.87236e+06	1000	1000	1000	547076	1.00611e+07	1000	1000	1000	1000	1000	20508610	1000	1000	1000	6.82591e+06	1000	1000	1000	1000	1000	1000	3.62059e+06	1000	6.08089e+07	1.18859e+07
P49755	Transmembrane emp24 domain-containing protein 10	TMED10		17	3	8	3	219	25	17.45	9/16	13/16	13/16	1000	6.97305e+06	1.42897e+08	1.24902e+07	1000	4.89556e+07	1.4031e+07	1000	1000	1000	2.12987e+07	4.992e+06	1000	5.26411e+07	1000	4.87325e+06	2.55507e+06	4.19308e+06	8.71246e+07	3.03428e+06	1.34241e+07	94576338	4.03341e+06	1000	5.84057e+06	1000	4.46482e+06	1000	1.07583e+07	3.93396e+07	1.79107e+07	9.81412e+06	4.1682e+06	3.65424e+06	5.33707e+07	1.17502e+07
O75629	Protein CREG1	CREG1		10	1	12	1	220	24.1	41.51	5/16	6/16	5/16	1000	6.17695e+06	1000	1000	1000	6.13553e+06	5.72172e+07	1000	1000	2.0012e+07	1000	1000	1000	1000	2.47997e+06	1000	1000	1000	1000	5.97482e+07	4.08724e+06	1.4115e+07	3.89195e+06	1000	1000	5.01626e+07	1000	3.70917e+06	1000	1000	1000	1000	1000	1000	1000	4.02695e+06
P16402	Histone H1.3	H1-3		15	4	26	4	221	22.3	81.28	16/16	16/16	15/16	3.2932e+07	4.34192e+07	1.29211e+08	1.2054e+08	6.9845e+07	4.85988e+07	4.79769e+07	1.46463e+08	1.30415e+08	1.21616e+07	7.40853e+07	6.35778e+07	5.67873e+08	2.73029e+08	2.23576e+08	3.1441e+08	9.15169e+07	2.8258e+07	1.17117e+08	8.11232e+07	7.69407e+07	6106469	4.77446e+07	6.64918e+07	1.15788e+08	7.00341e+07	5.33343e+07	2.18138e+08	2.3741e+09	9.34389e+07	2.06771e+08	2.16502e+08	6.52113e+07	1.21589e+08	3.86467e+08	9.90779e+07
P51159	Ras-related protein Rab-27A	RAB27A		5	1	3	1	221	24.9	6.11	2/16	4/16	10/16	1000	1000	2.46944e+07	1000	1000	1000	1000	1000	1000	1000	1000	1000	1000	7.56062e+06	1000	1000	1000	1000	9.99103e+06	1000	5.04922e+06	1000	1000	1000	1000	1000	1000	1000	1000	8.2045e+06	1000	4.29189e+06	1000	1000	1.20204e+07	8.74913e+06
Q01130	Serine/arginine-rich splicing factor 2	SRSF2		11	2	25	2	221	25.5	69.45	16/16	16/16	15/16	4.72596e+06	5.20179e+07	6.48113e+08	1.95449e+07	1.27888e+07	2.12974e+07	9.49667e+07	2.68385e+07	2.58274e+07	8.05021e+07	2.95167e+07	3.67577e+07	4.74083e+07	4.18228e+08	1.62587e+07	1.59877e+08	2.14051e+07	1.51192e+07	1.02645e+09	1.74149e+07	4.17278e+07	27117708	9.28464e+06	6.72795e+06	1.27973e+08	1.1842e+08	2.15821e+06	2.27867e+07	1.66271e+08	5.00607e+07	3.86369e+07	1.36016e+08	1.8552e+07	2.4058e+07	3.14336e+08	7.4545e+06
Q13242	Serine/arginine-rich splicing factor 9	SRSF9		10	2	8	2	221	25.5	23.16	11/16	11/16	12/16	1000	3.72337e+07	1000	1.64606e+07	1000	2.10183e+07	7.55234e+07	1000	1.62652e+07	1000	1.60531e+07	2.16233e+07	3.30974e+07	7.63636e+06	6.58192e+06	2.19254e+07	8.1445e+06	1000	1000	1000	1.22546e+07	26269746	2.98845e+07	1000	1.0846e+08	1.06451e+08	461902	1000	2.65625e+07	3.71377e+07	2.03315e+07	1.90585e+07	6.38552e+06	9.87228e+06	1000	1.84332e+07
Q9BS40	Latexin	LXN		15	3	30	3	222	25.7	76.64	15/16	14/16	13/16	5.53426e+07	1.61965e+07	1.2955e+07	3.69939e+07	7.06745e+06	1.2834e+08	3.18962e+07	1000	1.07274e+07	3.68406e+07	1.9182e+07	1.7939e+07	4.74524e+07	1.49094e+07	4.14561e+07	1.974e+07	6.54934e+07	5.85147e+06	1000	1.89888e+07	4.43428e+07	99836240	2.79849e+07	1000	5.51098e+07	4.49306e+07	7.40125e+06	5.59583e+07	8.18862e+07	1.69936e+07	5.65436e+07	9.67958e+07	8.10971e+07	3.17457e+07	1000	4.26541e+07
Q9Y680	Peptidyl-prolyl cis-trans isomerase FKBP7	FKBP7		7	1	4	1	222	25.8	11.17	12/16	9/16	10/16	6.00608e+06	5.21629e+06	1000	6.22769e+07	2.64649e+07	8.46597e+07	2.82256e+07	1000	4.69137e+07	3.85215e+07	5.17116e+06	1000	1.25083e+07	1000	7.82049e+06	1.4367e+07	1.7852e+07	1000	1000	1000	3.94655e+07	4.90433e+06	3.73522e+06	1000	8.16733e+06	8.23084e+06	3.79666e+06	1000	1000	1000	4.85434e+06	1.66703e+07	7.00788e+06	3.24392e+07	1000	1.26281e+07
P04179	Superoxide dismutase [Mn], mitochondrial	SOD2		54	8	84	8	222	24.7	319.68	16/16	16/16	15/16	3.10158e+08	9.75617e+07	4.90663e+07	1.0617e+08	6.71237e+07	1.46118e+08	3.45995e+08	2.46395e+06	1.10886e+08	2.38437e+08	2.41184e+08	3.44641e+07	2.02473e+07	1.87322e+07	4.31562e+08	8.18923e+07	1.60371e+08	4.72628e+07	2.51314e+07	4.58701e+08	3.37842e+08	427284850	1.5906e+08	7.96335e+06	9.86502e+07	5.30197e+08	2.85612e+07	7.21407e+07	2.16563e+07	1.95353e+07	2.00503e+08	2.02913e+08	1.99685e+07	5.20975e+07	1.23069e+07	1.99302e+08
O00233	26S proteasome non-ATPase regulatory subunit 9	PSMD9		13	2	20	2	223	24.7	51.16	11/16	12/16	10/16	1.81495e+07	2.43451e+07	1000	3.63822e+07	5.70773e+07	7.18494e+06	4.44386e+07	1000	1.46535e+07	1000	1.68021e+06	1000	1.43029e+06	1000	1.29847e+07	1.62635e+07	8.56572e+06	1.51098e+07	1000	7.42097e+07	2.5517e+07	1000	2.31902e+07	1000	9.69161e+06	3.21689e+07	763623	8.66731e+06	1000	1.15041e+07	5.49646e+06	1.4856e+07	2.27265e+07	1.2169e+07	1000	5.78548e+06
O15173	Membrane-associated progesterone receptor component 2	PGRMC2		19	4	6	4	223	23.8	19.67	10/16	11/16	13/16	2.33084e+07	4.36679e+06	1000	1000	1.26102e+07	4.55455e+06	9.32468e+06	1000	1000	2.14521e+07	7.50176e+06	1000	1000	7.66468e+06	3.86557e+06	5.74817e+06	1000	3.57768e+06	1.94768e+06	1.66134e+07	4.89266e+07	1.52323e+07	1.22065e+07	1000	4.32148e+06	9.85591e+06	1000	3.68856e+06	1000	1000	4.47641e+06	9.65977e+06	1.53662e+06	4.12128e+06	2.51399e+06	1000
P02743	Serum amyloid P-component	APCS		29	7	100	7	223	25.4	196.74	16/16	16/16	16/16	1.88438e+07	1.22104e+07	2.15932e+08	4.0285e+06	5.52855e+07	4.37042e+07	7.10178e+07	1.45526e+08	3.91009e+07	4.05228e+08	3.35317e+08	1.34172e+08	4.011e+08	8.03305e+08	2.93504e+08	1.61452e+08	5.93961e+07	6.04616e+06	5.11794e+08	6.11314e+07	6.00002e+08	72511217	3.65707e+07	7.82422e+08	1.32057e+08	6.2356e+07	2.51635e+08	3.70992e+07	4.78951e+08	5.16625e+08	5.03249e+08	1.41142e+08	6.4593e+07	3.21233e+07	3.09792e+08	2.38399e+08
P09936	Ubiquitin carboxyl-terminal hydrolase isozyme L1	UCHL1		14	3	5	3	223	24.8	14.13	8/16	7/16	15/16	3.05186e+06	1000	2.0833e+07	1000	3.50527e+06	1.5693e+06	3.47899e+06	1000	1000	1000	1.81644e+07	1000	1000	6.39715e+06	1.5515e+06	1000	1000	1000	1.37019e+08	1000	1.5711e+06	1000	1000	7.9927e+06	1000	1000	1.60484e+07	1000	2.30505e+07	1.02576e+07	1000	6.07816e+06	8.33042e+06	1.7479e+07	2.82932e+08	1.45721e+07
Q6P587	Acylpyruvase FAHD1, mitochondrial	FAHD1		30	4	10	4	224	24.8	35.71	13/16	11/16	14/16	1000	4.0273e+07	8.98039e+06	1.5181e+08	4.92103e+07	4.92258e+07	2.40111e+07	1000	2.3128e+08	1000	8.17444e+06	5.97527e+07	1.43475e+07	4.58761e+06	1.5001e+08	1.13884e+08	4.3884e+07	5.63547e+07	3.14478e+06	1000	1.47899e+08	3.81443e+07	3.2062e+07	1000	1.64655e+07	1000	1000	1000	1.06642e+07	3.21825e+07	3.65558e+07	7.90241e+07	4.75228e+07	9.12706e+07	5.84562e+06	1.8122e+08
Q9H444	Charged multivesicular body protein 4b	CHMP4B		13	2	24	2	224	24.9	88.16	13/16	9/16	13/16	1.13325e+08	4.04421e+07	1000	2.56607e+07	2.93045e+08	1.90322e+07	1.66061e+07	1000	9.63434e+07	2.14161e+07	2.96084e+06	4.03839e+07	1000	1.25846e+07	3.78409e+06	1.01013e+08	9.07774e+06	2.58688e+07	1000	2.16173e+08	2.58963e+07	1000	2.44951e+08	1000	3.46297e+07	1.13988e+08	1000	1000	1.20918e+07	1000	1000	2.70074e+07	1000	6.92394e+07	1000	4.29255e+07
Q9UM22	Mammalian ependymin-related protein 1	EPDR1		9	2	4	2	224	25.4	10.19	10/16	9/16	4/16	1000	2.4455e+07	1000	9.85905e+07	2.36512e+07	1000	2.39779e+07	1000	5.06432e+07	7.47306e+06	126469	2.69024e+07	3.56075e+07	1000	1000	2.93655e+06	1000	1.4392e+06	1000	4.34334e+07	2.41088e+07	1000	3.94516e+07	1.00686e+07	2.41411e+07	2.10137e+07	1000	2.29868e+07	2.61443e+07	1000	1000	1000	1000	2.59833e+07	1000	2.88603e+06
Q00688	Peptidyl-prolyl cis-trans isomerase FKBP3	FKBP3		33	5	74	5	224	25.2	236.54	15/16	15/16	14/16	5.74873e+07	8.02329e+07	2.05689e+07	2.99418e+08	2.1257e+08	1.70948e+08	1.20818e+08	1000	1.70107e+08	1.2931e+08	6.43063e+06	3.91511e+07	1.21139e+08	2.27985e+07	1.8895e+08	1.29577e+08	9.62729e+07	4.46173e+07	1.4615e+07	1.53724e+08	1.19784e+08	8.14467e+07	5.29346e+07	1.48118e+07	1.07927e+08	2.24347e+08	2.64035e+07	1000	2.327e+08	6.55534e+07	4.70704e+07	2.15972e+08	2.0304e+08	3.10847e+08	1000	1.92267e+08
P30041	Peroxiredoxin-6	PRDX6		65	16	172	16	224	25	448.16	16/16	16/16	16/16	1.30419e+08	2.0173e+08	8.20821e+08	1.36491e+08	7.30857e+07	2.79773e+08	3.84654e+08	1.51408e+07	9.63713e+07	2.13221e+08	1.26532e+08	6.39615e+07	3.29917e+07	8.99863e+08	1.56696e+08	4.86626e+08	2.92402e+08	9.40508e+07	1.09137e+09	3.79313e+08	2.701e+08	555475958	2.64489e+08	4.75674e+07	4.57519e+08	6.68419e+08	2.69124e+07	3.62357e+07	2.71619e+07	6.06455e+07	9.41142e+07	9.19735e+08	5.56646e+07	3.60452e+08	5.65847e+08	3.61921e+08
Q96BQ1	Protein FAM3D	FAM3D		47	11	72	11	224	24.9	218.31	16/16	15/16	15/16	1.56836e+07	5.03019e+07	5.84417e+07	1.04785e+08	3.97225e+06	5.05256e+08	2.13921e+07	3.80668e+07	3.95239e+07	5.60737e+07	1.59962e+06	4.23811e+07	1.16667e+07	2.14679e+07	7.85484e+07	6.65119e+07	2.1947e+07	4.2032e+07	6.91922e+06	3.50178e+07	2.4442e+07	5.23751e+08	3.77178e+07	1.77659e+08	1000	3.39119e+07	1.80179e+06	4.62022e+07	5.92361e+06	5.08539e+07	4.16975e+07	2.97438e+07	7.36221e+07	7.03665e+08	3.31086e+06	2.97331e+08
O43760	Synaptogyrin-2	SYNGR2		9	2	4	2	224	24.8	10.77	6/16	0/16	9/16	1000	1000	1.18304e+07	1.80115e+07	1000	1.2792e+07	1000	1000	1000	1000	1000	9.24387e+06	1000	9.55661e+06	1000	1.90517e+07	1000	1000	1000	1000	1000	1000	1000	1000	1000	1000	1000	1000	1000	1000	1000	1000	1000	8.40207e+06	1000	1.20475e+07
P55327	Tumor protein D52	TPD52		56	8	70	8	224	24.3	279.42	15/16	13/16	13/16	2.26124e+06	1.61629e+08	2.55832e+07	1.12582e+08	1000	3.71802e+08	1.3967e+08	6.21651e+07	5.39425e+07	2.15059e+08	4.18046e+06	7.83207e+07	1.61724e+07	7.49128e+07	1.33117e+08	6.61417e+07	1.11034e+08	5.9097e+07	1000	2.31373e+08	1.47955e+08	216655681	1.19107e+08	4.10251e+07	1.71743e+08	4.51139e+08	1000	3.37013e+07	1000	2.90834e+07	1.01539e+07	1.00163e+08	8.23074e+07	6.84201e+07	1000	1.24252e+08
P24534	Elongation factor 1-beta	EEF1B2	Phospho [S106]	52	5	44	5	225	24.7	184.67	16/16	15/16	15/16	3.77495e+07	1.15692e+08	2.19025e+06	1.8474e+08	2.9271e+07	1.54881e+08	5.50513e+08	9.96121e+07	2.00224e+07	1.33952e+08	2.99188e+07	1.18944e+08	7.2812e+06	3.98272e+06	1.32781e+07	2.05342e+07	3.21023e+07	3.27406e+07	1.15625e+07	1.32807e+08	5.30687e+07	218132407	1.16385e+08	1.18021e+07	6.57833e+07	1.94028e+08	3.80175e+06	8.5039e+07	5.80299e+06	7.05078e+07	1000	1.52208e+08	1.90521e+07	3.41054e+07	1000	3.07284e+07
Q9UL25	Ras-related protein Rab-21	RAB21		17	3	7	3	225	24.3	10.95	8/16	8/16	9/16	5.08367e+06	4.3412e+06	7.42473e+06	6.66981e+06	1000	8.11334e+06	9.85456e+06	1000	1000	4.25167e+06	1000	1000	1000	1000	4.84382e+06	1000	1000	1000	1000	1.53619e+07	9.05505e+06	2.23945e+07	6.93535e+06	1000	1000	9.01812e+06	1000	1000	1.0381e+07	7.78654e+06	1000	4.08141e+06	1000	1.46289e+06	1000	1.50633e+07
P08579	U2 small nuclear ribonucleoprotein B''	SNRPB2		14	2	2	1	225	25.5	2.09	8/16	6/16	4/16	9.82766e+06	1.10462e+07	1000	1.64531e+07	5.46484e+06	1.84353e+07	2.01322e+07	1000	1000	1000	1000	1000	1000	1000	7.10283e+06	2.10963e+07	3.65279e+06	7.55861e+06	1000	2.89355e+07	1000	6212794	3.01981e+07	1000	1000	3.06235e+07	1000	1000	1000	1000	1000	1000	1000	6.54533e+06	1000	5.78201e+06
O75832	26S proteasome non-ATPase regulatory subunit 10	PSMD10		15	3	6	3	226	24.4	10.76	8/16	13/16	9/16	2.54719e+06	2.64068e+07	4.88788e+07	1000	1000	1000	1000	1000	1000	9.64249e+06	3.12852e+06	1000	4.19794e+07	4.04005e+07	1000	1.11962e+07	4.4204e+06	2.48378e+06	1.00371e+08	1000	4.4493e+06	13736301	1.36989e+07	1.66887e+07	5.11018e+06	3.70437e+07	1.01727e+07	1000	5.97442e+07	3.72375e+07	1000	1.39051e+07	1000	1000	2.86693e+07	1000
P22352	Glutathione peroxidase 3	GPX3		23	4	14	4	226	25.5	33.08	12/16	12/16	13/16	4.75269e+07	1000	1000	1.0039e+07	5.34154e+07	4.23041e+06	2.34079e+07	1000	1.48192e+07	7.76582e+07	1.4942e+07	1.77983e+07	4.10615e+06	1000	2.52683e+07	7.00804e+06	6.36635e+06	1.08078e+07	1000	6.14667e+07	1.12677e+08	7.89876e+06	3.18588e+07	1000	1.11594e+07	3.79572e+07	1000	3.36871e+07	1000	1.11983e+07	1.77192e+07	3.8226e+07	2.00185e+07	3.74532e+07	1000	3.31652e+07
Q9Y2Q3	Glutathione S-transferase kappa 1	GSTK1		13	2	4	2	226	25.5	17.22	1/16	5/16	5/16	1000	1000	1000	1000	1000	7.45704e+06	1000	1000	1000	1000	1000	1000	1000	1000	1000	1000	1.6904e+06	1000	1000	1000	3.5673e+06	7.85517e+06	1000	1000	1000	1000	1000	1.9165e+07	1000	1000	1000	4.55366e+07	1000	1000	1000	1000
P16401	Histone H1.5	H1-5		6	2	18	2	226	22.6	49.15	16/16	16/16	15/16	3.51258e+06	1.6088e+07	6.3389e+07	6.3248e+07	5.7259e+06	2.0702e+07	2.49468e+07	1.64636e+07	4.64648e+07	1.58433e+07	2.10423e+07	1.02854e+07	1.73619e+08	1.36548e+08	7.01467e+07	1.32334e+08	4.67344e+07	1.38099e+07	6.3616e+07	5.79209e+07	3.05483e+07	5307073	2.49547e+07	1.4813e+07	4.23751e+07	3.30417e+07	5.1645e+06	9.6317e+07	4.89531e+08	3.29168e+07	5.92547e+07	1.1237e+08	1.90326e+07	3.25565e+07	6.91205e+07	5.31084e+07
P36543	V-type proton ATPase subunit E 1	ATP6V1E1		6	1	2	1	226	26.1	6.52	1/16	6/16	3/16	1000	1000	1000	1000	1000	4.72578e+06	1000	1000	1000	1000	1000	1000	1000	1000	1000	1000	1.98022e+06	1000	1000	1000	3.48374e+06	13919744	1000	1000	1000	1000	1000	6.10916e+06	1000	1000	2.82299e+06	1.35665e+07	1000	3.58726e+06	1000	1.09819e+07
P80723	Brain acid soluble protein 1	BASP1		64	6	142	6	227	22.7	476.34	15/16	13/16	14/16	1000	1.27761e+06	6.58287e+06	1.38718e+08	3.34201e+07	1.44823e+07	5.50807e+06	3.50755e+07	1.89861e+08	6.60461e+07	3.82487e+07	1.75906e+07	5.03729e+07	3.48366e+07	8.94403e+07	2.12519e+08	2.74144e+07	1.58819e+07	1000	1.4256e+07	1.22504e+08	209678	1000	1.10044e+07	3.91326e+06	2.23447e+06	2.11149e+06	1000	1.41463e+08	1.31153e+07	6.85114e+07	1.97352e+08	4.02599e+07	1.63264e+08	1000	2.78519e+08
O43809	Cleavage and polyadenylation specificity factor subunit 5	NUDT21		40	6	23	6	227	26.2	51.71	15/16	16/16	16/16	6.25399e+07	2.50228e+07	3.16042e+08	3.03063e+07	1.04156e+07	2.74607e+07	6.11005e+07	1000	9.75564e+06	5.65082e+07	5.48073e+10	3.35853e+07	1.0098e+07	3.73605e+08	6.31784e+07	1.93179e+08	1.39565e+07	5.83408e+06	2.63472e+08	8.27519e+07	4.81499e+07	4.29289e+07	4.30758e+07	4.33893e+07	6.77463e+07	7.27246e+07	2.66441e+07	1.72567e+08	1.1392e+08	1.97627e+08	2.95495e+07	9.17085e+07	5.58179e+07	4.6066e+07	7.43346e+07	1.58376e+07
P00403	Cytochrome c oxidase subunit 2	MT-CO2		7	2	4	2	227	25.5	9.62	0/16	5/16	9/16	1000	1000	1000	1000	1000	1000	1000	1000	1000	1000	1000	1000	1000	1000	1000	1000	1000	1000	1000	1.42976e+07	3.99234e+06	1.35455e+07	4.99473e+06	1000	1000	1000	1000	1000	1000	1000	4.16073e+06	1000	1000	1000	1000	1.73911e+07
Q9UIJ7	GTP:AMP phosphotransferase AK3, mitochondrial	AK3		25	5	8	5	227	25.6	26.82	7/16	4/16	9/16	1000	4.78562e+06	1000	4.28001e+06	1000	1.09335e+07	1000	1000	1000	1.06258e+07	1000	1000	1.31681e+07	1000	2.45735e+07	4.21015e+07	1000	1000	1000	1000	1.33006e+07	20406273	1000	1000	1000	1.07856e+07	1000	1000	1000	1000	1000	2.27601e+07	1000	1.05854e+07	1000	1.11734e+07
Q13907	Isopentenyl-diphosphate Delta-isomerase 1	IDI1		5	1	13	1	227	26.3	44.33	6/16	8/16	6/16	1000	8.10696e+06	1000	1.39575e+07	1000	6.96431e+06	1.26115e+07	1000	1000	1000	1000	1000	1.7618e+06	1000	1.59045e+07	1000	3.96793e+06	1000	1000	1000	2.22839e+07	7699968	1.37805e+07	1000	3.08246e+06	1.00606e+07	1000	1000	1000	1000	3.04499e+06	7.18268e+06	1000	3.92225e+06	1000	2.49943e+07
P22061	Protein-L-isoaspartate(D-aspartate) O-methyltransferase	PCMT1		41	4	28	4	227	24.6	117.12	11/16	11/16	11/16	1.92916e+07	2.03692e+07	1.10791e+06	1.58321e+07	5.79791e+06	1.83222e+07	6.8e+07	1000	8.45955e+06	7.38143e+07	1.43812e+06	1000	1000	1000	1.23496e+07	1000	4.28129e+06	5.52644e+06	1000	7.58099e+07	1.09503e+07	28975042	4.93713e+07	1000	3.42628e+06	1.0751e+08	1000	1000	1000	8.88973e+06	5.50024e+06	1.14442e+07	2.79017e+06	4.53524e+07	1000	5.95785e+06
Q9HB71	Calcyclin-binding protein	CACYBP		16	3	11	3	228	26.2	24.66	11/16	10/16	10/16	1000	4.53868e+06	6.07477e+07	1.10586e+07	1000	1000	1.38748e+07	3.42744e+06	1000	2.62826e+06	1000	2.04192e+07	4.21311e+06	8.34276e+07	1.18927e+07	2.24621e+07	1000	1000	1.814e+08	1000	1.50994e+07	14231423	1000	6.24974e+06	3.51982e+07	1.31557e+07	1000	1000	4.6105e+06	1.86884e+07	4.88433e+06	4.50931e+07	1000	1000	2.61499e+07	1000
P21926	CD9 antigen	CD9		15	2	12	2	228	25.4	36.16	12/16	9/16	14/16	1000	3.04446e+07	5.8088e+07	9.4691e+06	3.2508e+06	9.47772e+07	1.49853e+07	1000	1000	6.81198e+07	2.31566e+07	7.37049e+07	4.95148e+06	2.28565e+07	1000	2.69874e+07	1000	1.08176e+07	5.20779e+07	1000	4.58032e+07	189345248	1.96537e+07	1000	1000	6.02923e+06	1000	1000	1000	3.40688e+07	1.01804e+07	2.29565e+07	1000	2.00107e+06	2.76665e+07	4.31949e+07
Q96AT9	Ribulose-phosphate 3-epimerase	RPE		11	2	21	2	228	24.9	70.22	15/16	14/16	16/16	2.84872e+07	1.84381e+07	7.45959e+07	2.12649e+07	2.81404e+07	3.89072e+07	1.18841e+08	4.85257e+06	4.1809e+06	4.69338e+07	5.42176e+06	1000	1.16414e+07	2.42557e+08	2.79874e+07	4.34056e+07	9.63703e+06	5.36577e+06	6.09729e+07	9.04718e+07	2.38315e+07	2.73821e+07	3.01588e+07	1.8994e+07	5.31361e+07	8.92456e+07	1000	1000	2.70855e+07	7.16404e+07	2.82741e+06	1.48924e+07	1.16316e+07	2.48388e+07	5.75745e+07	4.11563e+07
Q9H0W7	THAP domain-containing protein 2	THAP2		4	1	1	1	228	26.2	1.86	9/16	8/16	9/16	1.57155e+07	5.83915e+06	4.9783e+07	1.81304e+07	1000	2.23715e+07	3.96558e+07	1000	1000	1000	1.27463e+07	1000	5.01044e+06	1000	4.31279e+06	1000	1.26992e+07	1000	5.21859e+07	2.49283e+07	5.27493e+06	22700160	1.05207e+07	1000	6.62356e+07	1000	1000	1000	1000	1000	7.13558e+06	1000	9.20665e+06	3.73111e+06	1000	1.55926e+07
Q15631	Translin	TSN		10	2	3	2	228	26.2	4.01	11/16	9/16	9/16	1000	1.81677e+07	7.17289e+07	5.96102e+06	1000	8.91934e+06	1000	1000	1000	3.55511e+06	3.02917e+06	2.98245e+06	6.35926e+06	1.50282e+08	2.64077e+07	5.52437e+06	7.10519e+06	1000	1000	1000	1.08524e+07	11851087	1000	1000	7.52241e+06	3.19909e+06	1000	1000	1.45856e+07	7.69776e+06	5.23388e+06	1.63997e+07	1000	1000	2.33031e+07	8.05487e+06
P09497	Clathrin light chain B	CLTB		18	4	44	4	229	25.2	117.3	15/16	16/16	16/16	6.83054e+06	4.48136e+07	4.13252e+08	4.4754e+08	1.32448e+08	3.84112e+08	1.01911e+08	1000	5.36074e+07	7.62431e+07	7.88615e+07	1.78327e+08	8.35535e+07	6.30293e+08	2.57191e+08	2.82132e+08	5.6256e+07	6.25885e+07	2.20072e+08	9.75724e+07	2.02647e+08	139419812	1.33951e+08	2.77958e+07	6.83045e+07	8.74721e+07	1.27372e+07	2.83744e+07	7.10826e+07	4.60958e+07	1.1212e+08	8.61272e+07	5.46359e+07	2.84916e+08	1.42456e+08	4.26256e+08
P68402	Platelet-activating factor acetylhydrolase IB subunit alpha2	PAFAH1B2		12	2	52	2	229	25.6	158.03	14/16	14/16	12/16	1.06591e+08	4.83121e+07	1000	2.42759e+07	1.50529e+07	9.88938e+07	2.68262e+08	1000	1.23878e+07	5.9271e+07	8.4029e+06	1.53848e+07	4.75071e+06	2.01594e+06	1.94754e+07	3.03363e+06	2.39937e+07	2.75149e+07	1000	3.30229e+08	4.14631e+07	176966691	1.79781e+08	6.94715e+06	2.61704e+08	3.08519e+08	3.43316e+06	1000	3.70068e+06	4.63662e+07	1.18409e+07	1.57996e+07	4.60371e+06	1.89609e+07	1000	3.56063e+07
O75608	Acyl-protein thioesterase 1	LYPLA1		28	4	28	4	230	24.7	96.46	14/16	15/16	15/16	2.42317e+06	7.98758e+07	1.59296e+08	1.19883e+08	1000	1.24921e+08	8.21804e+07	1000	1.58063e+07	1.59152e+07	1.13219e+07	1.31738e+07	1.13115e+07	1.67837e+08	4.36521e+07	9.96261e+07	7.53902e+07	1.67838e+07	1.95038e+08	7.93319e+07	3.14385e+07	180320006	3.60807e+07	7.79075e+06	1.71319e+08	2.70451e+08	1000	2.47557e+07	3.50665e+07	1.79276e+07	8.86452e+06	1.13816e+08	1000	2.53027e+07	5.28563e+07	6.75107e+07
P15374	Ubiquitin carboxyl-terminal hydrolase isozyme L3	UCHL3		11	2	14	2	230	26.2	40.84	11/16	13/16	11/16	2.31763e+07	7.73962e+07	3.29376e+07	2.40962e+07	1000	6.99394e+07	1.32622e+08	1000	3.44391e+06	3.66706e+07	1.23749e+07	1000	1000	3.14284e+07	9.47689e+06	1000	1.7429e+07	8.30455e+06	3.06403e+07	3.86364e+07	3.50392e+07	69018328	6.88092e+07	1000	5.35959e+07	7.31225e+07	4.1696e+07	1000	1000	8.01405e+06	8.86729e+06	4.73103e+07	1000	5.85627e+06	1000	7.13995e+06
O95372	Acyl-protein thioesterase 2	LYPLA2		19	2	3	2	231	24.7	8.9	5/16	5/16	5/16	1000	1000	1000	1000	1000	2.7413e+06	2.53666e+07	4.64453e+06	1000	4.44129e+06	1000	1000	1000	1000	1000	2.91072e+06	1000	1000	1000	3.79585e+07	1000	12290088	1000	1000	1000	6.12368e+06	1000	4.21893e+06	1000	1000	1000	6.75069e+06	1000	5.24138e+06	1000	1000
Q96BR5	Cytochrome c oxidase assembly factor 7	COA7		17	3	8	3	231	25.7	17.11	13/16	10/16	11/16	1000	9.53265e+06	1000	8.4396e+06	9.92198e+06	1.02607e+07	7.90751e+07	1000	2.39217e+07	3.97041e+07	6.13325e+06	5.29405e+06	1.10321e+07	4.2209e+06	1.16918e+07	3.38827e+07	1.90004e+06	1.07913e+07	1000	1.50396e+07	3.03355e+07	1000	1.51279e+07	1.36056e+06	1.98234e+07	6.94948e+07	1000	1000	1000	1.06536e+07	1000	8.85357e+06	1.77747e+06	8.13817e+06	1000	9.68525e+06
Q15102	Platelet-activating factor acetylhydrolase IB subunit alpha1	PAFAH1B3		34	4	40	4	231	25.7	105.93	14/16	16/16	14/16	4.78814e+07	5.41878e+07	2.67768e+06	3.18347e+07	1000	7.91493e+07	1.50403e+08	1000	4.24737e+07	4.31469e+07	7.03983e+06	1.83162e+07	7.11412e+06	1.52363e+07	5.96008e+07	3.41138e+07	3.51982e+07	1.54893e+07	1.7597e+06	6.7182e+07	2.36239e+07	83256328	6.77563e+07	1.27561e+07	3.17496e+08	9.00032e+07	3.38948e+06	1.59337e+07	1.08112e+07	8.12049e+07	1.55975e+07	4.91691e+07	5.67646e+06	1.22519e+07	1000	8.73189e+06
P16083	Ribosyldihydronicotinamide dehydrogenase [quinone]	NQO2		28	3	12	3	231	25.9	37.58	10/16	9/16	7/16	1.26089e+07	5.81307e+06	1000	4.65877e+07	9.55885e+06	5.67117e+07	1000	1000	3.86591e+06	5.32575e+07	1000	6.39234e+06	4.13176e+06	1000	1.62286e+07	1000	4.46565e+06	8.31923e+06	1000	5.99787e+07	1.70259e+07	2.90048e+07	9.85633e+06	1000	1000	1000	1000	6.9666e+06	1000	1000	2.91127e+06	1.92332e+06	1000	1.54838e+08	1000	1.07948e+08
O95999	B-cell lymphoma/leukemia 10	BCL10		4	1	4	1	233	26.2	11.4	2/16	1/16	6/16	1000	1000	4.69843e+06	1000	1000	1000	1000	1000	1000	1000	1000	1000	1000	7.40321e+06	1000	1000	1000	1000	1000	1000	1000	1000	1000	1000	1000	1000	1000	1000	1000	1000	1000	2.09379e+07	1000	3.86081e+06	1000	1000
Q9BVG4	Protein PBDC1	PBDC1		15	3	12	3	233	26	33.74	14/16	15/16	14/16	2.03926e+07	6.19653e+07	1000	1.63592e+07	6.02514e+07	1.61593e+07	1.34442e+08	1000	1.68499e+07	7.23863e+07	2.59808e+07	7.70991e+06	3.44524e+07	1.2916e+07	1.88172e+07	6.86512e+06	9.10609e+06	1.80095e+07	2.84762e+06	2.58694e+07	4.65918e+07	26124623	9.79598e+07	1.3377e+07	2.76038e+07	1.07186e+08	5.13017e+06	1000	3.04001e+07	8.14932e+07	5.21389e+07	8.71058e+07	1.69626e+07	5.15168e+07	1000	3.11021e+07
Q14696	LRP chaperone MESD	MESD		7	1	2	1	234	26.1	6.8	6/16	5/16	5/16	4.10993e+06	4.78095e+06	1000	1000	4.92017e+06	1.3739e+07	2.6502e+07	1000	1000	1000	1000	1000	1000	1000	4.531e+06	1000	1000	1000	1000	3.42575e+07	2.71077e+06	18887976	7.33536e+06	1000	1000	2.30771e+07	1000	1000	1000	1000	1000	1000	1000	1000	1000	3.02813e+06
P25787	Proteasome subunit alpha type-2	PSMA2		39	7	59	7	234	25.9	220.8	13/16	11/16	11/16	3.30056e+07	7.47403e+07	1000	2.06232e+07	1000	1.23605e+08	8.22803e+07	1000	6.9339e+06	3.19395e+07	3.29002e+06	3.79019e+07	1.27128e+06	1.19125e+07	1.35258e+08	4.17728e+07	2.26236e+07	9.87921e+06	1000	1.54134e+08	5.85621e+07	277368336	1.12781e+08	1000	1.19971e+07	3.83907e+08	1000	1000	1000	5.89459e+06	2.65606e+07	5.52676e+07	3.44854e+06	4.2031e+06	1000	5.14848e+07
Q9BVK6	Transmembrane emp24 domain-containing protein 9	TMED9		11	3	6	3	235	27.3	19.58	10/16	9/16	9/16	1000	7.31642e+06	3.9535e+07	1000	9.37523e+06	6.43124e+07	1.60156e+07	1000	1000	2.06677e+07	2.19171e+07	6.22972e+06	1.18346e+07	1.47006e+07	1000	1000	1000	3.91704e+06	3.55946e+07	1000	1.30736e+07	73628512	1.67327e+07	1000	1000	1000	1000	1000	2.14196e+07	8.12586e+06	6.57392e+06	1.51135e+07	1000	1000	3.15295e+07	1000
Q9HD15	Steroid receptor RNA activator 1	SRA1		5	1	2	1	236	25.7	5.96	0/16	5/16	9/16	1000	1000	1000	1000	1000	1000	1000	1000	1000	1000	1000	1000	1000	1000	1000	1000	1000	1000	8.48308e+07	1000	1000	5372628	1000	1000	1000	1000	1000	1.61495e+07	2.97091e+06	1000	1000	8.28549e+06	1.03413e+07	9.13556e+06	1000	3.72566e+06
Q8N4T8	3-oxoacyl-[acyl-carrier-protein] reductase	CBR4		5	1	1	1	237	25.3	3.45	7/16	6/16	7/16	1000	1000	1000	1.57775e+07	1000	2.33754e+07	1000	1000	1000	1.29378e+07	1000	1.08083e+07	2.83324e+06	1.79249e+06	1.40504e+07	1000	1000	1000	1000	1000	5.46545e+06	13109209	1.30747e+07	1000	1.23441e+07	1000	1000	1000	1000	2.695e+06	1000	4.37256e+07	1000	1000	1000	9.20515e+06
Q9Y3B8	Oligoribonuclease, mitochondrial	REXO2		20	5	18	5	237	26.8	53.04	11/16	12/16	13/16	1.67277e+07	1.36716e+07	5.89179e+07	1000	4.83949e+06	1.29994e+07	6.82925e+07	1000	1000	1.01e+08	1000	1000	6.31619e+07	4.67955e+07	6.56261e+06	8.2209e+07	5.49245e+06	5.13778e+07	4.7908e+07	1.33436e+08	5.93579e+07	5.77584e+07	4.05607e+07	1000	1000	1.48665e+08	1000	2.59816e+07	1.41235e+08	1000	2.58367e+07	1.17206e+07	1000	4.66819e+07	1000	3.56682e+07
Q9UNN8	Endothelial protein C receptor	PROCR		11	2	5	2	238	26.7	8.07	15/16	16/16	15/16	1.85451e+07	1.20079e+08	2.15375e+07	5.97767e+07	6.43444e+06	6.95502e+07	1.16722e+08	1000	6.69188e+06	8.60964e+07	1.80795e+07	3.03556e+06	2.75259e+06	2.4272e+07	8.0721e+06	5.32134e+06	1.12699e+07	2.56038e+07	2.57877e+07	3.61612e+08	5.24698e+07	132368568	6.2426e+07	2.89682e+07	6.96395e+07	4.48e+07	4.12149e+06	2.49604e+07	1.94073e+07	2.18602e+08	1.15356e+07	1.45204e+08	1.85984e+07	1000	6.27657e+06	1.95786e+07
Q16629	Serine/arginine-rich splicing factor 7	SRSF7		20	4	34	3	238	27.4	56.35	14/16	16/16	14/16	8.15454e+06	5.12022e+07	1.03562e+08	4.07414e+07	5.01805e+07	2.19404e+08	8.99447e+07	1000	3.04843e+07	1.76124e+08	2.29221e+07	1000	5.23015e+07	1.47746e+08	1.29804e+07	1.20255e+08	2.06033e+07	1.08157e+07	2.57812e+08	9.01001e+07	1.26633e+08	221232044	4.18137e+07	8.44207e+06	1.49558e+08	3.99752e+08	4.19594e+06	5.64589e+07	7.87164e+07	5.3929e+07	7.52311e+07	1.01135e+08	2.95206e+07	3.11332e+07	1000	2.4285e+07
O75940	Survival of motor neuron-related-splicing factor 30	SMNDC1		4	1	1	1	238	26.7	3.05	3/16	7/16	0/16	1000	2.55004e+06	1000	1000	1000	5.41255e+06	1000	1000	1000	1000	1000	1000	1000	1000	2.21653e+06	1000	1000	1000	1000	1.36262e+07	1000	4739538	9.58457e+06	1000	1000	1.49929e+07	1000	1000	1.21828e+06	1000	3.02976e+06	7.5183e+06	1000	1000	1000	1000
P54819	Adenylate kinase 2, mitochondrial	AK2		68	13	126	13	239	26.5	360.1	16/16	15/16	16/16	1.21603e+08	4.79749e+08	8.35382e+08	3.66516e+08	1.9569e+08	1.28798e+08	1.93414e+08	2.25635e+08	8.09432e+07	9.75882e+08	9.28782e+06	2.02161e+08	6.73343e+07	1.36545e+09	3.4992e+08	9.82557e+08	2.26311e+08	2.08579e+08	7.92724e+08	2.38551e+08	8.90115e+08	1.37189e+08	2.90578e+08	2.16949e+07	1.54004e+08	7.97483e+08	1000	3.26988e+08	6.69299e+07	2.01757e+08	9.06362e+07	3.20029e+08	1.73358e+08	1.70767e+08	8.67625e+08	2.5099e+08
Q9NR28	Diablo homolog, mitochondrial	DIABLO		17	3	16	3	239	27.1	40.08	16/16	13/16	14/16	2.08095e+08	2.75271e+07	1.1993e+08	3.63629e+07	5.86375e+06	4.49176e+07	3.59456e+07	4.65451e+06	5.56752e+07	1.09173e+07	1.79668e+06	3.97897e+07	4.8932e+07	6.82979e+07	1.66854e+07	1.07117e+08	3.61948e+08	1000	1.5201e+08	1.96085e+07	6.63267e+07	3.98166e+07	8.44313e+07	1000	1.33317e+08	1.2132e+08	2.07698e+06	1.40462e+08	1000	4.45087e+07	2.37973e+08	7.83274e+07	1000	3.34943e+07	9.6807e+07	2.60438e+07
Q9UL46	Proteasome activator complex subunit 2	PSME2		51	10	86	10	239	27.4	213.14	16/16	15/16	16/16	2.17508e+07	2.69252e+07	2.28789e+08	1.32551e+08	2.87531e+07	2.92361e+07	1.06481e+08	6.25062e+07	2.38427e+07	1.79096e+08	3.74819e+07	1.00548e+08	5.92888e+07	7.44635e+08	2.25335e+08	1.11914e+08	1.0217e+08	1.01092e+07	1.1588e+08	1.04526e+08	1.6627e+08	1.79724e+08	7.59534e+07	6.4954e+06	5.27811e+07	1.0727e+08	1000	2.58994e+06	9.38587e+07	4.87822e+07	4.29141e+07	2.95045e+08	1.93161e+07	7.21752e+06	5.16905e+07	5.1368e+07
P28072	Proteasome subunit beta type-6	PSMB6		18	3	23	3	239	25.3	61.6	15/16	15/16	16/16	3.96218e+06	2.13574e+07	3.66874e+07	8.76592e+06	5.48779e+06	3.96308e+07	2.60248e+07	1000	9.99461e+06	4.78728e+07	1.34337e+07	4.93382e+07	1.19851e+07	1.28221e+08	7.36735e+07	1.22667e+08	2.8231e+07	1.16233e+07	1.01999e+08	1000	3.44658e+07	5.77315e+07	1.58703e+07	6.5071e+06	3.25801e+07	1.76008e+07	2.70691e+06	7.42127e+06	6.00222e+07	1.96989e+07	3.74046e+07	7.17303e+07	7.12482e+06	1.02257e+07	1.85509e+07	2.77947e+07
Q96C19	EF-hand domain-containing protein D2	EFHD2		29	8	48	8	240	26.7	112.44	14/16	14/16	15/16	3.884e+07	1.20317e+08	3.24832e+08	6.2463e+07	3.22621e+06	1.12488e+08	1.33357e+08	1000	2.08626e+06	5.63452e+06	1.38893e+07	1000	2.49918e+07	1.38203e+08	6.85503e+07	1.2809e+08	2.54952e+07	2.8376e+07	5.36218e+08	9.78159e+07	1.98314e+07	127792111	6.13595e+07	4.05401e+06	1000	5.53269e+07	1000	3.44047e+07	9.88041e+06	1.88346e+07	2.291e+07	8.45896e+07	4.59925e+06	5.27437e+07	1.52543e+08	8.74838e+07
P08294	Extracellular superoxide dismutase [Cu-Zn]	SOD3		50	9	84	9	240	25.8	262.85	16/16	16/16	16/16	2.01746e+06	3.73775e+07	9.22462e+07	4.34893e+07	2.68662e+08	4.2433e+07	4.81501e+07	3.68037e+07	4.43616e+07	2.05138e+08	3.55799e+07	1.26844e+07	3.71097e+07	6.84522e+07	6.20787e+07	1.05736e+07	7.40318e+06	4.42519e+07	2.03467e+08	9.36728e+07	3.33873e+08	8.22436e+06	2.40663e+08	1.82474e+08	3.91298e+07	3.95102e+06	1.23335e+08	2.24436e+07	4.22988e+07	7.24728e+07	1.35387e+08	3.11019e+07	1.47269e+08	7.32612e+08	1.18162e+08	2.18316e+08
P30711	Glutathione S-transferase theta-1	GSTT1		13	2	6	2	240	27.3	20.28	4/16	6/16	6/16	1000	6.89673e+06	1000	1000	1000	9.50679e+06	1.33845e+07	1000	1000	2.38937e+07	1000	1000	1000	1000	1000	1000	1000	5.53679e+06	1000	1.8502e+07	8.12092e+06	3.266e+07	4.48865e+06	1000	1000	4.88992e+06	1000	1000	1000	1000	1000	1000	1000	4.53982e+06	1000	1.84276e+07
P51858	Hepatoma-derived growth factor	HDGF		53	10	146	10	240	26.8	513.85	16/16	16/16	16/16	2.88643e+08	4.95349e+08	2.16414e+08	6.42857e+08	3.84869e+08	3.35515e+08	1.11583e+09	1.62956e+07	5.77227e+08	1.47464e+09	6.58581e+07	3.99406e+08	2.71557e+07	5.19263e+08	4.31519e+08	9.75787e+08	2.08523e+08	2.15074e+08	2.59988e+08	2.74339e+09	8.60547e+08	2.22478e+08	1.55706e+09	2.24573e+07	1.32742e+08	4.3957e+09	6.15117e+06	2.94797e+07	5.31489e+07	4.09589e+07	2.24024e+08	6.65617e+08	1.75548e+08	1.3117e+09	8.15656e+07	5.90973e+08
P14678	Small nuclear ribonucleoprotein-associated proteins B and B'	SNRPB		12	3	39	3	240	24.6	81.21	13/16	14/16	15/16	1000	2.9278e+07	2.42126e+08	5.02357e+07	1.92718e+07	3.22118e+07	1.58316e+07	1000	7.11357e+07	1.82952e+07	1000	4.12192e+07	3.24962e+06	5.1748e+08	2.24762e+07	1.06524e+08	1.93922e+07	1.73706e+07	3.84407e+08	3.80718e+07	2.96957e+07	27659910	8.77185e+07	4.06793e+06	1.77195e+08	1.17848e+08	1000	1000	1.84551e+07	4.41343e+07	1.20458e+07	6.21647e+07	8.07964e+06	1.32105e+07	1.16961e+08	9.88193e+06
O00299	Chloride intracellular channel protein 1	CLIC1		61	13	199	13	241	26.9	788.31	15/16	14/16	15/16	1.8456e+08	7.38399e+08	1.5543e+08	4.30699e+08	4.29573e+07	7.61629e+08	1.03141e+09	1000	3.50659e+07	4.55118e+08	2.6642e+07	4.84368e+07	2.4855e+07	1.71274e+08	5.28525e+07	1.0662e+07	1.79496e+08	1.41492e+08	3.81054e+08	8.31221e+08	2.89177e+08	927374918	3.68343e+08	1000	1.21045e+08	9.07687e+08	1.3321e+06	1000	2.85147e+07	6.12534e+07	1.5447e+08	4.3622e+08	1.32462e+08	1.82606e+08	1.7666e+08	1.80852e+08
P78417	Glutathione S-transferase omega-1	GSTO1		44	10	112	10	241	27.5	270.95	15/16	16/16	16/16	1.12619e+08	2.77834e+08	9.20881e+08	4.73574e+08	8.63916e+07	2.85336e+08	2.15252e+08	1000	3.85505e+07	3.63477e+08	1.62781e+08	1.45652e+08	4.84876e+08	1.12399e+09	8.76367e+08	7.71855e+08	3.00656e+08	1.00771e+08	3.68759e+08	4.57147e+07	4.87921e+08	329548781	3.50896e+08	6.08728e+07	7.7108e+08	1.79268e+08	5.36901e+07	5.5993e+07	3.57755e+08	1.78965e+08	2.61765e+08	6.1351e+08	7.48076e+07	2.94824e+08	1.79785e+08	6.92595e+08
P28066	Proteasome subunit alpha type-5	PSMA5		45	7	54	7	241	26.4	143.72	16/16	14/16	14/16	4.09088e+07	1.35188e+08	4.12907e+07	8.94529e+07	3.10271e+07	1.98142e+08	2.74186e+08	1.93128e+08	3.43055e+07	3.97698e+08	5.69971e+07	1.19915e+08	5.87571e+07	7.53467e+07	4.43309e+08	3.8072e+08	1.22057e+08	7.42912e+07	1000	1.06236e+08	1.23543e+08	4.20546e+08	1.31156e+08	2.03126e+07	7.55513e+07	2.17425e+08	1.66659e+07	3.01802e+07	1000	9.44081e+07	1.60194e+08	3.83261e+08	2.22706e+07	5.27298e+07	1000	8.24221e+07
P20618	Proteasome subunit beta type-1	PSMB1		43	9	40	9	241	26.5	142.85	16/16	12/16	15/16	3.36602e+07	7.72137e+07	2.54448e+07	5.65612e+07	7.61068e+06	1.20656e+08	8.15963e+07	1.28002e+07	1.31811e+07	2.09191e+08	3.28363e+06	3.02906e+07	1.19887e+07	7.0109e+07	1.69443e+08	3.15044e+08	1.64298e+07	1.47781e+07	4.74535e+07	7.04436e+07	5.91883e+07	1.70875e+08	9.92156e+07	1000	7.39212e+06	1.65925e+08	1000	1000	1000	2.6903e+07	5.79754e+07	2.67876e+08	1.88735e+07	1.85456e+07	1.24086e+07	8.02479e+07
O60635	Tetraspanin-1	TSPAN1		7	2	2	2	241	26.3	6.45	2/16	10/16	7/16	1000	1000	1000	1000	1000	1000	1.21657e+07	1000	1000	4.25509e+06	1000	1000	1000	1000	1000	1000	1.52538e+06	2.75743e+06	1000	1.02684e+07	3.70475e+06	4559103	4.2991e+06	1000	1000	1.13274e+07	1000	1000	1.46702e+06	1000	3.39735e+06	1.85976e+06	1000	5.21793e+06	1000	3.30939e+07
P23396	40S ribosomal protein S3	RPS3		56	16	110	16	243	26.7	300.53	16/16	16/16	16/16	1.97173e+07	2.13792e+08	5.72389e+08	3.72879e+08	2.9075e+07	3.53027e+08	1.80735e+08	3.11771e+07	4.55897e+07	2.93489e+08	9.238e+07	6.45784e+07	4.50162e+07	2.60332e+08	1.99803e+08	4.38946e+09	1.09153e+08	5.93107e+07	8.48882e+08	2.05587e+08	3.9954e+08	7.17895e+08	4.59277e+07	8.47541e+06	8.14406e+07	3.25215e+08	1.15411e+06	2.3133e+08	8.02411e+07	4.32418e+07	2.25204e+08	1.60417e+09	6.29869e+06	5.24505e+07	3.10312e+08	2.04285e+08
Q9H1E3	Nuclear ubiquitous casein and cyclin-dependent kinase substrate 1	NUCKS1		11	2	15	2	243	27.3	51.32	6/16	4/16	2/16	1000	1.66455e+07	1000	1.88544e+07	2.93874e+07	1000	1000	1000	3.28748e+07	5.8034e+07	1000	5.59832e+07	1000	1000	1000	1000	2.71491e+07	1000	1000	2.96525e+07	2.83367e+07	1000	1000	1000	1000	4.82101e+07	1000	1000	1000	1000	1000	1000	1.0168e+07	1000	1000	1000
Q9BVC6	Transmembrane protein 109	TMEM109		5	1	5	1	243	26.2	12.84	15/16	15/16	16/16	1000	1.51225e+07	887860	2.13443e+08	3.28878e+07	3.80028e+07	4.00267e+07	2.27913e+07	5.93976e+07	2.25297e+07	1.53901e+07	6.55327e+07	2.23538e+07	1.36988e+07	1.06938e+07	1.07521e+08	2.54159e+07	3.60136e+07	2.10123e+07	2.99733e+08	1.94592e+07	12897543	8.7121e+07	4.62539e+07	5.11575e+07	1000	5.63997e+06	1.83769e+08	3.62748e+07	4.73385e+07	4.05222e+07	5.49929e+07	3.43396e+07	2.64427e+07	5.24368e+07	4.15744e+07
O95292	Vesicle-associated membrane protein-associated protein B/C	VAPB		12	3	8	2	243	27.2	21.23	14/16	14/16	13/16	1.69919e+07	1.73868e+07	1000	3.51223e+07	1.27526e+07	3.18619e+07	4.53124e+07	1.44628e+07	2.54903e+07	6.55952e+06	7.95756e+06	5.64624e+06	1.12817e+07	1000	7.24614e+06	2.83111e+07	8.26504e+06	2.00866e+07	1000	4.28733e+07	1.25833e+07	2.79143e+07	9.91223e+07	5.86852e+06	1.05801e+08	1.59542e+07	2.46307e+06	1.14085e+07	3.0633e+07	9.96851e+07	1.41109e+07	1000	1.56079e+07	3.81338e+07	2.0984e+06	2.89836e+07
P09417	Dihydropteridine reductase	QDPR		35	6	21	6	244	25.8	67.79	16/16	15/16	16/16	6.77679e+07	1.5733e+08	3.18912e+08	1.61349e+08	2.06182e+07	6.82725e+08	1.17315e+08	4.81555e+06	1.59636e+08	1.01662e+08	4.98249e+07	6.50436e+07	8.71338e+07	2.09144e+08	7.96387e+07	1.81357e+08	1.70401e+08	9.52168e+07	8.62427e+08	4.55736e+07	6.3506e+07	5.92281e+08	2.7013e+08	4.45296e+08	2.78291e+08	1.16513e+08	1000	3.19605e+07	1.33062e+08	7.86581e+07	4.5033e+07	1.21827e+08	1.06371e+08	2.53432e+08	1.15346e+08	8.97609e+07
Q9H8H3	Methyltransferase-like protein 7A	METTL7A		11	2	5	2	244	28.3	17.96	1/16	5/16	6/16	1000	1000	1000	1000	1000	6.36239e+06	1000	1000	1000	1000	1000	1000	1000	1000	1000	1000	1000	7.75825e+06	1000	1000	8.73561e+06	1.64816e+07	1000	1000	1000	3.05995e+06	1000	1000	1000	1000	2.68838e+06	1000	1000	4.1816e+06	1000	3.56254e+06
Q9Y224	RNA transcription, translation and transport factor protein	RTRAF		35	6	21	6	244	28.1	68.64	12/16	11/16	10/16	2.36994e+06	1.71164e+07	5.41876e+06	1.461e+07	1.66722e+07	5.35389e+07	4.05274e+07	1000	1000	2.13174e+07	323697	9.0099e+06	1000	1000	1.29951e+07	2.39907e+06	486851	5.22873e+06	5.51257e+06	5.0436e+07	2.48882e+07	6.58356e+07	9.48067e+07	1000	1000	9.40985e+07	1000	1000	2.10658e+07	1000	5.45463e+06	8.97734e+06	1000	1.9393e+07	5.58246e+06	2.5856e+07
Q99426	Tubulin-folding cofactor B	TBCB		19	4	10	4	244	27.3	28.37	14/16	11/16	7/16	1.97157e+06	6.57364e+06	1000	4.80529e+06	7.84098e+06	2.63896e+06	1.12122e+07	1000	4.67373e+06	4.35141e+06	2.01659e+06	3.12058e+06	1.05194e+07	3.22895e+06	2.31745e+06	5.93774e+06	3.09292e+06	1.50557e+06	1000	1.3622e+07	3.73099e+06	557339	4.39013e+06	3.57488e+06	1000	3.34641e+06	1000	1.62559e+07	1.21562e+07	1000	1000	1.03423e+07	1000	3.72484e+06	1000	3.27228e+06
P27348	14-3-3 protein theta	YWHAQ	Acetyl [N-Term]	49	10	111	8	245	27.7	295.96	15/16	16/16	15/16	3.56072e+07	3.40352e+07	1.80243e+08	1.56609e+08	3.27313e+07	1.04916e+08	1.79339e+08	1000	4.67656e+07	1.90317e+08	1.71501e+07	6.03034e+07	3.58645e+07	1.95237e+08	5.99533e+07	7.46548e+07	2.01881e+07	3.64071e+06	3.8314e+08	1.53541e+08	6.1048e+07	326161581	3.44546e+07	2.19273e+07	1.35329e+08	9.89148e+07	4.77003e+07	1.08174e+07	1.38021e+08	6.83213e+07	2.38346e+07	2.75635e+08	8.38339e+07	9.28444e+08	3.31011e+09	9.0224e+07
P63104	14-3-3 protein zeta/delta	YWHAZ	Acetyl [N-Term]	76	17	265	12	245	27.7	846.75	16/16	16/16	16/16	2.79846e+08	2.01102e+09	7.91132e+08	1.18375e+09	2.43304e+08	1.75494e+09	8.96265e+08	1.48846e+07	2.38701e+08	1.83395e+09	2.23131e+08	6.87828e+08	1.76079e+07	3.42171e+09	8.58051e+07	1.89321e+08	6.13932e+08	3.95443e+08	1.06867e+09	1.32261e+09	1.55542e+09	2.19713e+09	6.83941e+08	9.48547e+07	1.05189e+09	3.6776e+09	3.73305e+07	1.81246e+07	1.06029e+08	2.18689e+08	2.55334e+08	2.46308e+09	5.82743e+07	4.46069e+08	1.36428e+08	6.52463e+08
Q9BUT1	3-hydroxybutyrate dehydrogenase type 2	BDH2		19	3	6	3	245	26.7	22.8	7/16	11/16	8/16	1000	6.03346e+06	5.5633e+06	1000	4.59582e+06	1000	1000	1000	1000	3.77651e+06	1.63894e+07	1000	1000	2.15583e+06	4.38684e+06	1000	1.01313e+07	1000	1000	1000	1.06938e+07	2.48232e+06	1000	6.46845e+06	2.74363e+07	2.16065e+07	4.93715e+06	1000	1.81517e+07	1.44352e+07	1.23866e+07	2.12494e+07	1000	4.50058e+06	1000	1000
Q96DG6	Carboxymethylenebutenolidase homolog	CMBL		10	2	5	2	245	28	13.46	9/16	12/16	11/16	1000	9.32389e+06	1.61148e+06	2.13878e+07	1000	1000	2.72738e+06	1000	1000	1000	1000	3.88238e+06	1.42674e+06	4.38256e+06	2.63686e+07	7.39593e+06	7.23347e+06	6.81309e+06	1000	5.10433e+07	6.79304e+06	5.31915e+07	2.58461e+07	1000	1.915e+07	2.08741e+07	1000	1000	6.88742e+06	8.92873e+06	4.09135e+06	2.90847e+07	1.07359e+07	4.90717e+06	1000	3.16374e+07
P56537	Eukaryotic translation initiation factor 6	EIF6		43	6	47	6	245	26.6	164.43	15/16	15/16	16/16	2.085e+07	2.17092e+08	3.5929e+08	5.61275e+07	9.13857e+06	1.04011e+08	3.2512e+08	1000	4.82071e+07	1.90788e+08	1.75069e+07	2.16173e+07	3.2665e+07	4.8477e+08	3.04203e+07	1.475e+08	7.96419e+07	2.06428e+07	3.29356e+08	1.77744e+08	9.96358e+07	1.61703e+08	8.60873e+07	1.06404e+07	1.99224e+08	4.91414e+08	2.09936e+06	1000	3.45423e+07	3.97294e+07	2.29621e+07	3.85099e+08	9.90304e+06	2.44626e+07	1.40951e+08	5.54437e+07
P51580	Thiopurine S-methyltransferase	TPMT		7	2	3	2	245	28.2	6.58	6/16	8/16	11/16	1000	6.47963e+06	6.98851e+07	1000	1000	7.42265e+06	1000	1000	1000	1000	1000	9.51776e+06	1000	6.68824e+07	1000	1.48916e+06	1000	1000	1.36692e+08	1000	967514	1.77487e+07	1000	1000	4.14557e+06	9.60629e+06	6.65216e+06	1000	1000	8.14282e+06	1000	1.6068e+07	1000	3.18237e+06	7.76909e+07	1000
P31946	14-3-3 protein beta/alpha	YWHAB		65	15	173	9	246	28.1	538.86	13/16	11/16	12/16	3.56774e+07	4.48738e+08	5.82053e+07	8.19227e+07	4.34545e+07	8.22325e+07	6.44865e+08	1000	6.35217e+07	3.87135e+08	3.56901e+07	1000	9.30197e+06	6.60669e+07	1.24533e+07	1000	5.63334e+07	5.06623e+07	7.5822e+07	2.42037e+08	1.02171e+08	7.32687e+07	2.65116e+08	1000	1.04276e+07	5.30044e+08	1000	1000	1000	1000	2.44711e+07	2.14546e+08	6.75176e+06	5.8325e+07	2.17603e+07	5.86455e+07
Q04917	14-3-3 protein eta	YWHAH		30	9	107	5	246	28.2	275.04	15/16	15/16	14/16	5.40702e+06	1.24686e+08	6.09632e+06	8.7704e+07	7.77239e+06	1.24222e+08	1.1933e+08	1.21481e+08	1.54831e+08	1.23759e+08	3.61511e+07	4.72497e+07	4.95583e+07	1000	1.03701e+07	1.99853e+07	1.83739e+07	1.56539e+07	1.31166e+07	1.39943e+08	9.08883e+07	1.02608e+08	2.62862e+07	2.2874e+06	7.75401e+06	5.60603e+07	3.03061e+07	2.21853e+07	5.87869e+07	1000	3.81625e+07	1.5113e+08	1.30092e+07	5.21944e+07	1000	5.45484e+07
P60900	Proteasome subunit alpha type-6	PSMA6		45	11	111	11	246	27.4	316.8	16/16	16/16	16/16	1.01904e+08	2.114e+08	6.32922e+08	2.34899e+08	2.78433e+07	4.48346e+08	3.33032e+08	1.31116e+08	3.78064e+07	2.39642e+08	4.18345e+07	1.98087e+08	5.54468e+07	1.33974e+09	6.43092e+08	5.27467e+08	1.41207e+08	6.71708e+07	2.03216e+09	3.54941e+08	1.90936e+08	487492822	3.75502e+08	4.42001e+07	1.5842e+08	3.35161e+08	5.10167e+07	7.99124e+07	2.93376e+08	9.13442e+07	2.28584e+08	6.18368e+08	5.06518e+07	7.75082e+07	1.50387e+08	1.64773e+08
P61981	14-3-3 protein gamma	YWHAG		56	10	124	5	247	28.3	360.87	14/16	10/16	12/16	6.24707e+06	4.10529e+07	1000	4.62347e+07	1.11447e+07	5.6746e+07	2.04596e+07	1000	2.17839e+07	1.16548e+07	2.58149e+07	2.52131e+07	1.9556e+07	5.11624e+07	4.5572e+06	3.40596e+07	2.8917e+07	1.35529e+07	1000	1.58168e+07	3.43946e+07	6.33476e+07	1.40349e+07	1000	2.95252e+07	1.50152e+07	1000	1000	1000	1000	1.35532e+07	1.68208e+08	1000	2.26529e+07	1000	1.78471e+07
P23946	Chymase	CMA1		6	1	7	1	247	27.3	19.5	15/16	14/16	15/16	3.84966e+06	3.46686e+07	3.33778e+08	7.95704e+07	1000	7.25212e+07	4.60587e+07	1.28978e+07	6.81032e+07	1.71965e+07	6.01057e+07	7.39183e+07	5.76183e+07	2.46888e+08	2.09683e+08	5.02176e+08	2.90574e+07	5.61571e+06	1000	5.83493e+06	2.78132e+07	53491592	1.57211e+07	1.96223e+06	8.70677e+06	1.73327e+07	1.13935e+07	1000	3.67964e+07	8.70481e+06	6.03192e+07	3.40266e+08	2.75218e+07	1.85488e+07	3.46691e+07	6.20101e+07
Q9UFN0	Protein NipSnap homolog 3A	NIPSNAP3A		4	1	3	1	247	28.4	7.47	5/16	6/16	4/16	1000	8.66766e+06	1000	1000	1000	3.64711e+06	1.80334e+07	1000	1000	1000	1000	1000	1000	1000	2.16115e+07	2.26651e+06	1000	2.10443e+06	1000	1000	1.0457e+07	7.11543e+06	6.60138e+06	1000	1000	1.16606e+07	1000	1000	1000	1000	1.26555e+06	1000	1000	1000	1000	1000
P07478	Trypsin-2	PRSS2		16	3	9	2	247	26.5	34.7	6/16	7/16	4/16	1000	1000	631665	1000	1000	6.17287e+07	1000	8.13193e+07	1000	1000	1000	3.20962e+08	4.19667e+06	6.68517e+06	1000	1000	1000	1000	4.19411e+06	1000	1000	12916327	1.89378e+07	6.63858e+07	1.31779e+07	1000	1000	8.86307e+07	1000	1000	2.77065e+06	1000	1000	1000	9.81878e+06	1000
P31947	14-3-3 protein sigma	SFN		57	12	106	10	248	27.8	270.06	15/16	13/16	13/16	2.71113e+07	3.00368e+07	1.06232e+07	1.2182e+07	2.06244e+07	3.27157e+06	1.28282e+08	1000	2.16083e+06	6.02921e+07	1.98496e+06	4.70589e+07	1.20006e+07	2.48506e+07	609160	4.37597e+06	1.94347e+07	1000	1000	1.29284e+09	5.39919e+07	2.27612e+07	5.52235e+07	1.77184e+06	3.01984e+06	7.86673e+07	1000	5.32713e+07	2.20201e+07	4.91319e+07	2.23985e+07	1.55921e+08	6.65653e+06	3.70067e+07	1000	2.0773e+07
P18124	60S ribosomal protein L7	RPL7		36	9	46	9	248	29.2	131.43	14/16	15/16	15/16	1.01676e+07	1.07998e+08	3.82397e+08	1.53576e+08	8.53408e+06	3.62532e+08	8.50804e+07	1000	7.80613e+06	5.15704e+07	1.95595e+07	1000	8.29348e+06	1.12855e+08	2.64998e+07	8.56763e+07	1.12364e+07	1.3259e+07	3.48867e+08	1.37288e+08	5.24022e+07	7.4713e+08	4.50414e+07	7.29494e+06	5.9079e+07	3.41388e+08	1000	1.10903e+07	5.05046e+07	3.39001e+07	6.46883e+07	2.56287e+08	1.23615e+07	6.69132e+06	4.49412e+08	4.66312e+07
P09496	Clathrin light chain A	CLTA		7	2	25	2	248	27.1	86.93	13/16	14/16	11/16	8.6727e+06	1.24122e+08	1000	1.47937e+08	2.21497e+07	1.42438e+08	2.52048e+08	1000	2.17756e+07	1.40208e+08	3.04426e+07	3.72887e+07	3.51482e+07	1000	2.12055e+08	6.96195e+07	4.40131e+07	3.43082e+07	1000	3.38731e+08	5.18563e+07	128111352	1.70956e+08	1000	8.64712e+07	2.45775e+08	4.15154e+06	1.16519e+07	2.31102e+07	6.25017e+07	3.9405e+07	9.30196e+07	1.35342e+07	6.2913e+07	1000	9.57003e+07
Q15056	Eukaryotic translation initiation factor 4H	EIF4H		42	5	16	5	248	27.4	28.55	13/16	12/16	11/16	9.15298e+07	1.05124e+08	1000	2.52965e+08	1.25273e+08	1.08015e+07	2.40409e+08	1000	7.6859e+07	9.27629e+07	1000	5.54586e+07	1.45796e+08	5.40436e+06	3.03063e+07	4.42963e+07	4.99229e+07	3.0632e+07	1000	2.44825e+08	5.46898e+07	7.05483e+06	4.83425e+07	1000	3.55674e+07	1.3397e+08	1000	6.07492e+07	2.57139e+07	1000	3.78247e+07	3.59521e+07	1.93552e+08	1.60516e+08	1000	1.1158e+08
Q2TAA2	Isoamyl acetate-hydrolyzing esterase 1 homolog	IAH1		27	4	23	4	248	27.6	72.87	7/16	10/16	13/16	1.24989e+07	1.09557e+07	1000	1.33473e+07	1000	1.10855e+07	1.92839e+07	1000	1000	7.09797e+06	1000	1000	1000	1000	2.69108e+06	1000	6.98639e+06	4.29635e+06	6.8616e+06	3.22912e+07	1.62862e+07	39174823	1000	1000	2.49566e+06	3.36033e+07	612978	1000	1000	1000	1000	2.35873e+07	1000	5.20306e+06	1.83038e+06	2.18697e+07
O14818	Proteasome subunit alpha type-7	PSMA7		46	8	82	8	248	27.9	252.92	15/16	15/16	15/16	1.15017e+08	1.86383e+08	2.43326e+08	1.49211e+08	3.76054e+07	3.60915e+08	1.91586e+08	1000	3.83378e+07	2.01415e+08	4.04902e+07	1.19784e+08	5.23462e+07	1.06973e+09	4.68231e+08	2.33792e+08	1.17059e+08	2.92249e+07	3.47541e+08	2.76763e+08	1.70576e+08	5.70678e+08	2.1544e+08	5.53992e+06	1.47406e+08	4.9073e+08	6.46059e+06	1000	4.73477e+07	1.02477e+08	1.19928e+08	3.72814e+08	4.93584e+06	3.49892e+07	1.25465e+08	1.17555e+08
Q8N129	Protein canopy homolog 4	CNPY4		5	1	2	1	248	28.3	7.43	7/16	6/16	8/16	1000	1000	1000	1000	9.09839e+06	1000	1000	3.00589e+06	2.32629e+07	9.05856e+06	1.49381e+06	1000	1000	1000	3.73355e+06	6.59343e+07	1000	1000	1000	1000	1000	4877223	1.27102e+07	1000	1000	1000	4.09321e+06	4.77068e+07	1000	1000	4.58225e+06	4.95848e+06	8.89013e+06	1.42963e+07	1000	1000
Q07955	Serine/arginine-rich splicing factor 1	SRSF1		31	8	51	8	248	27.7	116.46	15/16	16/16	15/16	2.32761e+07	1.10384e+08	1.95108e+08	6.13509e+07	4.32018e+07	1.08017e+08	3.14383e+08	1000	6.18759e+07	2.80553e+08	5.60652e+07	4.64155e+07	2.70288e+07	8.7022e+07	3.02935e+07	9.94113e+08	5.63235e+07	5.10397e+07	1.78648e+08	2.80182e+07	1.23948e+08	4.04237e+08	1.82801e+07	1.81815e+07	3.65849e+08	9.79982e+08	4.69598e+06	1.93304e+07	4.98741e+07	1.35959e+08	8.66822e+07	3.27253e+08	7.32267e+07	2.59763e+07	2.39597e+07	1.78703e+07
P67936	Tropomyosin alpha-4 chain	TPM4		60	22	458	12	248	28.5	1484.01	16/16	16/16	14/16	1.29245e+09	1.65818e+08	2.05443e+07	4.31399e+08	4.8808e+08	3.07604e+08	1.11339e+09	6.2187e+07	1.89536e+09	5.32112e+09	7.79343e+08	7.60443e+08	8.47218e+07	3.73945e+07	9.91479e+08	1.17459e+08	1.98477e+09	4.9592e+08	3.16577e+07	3.14585e+09	2.71248e+09	115050400	1.08425e+09	4.36559e+06	4.62499e+08	8.36558e+08	5.35597e+06	3.68023e+07	1.32969e+07	3.36009e+07	1.0177e+09	1.72044e+09	1.11211e+08	2.01028e+08	1000	2.9088e+08
P62753	40S ribosomal protein S6	RPS6		25	9	42	9	249	28.7	130.44	15/16	16/16	15/16	5.92919e+07	1.6685e+08	2.08867e+08	1.8089e+08	9.58195e+07	1.26761e+08	1.11421e+08	1000	5.35274e+07	8.80821e+07	3.00329e+07	1.2501e+08	4.51923e+07	4.97056e+06	2.75093e+07	2.18575e+09	5.57093e+07	2.65936e+07	9.00927e+07	3.47181e+08	2.79366e+08	1.18224e+08	2.09225e+08	2.65831e+07	1.52578e+08	1.8447e+08	7.03566e+06	2.35893e+08	2.08605e+08	7.30501e+07	1.74095e+08	7.8193e+08	6.15533e+07	1.42656e+08	1000	6.97873e+07
P39687	Acidic leucine-rich nuclear phosphoprotein 32 family member A	ANP32A		43	10	82	7	249	28.6	238.59	15/16	16/16	15/16	2.484e+08	3.65424e+08	4.74e+08	6.18763e+07	2.19013e+07	1.55733e+08	8.95014e+08	1000	7.50183e+07	9.79313e+07	7.66846e+07	2.00562e+08	4.10186e+08	1.73133e+08	5.76915e+07	1.31369e+07	1.53651e+08	6.53308e+07	4.89006e+08	6.56932e+08	1.06494e+08	294150025	4.71616e+08	1.88459e+07	3.45673e+08	8.93161e+08	1.94318e+06	1.61721e+07	1.16481e+09	1.66046e+08	4.18661e+07	3.09401e+08	2.48983e+08	5.75046e+07	4.80503e+07	1.23957e+08
P19404	NADH dehydrogenase [ubiquinone] flavoprotein 2, mitochondrial	NDUFV2		5	1	1	1	249	27.4	2.07	2/16	1/16	8/16	1000	1000	1000	1000	1000	1000	1000	1000	1000	1000	1000	1000	1000	1000	1.10218e+07	3.24648e+06	1000	1000	1000	1000	1000	1000	1000	1000	1000	1000	1000	1000	1000	1000	1000	3.90032e+06	1000	5.16099e+06	1000	7.17194e+06
Q06323	Proteasome activator complex subunit 1	PSME1		50	15	203	15	249	28.7	589.57	16/16	16/16	16/16	1.70637e+08	3.85253e+08	1.4821e+09	2.37648e+09	4.44254e+08	1.19644e+09	8.05289e+08	5.76573e+07	2.29496e+08	1.02707e+09	1.08632e+08	4.75547e+08	2.00581e+08	4.46914e+09	1.53698e+09	1.62538e+09	5.92246e+08	2.95131e+08	8.03809e+08	2.42762e+09	1.30901e+09	761361535	5.46881e+08	1.43958e+08	3.39228e+08	4.97682e+08	6.00193e+07	1.7793e+08	1.9085e+08	3.61891e+08	2.21004e+08	1.47385e+09	1.36078e+08	5.58407e+08	5.50638e+08	9.27916e+08
P60174	Triosephosphate isomerase	TPI1	Phospho [S21]	92	30	804	30	249	26.7	2784.35	16/16	16/16	16/16	3.23251e+09	9.29043e+09	5.47863e+09	3.23233e+09	1.42079e+09	6.25792e+09	9.44559e+09	4.91541e+08	1.86222e+09	4.40598e+09	1.36616e+09	4.02998e+09	2.70897e+09	1.45683e+10	7.34688e+09	5.96676e+09	3.74673e+09	1.98703e+09	5.92352e+09	8.615e+09	5.60893e+09	8.20166e+09	1.18635e+10	1.82424e+09	5.49343e+09	1.95179e+10	3.17763e+08	2.65528e+08	6.11258e+09	9.00082e+09	2.71382e+09	8.48637e+09	1.867e+09	3.97148e+09	3.10824e+09	5.12201e+09
Q9P0L0	Vesicle-associated membrane protein-associated protein A	VAPA		6	2	10	1	249	27.9	29.82	12/16	13/16	12/16	1.34176e+07	1000	1000	3.23298e+07	2.93908e+07	5.12544e+07	1.60798e+07	1000	9.07132e+06	1.02248e+07	6.45025e+06	1.85105e+07	5.04433e+07	1000	1.91627e+07	6.53389e+06	6.73098e+06	7.91055e+06	1000	1.55052e+07	1.04609e+07	52528376	5.80668e+07	5.69201e+06	1.62191e+07	1000	2.30274e+06	1000	1.00612e+08	5.84329e+07	1.64393e+07	9.42935e+06	1.76807e+07	1.98361e+07	1000	1.99785e+07
P17931	Galectin-3	LGALS3		35	9	361	9	250	26.1	781.78	16/16	16/16	16/16	6.63613e+08	1.6165e+09	4.06913e+09	2.39151e+09	5.90975e+08	3.26006e+09	2.30351e+09	2.06076e+08	1.11885e+09	1.4047e+09	2.4388e+08	3.19627e+09	1.57048e+09	3.77212e+09	2.11087e+09	3.48506e+09	1.61239e+09	1.66637e+09	2.26079e+09	4.15702e+09	1.38269e+09	3.32577e+09	3.28542e+09	1.18861e+09	1.69365e+09	5.63447e+09	6.59734e+07	7.05551e+08	1.73567e+09	1.17515e+09	1.42219e+09	1.73096e+09	3.16389e+09	3.42992e+09	2.51308e+09	3.66802e+09
Q92688	Acidic leucine-rich nuclear phosphoprotein 32 family member B	ANP32B		18	5	29	2	251	28.8	90.61	8/16	8/16	7/16	5.18732e+06	3.36826e+07	1000	3.69271e+06	1000	1.04633e+07	1.53843e+08	1000	1000	2.46751e+07	1000	1.02849e+07	1000	1000	2.56016e+06	1000	1000	1000	1000	2.30301e+08	1.49988e+07	135245288	1.19304e+07	1000	1000	2.42144e+08	1000	2.12327e+06	1000	3.69842e+06	1000	7.95334e+07	1000	1000	1000	2.42602e+06
P20160	Azurocidin	AZU1		18	2	14	2	251	26.9	43.41	12/16	12/16	5/16	3.58941e+07	1000	1000	9.00008e+06	2.9058e+07	1.11059e+07	5.62277e+07	1000	1.1424e+07	1.02909e+08	2.09884e+06	3.08967e+07	6.9606e+06	1000	7.65306e+06	4.13508e+06	8.63431e+06	1000	1000	5.85027e+07	3.89606e+07	7.26204e+06	2.06018e+07	1.40621e+06	4.27744e+06	1.51879e+08	1000	1000	3.03266e+06	9.89541e+06	9.29341e+06	2.71755e+07	1000	1000	1000	8.8812e+06
Q9BSH5	Haloacid dehalogenase-like hydrolase domain-containing protein 3	HDHD3		19	3	3	3	251	28	7.74	3/16	7/16	9/16	1000	7.37992e+06	1000	1000	1000	1000	1000	1000	1000	3.01729e+06	1000	1000	1000	1000	8.87411e+06	1000	1000	1000	1000	1.42651e+07	2.96666e+06	3.48918e+06	6.90241e+06	1000	3.96393e+06	7.35325e+06	1000	1000	1000	1000	1000	4.23855e+06	1.39132e+07	2.50735e+07	1000	1.58442e+07
P33316	Deoxyuridine 5'-triphosphate nucleotidohydrolase, mitochondrial	DUT		21	4	4	4	252	26.5	12.18	4/16	6/16	1/16	1000	1.97392e+07	1000	1000	1000	1.18683e+06	7.3713e+07	1000	1000	1.09617e+07	1000	1000	1000	1000	1000	1000	5.20412e+06	1000	1000	4.28332e+07	1.19347e+06	1000	1.27635e+07	1000	5.17254e+06	1000	1000	1000	1000	1000	1000	1.61544e+07	1000	1000	1000	1000
Q9Y696	Chloride intracellular channel protein 4	CLIC4		7	1	2	1	253	28.8	5.97	13/16	6/16	8/16	4.207e+06	2.29346e+07	1.00042e+07	1.94692e+07	4.13741e+06	2.0184e+07	2.04839e+07	1000	4.22894e+06	1.35149e+07	4.10244e+06	1000	1000	1.73712e+07	7.43671e+06	1.75163e+07	1000	1000	1000	7.59097e+06	1.28511e+07	1000	1000	1000	1000	1000	1000	1.85934e+07	1000	1.17286e+07	1.08882e+07	1.19407e+07	1000	9.28718e+06	1000	6.95855e+06
P50402	Emerin	EMD		5	1	2	1	254	29	2.3	10/16	8/16	7/16	2.74353e+06	1000	8.76287e+06	5.29211e+06	1000	1.4237e+07	7.8154e+06	1000	4.04294e+06	5.92094e+06	1.71978e+07	6.32148e+06	1.67666e+07	1000	1000	1000	1000	1000	1000	7.29476e+06	1000	1000	1.56728e+07	1000	5.12184e+06	2.26366e+06	1000	1000	3.35671e+07	6.52419e+06	5.34121e+06	2.49103e+06	3.21381e+06	7.48454e+06	1000	1000
P01903	HLA class II histocompatibility antigen, DR alpha chain	HLA-DRA		19	4	13	4	254	28.6	45.39	10/16	8/16	10/16	1.34903e+07	1.63728e+07	1000	4.12075e+07	4.1312e+07	4.01373e+07	2.23518e+07	1000	4.76022e+06	2.02159e+07	1.2435e+07	1000	1000	1000	1.95555e+07	1000	1000	7.7162e+06	1000	2.31146e+07	2.75771e+07	32849361	5.94597e+07	1000	1000	1.74286e+07	1000	1000	1000	1000	1.4327e+07	1.59405e+07	1000	3.67223e+07	1000	1.09695e+08
P08637	Low affinity immunoglobulin gamma Fc region receptor III-A	FCGR3A		9	2	4	2	254	29.1	8.08	6/16	9/16	6/16	2.67414e+07	1.12204e+07	1000	1000	1000	1000	1.9949e+07	1000	1000	1.27781e+07	989031	1000	1000	1000	3.97423e+06	1000	2.30247e+06	3.1876e+06	1000	1.94839e+07	1.5255e+07	6534094	6.6158e+06	1000	1.55419e+06	1000	1000	1000	1000	1000	7.51793e+06	2.96657e+06	1000	1000	1000	5.54077e+06
O95571	Persulfide dioxygenase ETHE1, mitochondrial	ETHE1		50	9	84	9	254	27.9	232.01	14/16	16/16	16/16	1000	2.92776e+08	1.2925e+08	1.53802e+08	3.64487e+07	1.95495e+08	1.04614e+08	1000	5.41463e+07	1.38679e+08	2.62138e+08	6.43689e+07	3.6292e+07	2.73864e+08	7.66953e+08	3.18893e+08	5.94414e+07	3.19853e+07	2.71466e+08	7.805e+07	3.94183e+08	2.09026e+08	3.28546e+07	7.78132e+06	6.37994e+07	1.14921e+08	4.40567e+06	2.68198e+07	3.88166e+07	1.2139e+08	3.96804e+07	1.65776e+08	8.48904e+07	3.13252e+08	3.29821e+08	1.31165e+09
P18669	Phosphoglycerate mutase 1	PGAM1		63	14	139	14	254	28.8	449.34	16/16	15/16	14/16	4.30476e+08	5.76033e+08	1.07079e+07	3.03645e+08	1.52503e+08	8.28733e+08	1.86884e+09	3.2296e+07	1.45058e+08	5.97489e+08	9.53378e+07	4.36486e+08	8.31806e+06	1.23497e+08	4.9426e+08	7.1666e+06	2.69311e+08	1.67015e+08	2.37547e+07	1.4923e+09	6.33577e+08	1.09895e+09	7.01805e+08	1000	4.11934e+07	1.39326e+09	1.9748e+06	3.4858e+07	2.91399e+07	6.8354e+07	1.75528e+08	1.1707e+09	1.01759e+08	4.35653e+08	1000	4.63479e+08
P61289	Proteasome activator complex subunit 3	PSME3		20	4	13	4	254	29.5	52.25	14/16	10/16	13/16	2.17962e+07	5.21374e+07	4.86032e+06	2.29392e+07	8.99458e+06	7.40207e+07	1.02966e+08	1000	7.04024e+06	9.50474e+07	1.07203e+07	6.83194e+06	1000	1.32263e+07	2.76548e+07	3.99903e+07	8.8286e+06	1.8115e+06	1.01378e+07	1.35904e+08	2.5231e+07	63676070	2.53096e+07	1000	6.09704e+06	1.81082e+08	1000	1000	1000	1000	1000	4.89802e+07	5.6243e+06	1.08363e+07	1000	9.49593e+06
Q9H0N0	Ras-related protein Rab-6C	RAB6C		9	1	7	1	254	28.3	33.23	5/16	3/16	5/16	1000	1.7363e+06	1000	6.90516e+06	1000	1.00796e+07	1.31311e+07	1000	1000	1000	1000	1000	1000	1000	2.49067e+06	1000	1000	1000	1000	1.33296e+07	2.91818e+06	7.3164e+06	1000	1000	1000	1000	1000	1000	1000	1000	1000	1000	1000	5.50437e+06	1000	1.0276e+07
P62258	14-3-3 protein epsilon	YWHAE	Acetyl [N-Term]	63	12	150	10	255	29.2	413.01	16/16	16/16	16/16	6.45472e+07	1.67237e+08	1.78329e+08	1.61181e+08	5.7237e+07	1.47746e+08	1.7291e+08	3.97262e+07	5.77898e+07	2.47674e+08	3.54349e+07	1.20638e+08	7.53772e+07	2.97081e+08	5.35806e+07	1.96305e+08	9.46849e+07	2.90868e+07	3.57909e+08	7.88935e+07	1.83247e+08	324771510	7.30452e+07	1.30378e+07	5.04398e+07	2.85201e+08	1.28866e+06	2.85868e+08	1.03947e+08	4.94748e+07	6.36878e+07	8.79444e+08	2.57146e+07	1.17848e+08	8.69849e+07	1.77824e+08
P08311	Cathepsin G	CTSG		22	5	38	5	255	28.8	98.37	16/16	16/16	14/16	3.16529e+07	1.43411e+07	9.80605e+07	4.93977e+07	3.03927e+07	8.34244e+06	5.92313e+07	5.63448e+07	1.76496e+07	6.26099e+07	9.70949e+07	1.59049e+08	8.0786e+07	5.04232e+07	7.62274e+06	1.29563e+08	2.18178e+07	1.30882e+07	1.03555e+08	1.29562e+08	4.53562e+07	2.76956e+06	3.9561e+07	1.48053e+07	1.31849e+07	1.98188e+08	1.82948e+07	1.1763e+07	1.55027e+08	5.75417e+08	5.72358e+07	9.662e+07	1000	9.20825e+06	9.35218e+07	7.94968e+07
P38117	Electron transfer flavoprotein subunit beta	ETFB		20	4	21	4	255	27.8	42.29	14/16	12/16	16/16	6.90376e+06	1.02726e+08	4.03488e+06	4.6125e+07	6.89949e+06	4.77541e+07	8.13202e+07	1000	9.19351e+06	3.66404e+07	1.22452e+07	1.25918e+07	1000	1.6296e+07	8.30369e+06	3.23516e+07	2.83096e+07	1.19631e+07	2.94158e+07	1000	6.27687e+07	4470779	9.53823e+07	1000	1.18764e+08	4.33865e+07	882260	1000	1000	1.0293e+07	3.24353e+07	1.56008e+08	2.70019e+07	7.62561e+07	1.92219e+07	1.03861e+08
P55083	Microfibril-associated glycoprotein 4	MFAP4		7	1	4	1	255	28.6	11.56	4/16	5/16	5/16	6.7505e+06	7.49451e+06	1000	1000	1000	1.30185e+07	1000	1000	1000	2.62783e+07	1000	1000	1000	1000	1000	1000	1000	1000	1000	2.35606e+07	4.82607e+06	5.05683e+07	5.80497e+06	1000	1000	1.81204e+07	1000	1000	1000	1000	1000	1000	1000	1000	1000	7.29502e+06
P25788	Proteasome subunit alpha type-3	PSMA3		23	5	50	5	255	28.4	137.44	16/16	16/16	16/16	7.66749e+07	1.13201e+08	4.38182e+07	7.66919e+07	5.9239e+07	2.19676e+08	1.42012e+08	1.00366e+07	1.60379e+07	1.23393e+08	2.61575e+07	9.81131e+07	1.36954e+07	1.18082e+08	2.481e+08	2.46647e+08	6.94635e+07	3.58904e+07	6.43246e+07	1.22656e+08	1.37009e+08	361639534	1.14473e+08	5.34727e+07	6.83098e+07	1.47063e+08	9.4862e+07	9.07646e+08	3.77888e+07	5.95548e+08	1.34774e+08	3.26153e+08	2.78384e+07	1.23456e+07	1.69715e+07	4.01844e+07
O43752	Syntaxin-6	STX6		4	1	1	1	255	29.2	3.3	14/16	11/16	13/16	8.54763e+06	9.0112e+06	1.4021e+07	1000	3.77443e+07	1.09089e+07	8.78286e+06	1000	1.84432e+07	1.37794e+07	2.71925e+06	3.83413e+07	6.73478e+07	2.93864e+07	1.18218e+07	3.42683e+06	1.49683e+07	7.42184e+06	1000	1.19554e+07	2.6107e+07	1000	1.04176e+07	3.7116e+07	1000	5.51141e+06	1.38095e+07	5.27061e+07	4.79586e+07	1000	9.1738e+06	1000	7.25708e+07	4.527e+06	1000	3.76386e+07
P09661	U2 small nuclear ribonucleoprotein A'	SNRPA1		30	6	15	6	255	28.4	53.35	14/16	15/16	13/16	2.9987e+06	2.66914e+07	6.9159e+06	3.17055e+07	8.43503e+06	2.37854e+07	5.48577e+07	1000	8.94373e+06	1.85566e+07	4.21793e+06	7.65851e+06	4.81602e+07	1000	8.33816e+06	7.02669e+07	7.54784e+06	6.44576e+06	1.41799e+07	3.75228e+07	1.08419e+07	2.37597e+07	8.44638e+07	3.64374e+06	8.3926e+06	9.38095e+07	1000	2.98598e+07	4.66539e+07	9.6193e+06	1.16011e+07	4.52117e+07	7.16158e+06	2.36183e+07	1000	2.36432e+07
P24158	Myeloblastin	PRTN3		15	2	16	2	256	27.8	13.05	16/16	14/16	14/16	1.27608e+07	1.62409e+07	5.14351e+07	3.44321e+07	2.10927e+07	7.04092e+06	1.49303e+08	1.01576e+09	2.01264e+07	4.35626e+07	6.95733e+07	1.06721e+07	1.95321e+08	2.09363e+08	5.59814e+07	3.33627e+07	2.98132e+07	1000	3.22477e+07	1.53082e+07	3.02788e+07	2757594	3.22173e+07	1.02704e+08	9.08601e+06	5.83988e+07	5.26966e+06	1000	6.16583e+08	5.9195e+07	7.45063e+07	3.72235e+07	1000	5.75225e+06	1000	6.70812e+06
O00584	Ribonuclease T2	RNASET2		25	7	84	7	256	29.5	250.03	15/16	15/16	16/16	1.63444e+08	2.0325e+08	6.97867e+07	2.82216e+08	2.95352e+08	2.75928e+08	3.61798e+08	1000	2.25113e+08	2.57256e+08	2.31344e+06	2.13577e+08	2.84859e+07	1.52112e+08	1.09436e+08	1.68424e+08	5.85864e+07	9.53798e+07	1000	4.29243e+08	8.60721e+08	88363770	5.76377e+08	8.61852e+06	1.24749e+08	3.96194e+08	1.07574e+06	1.22774e+09	1.51355e+07	1.04166e+08	4.57489e+07	8.66127e+07	5.33518e+07	4.11391e+08	5.51203e+06	1.46995e+08
P30048	Thioredoxin-dependent peroxide reductase, mitochondrial	PRDX3		30	6	98	6	256	27.7	302.6	15/16	15/16	15/16	7.75929e+07	1.00362e+08	9.00626e+07	7.06445e+07	3.16343e+07	1.05736e+08	1.19591e+08	4.33667e+06	7.42459e+07	3.03226e+08	1.98801e+07	1000	6.1477e+07	1.07685e+08	3.69456e+08	2.69088e+07	7.58311e+07	7.38358e+07	2.05969e+06	2.21873e+08	3.13142e+08	140877368	1.73335e+08	5.20719e+06	9.13584e+07	1.32071e+08	1.33362e+07	1000	9.16262e+07	3.57289e+07	9.61965e+07	1.18125e+08	1.96851e+07	1.1655e+08	5.06792e+06	2.21539e+08
P62917	60S ribosomal protein L8	RPL8		40	8	40	8	257	28	83.41	15/16	16/16	14/16	1.57414e+06	2.08878e+07	3.11401e+08	3.88766e+07	1.08309e+07	2.45987e+07	6.18608e+07	1000	1.20288e+07	6.04404e+07	4.22045e+06	4.39453e+07	1.64592e+07	4.89088e+07	6.53349e+06	6.65128e+08	8.07856e+06	1.06274e+07	2.01649e+08	3.15753e+08	2.58483e+07	5.65165e+07	7.81718e+07	8.42054e+06	1.97807e+07	1.65376e+08	1.94671e+06	9.58637e+07	2.22336e+07	2.67551e+07	2.39408e+07	1.60058e+08	1.70206e+07	6.72473e+06	5.88949e+07	2.82131e+07
Q86V81	THO complex subunit 4	ALYREF		24	3	19	3	257	26.9	34.03	14/16	16/16	15/16	1.044e+07	5.72897e+07	1.35116e+08	1.85417e+08	7.35806e+07	1.04486e+07	3.02795e+07	1000	7.21879e+07	9.21254e+07	1000	8.10975e+07	6.24901e+08	1.24193e+08	1.64454e+08	5.1716e+08	3.87052e+07	4.83984e+07	6.53228e+07	2.40999e+08	5.96194e+07	3.89163e+06	2.43188e+07	1.8518e+07	3.08302e+07	2.31677e+08	3.73081e+06	7.05477e+07	1.11072e+09	5.66713e+07	1.04605e+08	1.00539e+08	8.22602e+07	2.86966e+08	7.24593e+07	9.01831e+07
O95336	6-phosphogluconolactonase	PGLS		47	9	97	9	258	27.5	302.22	15/16	16/16	16/16	9.77797e+07	1.99286e+08	9.52134e+07	1.05387e+08	7.0933e+06	2.14378e+08	2.65242e+08	1000	4.65073e+07	1.06791e+08	5.97375e+07	8.94298e+06	6.71328e+07	1.24579e+08	3.67204e+06	1.27981e+09	1.7817e+08	3.81022e+07	6.67642e+07	1.69442e+08	1.37704e+08	250058488	1.21506e+08	3.71919e+07	2.76205e+08	2.8687e+08	1.12978e+07	3.71911e+06	9.74423e+07	1.36706e+08	4.13246e+07	2.98295e+08	1.7627e+08	7.31115e+07	4.65208e+07	8.8086e+07
O75822	Eukaryotic translation initiation factor 3 subunit J	EIF3J		5	1	2	1	258	29	7.07	5/16	6/16	5/16	1000	6.98859e+06	3.71884e+06	1000	1000	7.49691e+06	2.1449e+07	1000	4.6953e+06	1000	1000	1000	1000	1000	1000	1000	6.10705e+06	1000	1000	1000	3.53138e+06	18245684	1000	1000	2.80254e+07	1.6658e+07	1000	1000	1000	1000	1000	2.4612e+07	1000	1000	1000	1000
Q9UKY7	Protein CDV3 homolog	CDV3		50	6	135	6	258	27.3	666.79	16/16	14/16	14/16	4.53627e+07	1.83346e+08	5.86838e+07	5.16444e+08	1.27486e+08	6.08863e+07	2.2105e+08	1.19846e+07	3.59968e+08	2.56639e+08	1.0172e+07	2.0918e+08	1.13081e+08	3.30357e+08	1.46971e+08	1.81969e+08	1.24562e+08	9.50613e+07	3.52523e+07	2.21848e+08	2.16025e+08	1000	1.21503e+08	7.25295e+07	1.28438e+08	1.95564e+08	1000	3.10413e+07	2.99281e+08	3.94014e+07	1.19699e+08	2.15927e+08	1.32459e+08	2.13824e+08	1000	8.40329e+07
O95721	Synaptosomal-associated protein 29	SNAP29		12	2	3	2	258	29	5.3	4/16	4/16	6/16	1000	4.90313e+06	1000	1000	1.68266e+06	3.51859e+06	1.29956e+07	1000	1000	1000	1000	1000	1000	1000	1000	1000	1000	1000	1000	1.47354e+07	814495	1000	1000	1000	1000	5.97354e+06	1000	3.4219e+06	1000	1000	1000	1000	1000	1.74134e+06	1000	4.17925e+06
P07738	Bisphosphoglycerate mutase	BPGM		12	2	10	2	259	30	39.24	11/16	12/16	12/16	3.37569e+07	1.13889e+08	1000	1.05427e+08	1000	2.14103e+08	1.26526e+08	1000	7.28006e+06	9.5756e+07	6.63422e+07	9.0085e+07	4.28798e+06	1000	1.57239e+08	1000	1.13817e+08	4.44392e+07	1000	5.97116e+07	1.24205e+08	351767664	6.44475e+07	1000	1.25934e+08	1.99103e+08	1000	1000	4.11625e+07	6.03495e+07	1.05927e+08	4.52893e+08	3.43142e+07	2.74432e+07	1000	9.29132e+07
Q9H0R4	Haloacid dehalogenase-like hydrolase domain-containing protein 2	HDHD2		3	1	5	1	259	28.5	11.66	5/16	5/16	6/16	1000	2.73151e+06	1000	4.0359e+06	1000	5.53346e+06	1000	1000	1000	1000	821155	1000	1000	1000	1000	2.71691e+06	913147	1000	1000	1000	2.61923e+06	9671153	1000	1000	1.0082e+07	1000	1000	1000	1000	1000	1000	7.51165e+06	1000	2.32894e+06	1000	1000
Q16563	Synaptophysin-like protein 1	SYPL1		4	1	3	1	259	28.5	8.6	5/16	8/16	6/16	1000	1000	1000	1000	1000	9.59596e+06	1.07374e+07	1000	1000	9.01469e+06	1000	5.44078e+06	1000	944865	1000	1000	2.96444e+06	1000	1000	3.61224e+07	2.47707e+07	7.15246e+06	1000	1000	1.99036e+07	1000	727699	1000	1000	7.58814e+06	1000	1.93561e+07	1000	1000	1000	1000
P00918	Carbonic anhydrase 2	CA2		67	18	199	18	260	29.2	541.88	16/16	16/16	16/16	3.4336e+08	3.70376e+08	6.03498e+08	3.93649e+08	4.51959e+07	3.59263e+08	2.62509e+08	8.29808e+07	9.82964e+07	4.89228e+07	1.06253e+09	1.70828e+08	2.21998e+08	4.99561e+08	1.77462e+09	2.59147e+08	7.13604e+08	2.62714e+08	3.65843e+08	1.98598e+08	1.14475e+08	407141516	2.31557e+08	2.16141e+08	2.28714e+08	1.91754e+08	5.33994e+08	5.81632e+07	3.38373e+08	1.51277e+08	4.41319e+08	3.26912e+08	1.4215e+09	1.2224e+09	1.2656e+09	1.08373e+09
Q6UWP2	Dehydrogenase/reductase SDR family member 11	DHRS11		22	4	7	4	260	28.3	20.05	10/16	4/16	11/16	1000	3.7497e+07	1000	1000	8.71775e+06	9.47732e+06	8.34281e+06	5.29006e+06	4.76276e+06	1.99017e+07	1000	1000	1.972e+06	1000	5.78765e+06	1.03122e+07	1000	1000	1000	1000	1000	25660264	1000	1000	1000	3.71402e+07	1000	1000	1000	1000	2.4965e+06	3.05947e+07	1000	1.29471e+07	1000	3.01373e+07
P20036	HLA class II histocompatibility antigen, DP alpha 1 chain	HLA-DPA1		5	1	2	1	260	29.4	6.74	2/16	0/16	7/16	1000	1000	1000	1000	1000	1000	1000	1000	1000	1000	3.77895e+06	1000	1000	1000	3.54543e+06	1000	1000	1000	1000	1000	1000	1000	1000	1000	1000	1000	1000	1000	1000	1000	1000	1000	1000	1.1309e+07	1000	1.30638e+07
Q99714	3-hydroxyacyl-CoA dehydrogenase type-2	HSD17B10		46	6	17	6	261	26.9	67.34	12/16	11/16	9/16	3.76255e+07	2.45429e+08	1000	4.56897e+07	6.41292e+06	1.91286e+07	6.71334e+07	1000	2.01409e+06	8.87423e+06	4.0519e+06	1000	4.67554e+06	1.196e+06	2.41743e+06	1000	7.86394e+06	1.54805e+07	1000	8.36118e+07	4.89062e+07	5.24912e+07	8.66388e+06	1000	1000	1.84262e+07	1000	1000	1.07245e+06	1.40535e+07	1.8069e+06	5.88712e+07	1000	1.2152e+07	1000	1.05564e+07
P00915	Carbonic anhydrase 1	CA1		70	16	425	16	261	28.9	1396.54	16/16	16/16	16/16	1.47863e+09	1.74699e+09	3.23587e+09	5.6983e+08	9.22939e+07	1.68362e+09	4.08401e+08	2.22072e+08	2.88255e+08	1.05599e+09	4.58873e+09	1.97659e+09	1.30121e+09	7.41595e+09	9.86354e+09	1.38473e+09	3.07805e+09	1.14517e+09	1.07491e+09	1.30828e+08	9.58961e+08	1.63835e+09	8.69358e+08	2.28183e+09	8.94212e+08	8.83111e+08	2.78095e+09	3.36643e+08	2.98411e+09	1.04835e+09	6.27861e+09	7.52825e+08	1.07227e+09	3.871e+09	2.51354e+09	7.98293e+09
Q969G5	Caveolae-associated protein 3	CAVIN3		15	2	6	2	261	27.7	13.98	5/16	8/16	4/16	1000	1000	1000	1000	1000	4.54903e+06	1000	1000	3.90085e+07	1000	2.73785e+06	1000	1000	1000	1.70545e+06	1.54908e+07	1000	3.76444e+06	1000	3.87638e+07	1000	1000	1000	1000	4.09692e+07	1000	4.1257e+06	1.5747e+07	1000	4.84543e+07	4.34653e+06	2.29223e+07	1000	1000	1000	1000
P30040	Endoplasmic reticulum resident protein 29	ERP29		35	8	94	8	261	29	290.32	16/16	16/16	16/16	1.05428e+08	2.7561e+08	1.53419e+08	2.2361e+08	6.11624e+07	4.79295e+08	4.20624e+08	2.04326e+07	8.05825e+07	7.25216e+07	4.45909e+07	1.2e+08	5.25149e+07	9.25829e+07	6.78015e+07	1.31399e+08	7.27887e+07	1.00433e+08	4.73353e+07	4.37572e+08	1.69909e+08	3.31376e+08	2.97605e+08	3.96037e+07	5.19925e+08	2.31962e+08	3.31622e+06	4.36323e+07	2.67871e+07	6.36388e+08	6.66091e+07	3.32459e+08	1.12934e+08	1.79111e+08	1.2976e+08	2.77533e+08
Q14847	LIM and SH3 domain protein 1	LASP1	Phospho [S146]	53	9	102	9	261	29.7	260.5	16/16	15/16	15/16	1.12046e+08	8.23082e+08	5.02179e+07	1.05736e+09	4.32945e+08	2.55786e+08	5.06232e+08	7.46065e+07	6.09207e+08	7.77185e+08	5.59784e+07	3.5907e+08	1.06869e+09	2.39576e+07	4.92651e+08	3.47973e+08	2.49634e+08	3.28905e+08	1000	4.55802e+08	9.62545e+07	6.07972e+07	3.27792e+08	8.48292e+07	1.44286e+08	2.95386e+08	1.39419e+07	1.32147e+08	9.85338e+08	3.99124e+08	2.68575e+08	3.89114e+08	4.59799e+08	8.1562e+08	1.01439e+07	5.31107e+08
P12004	Proliferating cell nuclear antigen	PCNA		39	8	54	8	261	28.8	175.05	16/16	16/16	15/16	5.07553e+07	2.37808e+08	2.09488e+08	2.43637e+08	2.37009e+07	1.26641e+08	2.20447e+08	2.18851e+07	5.01241e+07	2.53347e+08	5.14511e+07	9.54455e+06	9.57707e+06	1.70298e+08	2.54866e+07	3.04211e+07	5.36965e+07	5.10281e+07	3.04884e+08	1.15215e+08	7.91733e+07	1.3871e+08	8.26e+07	3.71805e+07	2.14374e+08	2.06005e+08	2.88962e+06	1.79899e+07	4.0728e+07	4.22292e+08	3.26909e+07	2.50742e+08	4.69848e+07	2.12748e+07	6.65154e+07	4.31558e+07
P25789	Proteasome subunit alpha type-4	PSMA4		27	5	42	5	261	29.5	129.99	15/16	13/16	16/16	6.07324e+07	7.96052e+07	9.72206e+07	1.70897e+08	2.66469e+07	1.4457e+08	5.44187e+07	1000	4.13282e+07	1.09308e+08	1.0656e+07	6.29247e+07	4.64543e+07	4.25404e+08	2.70334e+08	1.13467e+09	1.06365e+08	2.61806e+07	1.00135e+06	1.10778e+08	1.01579e+08	2.54029e+08	7.51021e+07	9.74993e+06	6.61205e+07	1.30213e+08	1000	1000	1000	2.37791e+07	5.18008e+07	2.63828e+08	1.16566e+08	1.95089e+08	1.34002e+08	1.38667e+08
Q9NVS9	Pyridoxine-5'-phosphate oxidase	PNPO		27	4	13	4	261	30	37.27	13/16	16/16	15/16	1000	1.65871e+07	3.43223e+07	5.54345e+06	5.08123e+06	3.70189e+07	9.09391e+06	1000	2.08149e+07	4.86217e+07	5.99477e+06	1000	8.19849e+06	7.37229e+07	5.81785e+07	1.88797e+09	1.18633e+07	1.30852e+07	3.22339e+07	4.50447e+07	6.72594e+07	7.53189e+07	3.88325e+07	7.16511e+06	3.67925e+07	1.3762e+08	4.04791e+06	1.14541e+07	1.22738e+07	2.64888e+07	2.20418e+07	5.40125e+07	1000	7.74935e+06	1.56436e+07	1.23328e+07
P35270	Sepiapterin reductase	SPR		44	8	34	8	261	28	122.82	10/16	15/16	16/16	1.01798e+07	4.31808e+07	7.65517e+07	1.39675e+07	1000	6.50218e+07	2.62758e+07	1000	1000	1.00185e+07	1000	4.62319e+06	1.23965e+07	2.713e+07	1000	1000	1.58994e+07	1.00255e+07	2.14687e+08	3.16638e+07	2.97051e+07	175131157	4.58783e+07	1000	1.91011e+07	5.20936e+07	2.38066e+06	7.79762e+06	1.51617e+07	1.55091e+07	1.14608e+07	3.08611e+07	2.56125e+06	1.94195e+07	1.1289e+08	2.87026e+07
O15400	Syntaxin-7	STX7		11	2	5	2	261	29.8	19.91	7/16	6/16	8/16	1000	4.54316e+06	1000	1.02605e+07	1000	3.94167e+07	2.31802e+07	1000	1000	2.89033e+07	4.60185e+06	1000	1000	1000	1.20708e+07	1000	1000	1000	1000	3.3984e+07	1.53723e+07	23677099	4.79348e+07	1000	1000	2.38773e+07	1000	1000	1000	1000	4.95561e+06	1000	1000	1.80687e+07	1000	4.92755e+06
P06870	Kallikrein-1	KLK1		18	3	8	3	262	28.9	25.68	3/16	6/16	14/16	1000	1000	1000	1000	1.03044e+07	1000	1000	1000	1000	1000	2.39234e+07	1000	1000	1000	4.36001e+07	1000	3.54107e+06	1000	1000	1000	1000	6.91136e+06	1000	3.9263e+06	1000	9.66939e+06	1000	1000	1000	2.40755e+07	1000	6.63448e+06	1000	6.11683e+07	1000	3.22852e+07
P62701	40S ribosomal protein S4, X isoform	RPS4X		33	9	85	9	263	29.6	243.29	15/16	16/16	16/16	6.47064e+07	1.85567e+08	6.30539e+08	1.72798e+08	8.89296e+06	3.09621e+08	9.96974e+07	1000	8.7434e+06	8.63057e+07	2.31455e+07	3.84137e+07	2.60986e+07	2.40951e+08	4.64433e+07	1.48771e+09	4.73112e+07	2.49973e+07	7.13068e+08	4.13552e+08	1.7859e+08	7.89303e+08	1.0008e+08	3.98812e+07	2.99327e+08	5.09035e+08	1.83422e+06	7.36799e+06	9.43996e+07	3.09023e+08	7.01949e+07	6.529e+08	5.30878e+07	1.81224e+07	1.47716e+08	8.25095e+07
Q9BU76	Multiple myeloma tumor-associated protein 2	MMTAG2		5	1	1	1	263	29.4	2.31	5/16	4/16	2/16	1000	1000	1000	1000	1000	1000	1000	1000	1000	2.31425e+07	7.23731e+06	8.98248e+06	1000	5.36789e+06	1000	1.61422e+07	6.03436e+06	1000	1000	1000	1000	30139516	1000	1000	1000	1000	1000	1000	2.68121e+07	1000	1000	5.79825e+06	1000	1000	1000	1000
P25786	Proteasome subunit alpha type-1	PSMA1		37	9	69	9	263	29.5	160.48	16/16	16/16	16/16	7.54773e+07	1.72296e+08	8.04149e+08	1.66815e+08	1.52665e+07	2.66865e+08	1.56009e+08	1.87166e+07	7.99458e+07	2.35727e+08	8.51365e+07	1.71667e+08	7.8678e+07	3.78382e+09	5.91113e+08	1.09067e+09	2.02816e+08	5.32208e+07	1.94845e+09	1.19052e+08	1.94689e+08	397465685	1.60062e+08	8.43904e+07	4.35651e+08	2.20353e+08	3.44466e+07	1.3308e+09	1.71862e+08	4.4235e+08	1.82764e+08	5.99139e+08	5.96311e+07	6.71272e+07	1.38013e+09	1.39574e+08
P61247	40S ribosomal protein S3a	RPS3A		43	12	65	12	264	29.9	143.52	16/16	14/16	16/16	7.15548e+07	2.42359e+08	3.57873e+08	2.87415e+08	1.63144e+07	2.67451e+08	2.27401e+08	7.96682e+07	3.93896e+07	7.82121e+07	1.67418e+07	6.95771e+07	6.60785e+07	1.38867e+08	7.21674e+07	3.23442e+09	7.30181e+07	2.89568e+07	3.48055e+08	7.91433e+08	3.02832e+08	517670530	9.28261e+07	8.61848e+06	3.32252e+08	8.59245e+08	1000	1000	7.02939e+07	7.09364e+07	5.79722e+07	1.30137e+09	1.55303e+08	6.67181e+06	1.61541e+08	2.20924e+08
P40261	Nicotinamide N-methyltransferase	NNMT		34	4	5	4	264	29.6	13.92	4/16	9/16	5/16	1000	1000	3.72251e+07	1000	1000	2.48445e+07	1000	1000	1000	1000	3.12626e+07	1000	1000	1.07794e+07	1000	1000	9.94873e+06	1000	3.6958e+07	6.43748e+06	1.22158e+07	77040100	1000	1000	1000	4.47183e+06	1000	1000	4.10002e+06	1000	3.18367e+06	7.73406e+07	1000	1000	1.49627e+07	4.14385e+06
P28070	Proteasome subunit beta type-4	PSMB4		31	5	23	5	264	29.2	68.45	15/16	16/16	16/16	7.78138e+06	5.52263e+07	1.31221e+08	8.58814e+07	4.15601e+07	7.16593e+07	4.75024e+07	1000	7.84433e+06	3.66058e+07	1.98682e+07	1.01928e+08	1.53422e+07	6.21348e+08	2.04972e+08	6.63518e+08	2.31325e+07	8.66468e+06	3.79761e+07	2.64173e+07	7.09663e+07	69223357	5.68779e+07	8.44549e+06	1.85307e+07	3.09312e+07	1.05399e+07	5.27097e+07	1.75312e+07	8.65799e+06	8.19585e+07	1.91859e+08	1.57987e+07	4.5067e+07	1.07004e+07	1.37183e+08
O60828	Polyglutamine-binding protein 1	PQBP1		9	1	3	1	265	30.5	9.86	6/16	4/16	4/16	1000	7.12085e+06	1000	2.16417e+07	1000	1000	1000	1000	9.28086e+06	1000	1000	4.63092e+06	3.14475e+07	1000	7.6891e+06	1000	3.89549e+06	1000	1000	1000	5.6999e+06	1000	1000	1000	1000	1.73028e+07	1000	1000	1000	1000	1.29444e+07	1000	2.21017e+07	1.20731e+07	1000	1.10093e+07
P62424	60S ribosomal protein L7a	RPL7A		33	9	97	9	266	30	317.42	16/16	16/16	16/16	6.2944e+07	1.12343e+08	2.01413e+08	1.95343e+08	1.00769e+08	3.32452e+08	2.24483e+08	9.3459e+06	1.70705e+08	1.96584e+08	2.15576e+07	2.48523e+08	6.15208e+07	1.71716e+08	5.33535e+07	4.09196e+09	8.10637e+07	4.57665e+07	1.72133e+08	6.0134e+08	1.41411e+08	3.7868e+08	6.84585e+08	3.02195e+07	2.86995e+08	9.92029e+08	1.43021e+07	1.40999e+08	1.10602e+08	4.21283e+07	1.69706e+08	8.65637e+08	1.51803e+07	5.06484e+07	5.18188e+07	1.38897e+08
Q30154	HLA class II histocompatibility antigen, DR beta 5 chain	HLA-DRB5		20	3	13	1	266	30	44.17	5/16	9/16	5/16	1000	1000	1000	1.21669e+07	1000	1000	1000	1000	1000	2.76298e+06	1.07314e+07	4.91457e+06	1000	1000	8.28102e+06	1000	1000	3.68515e+06	1000	4.22308e+06	1.87794e+06	1000	2.38783e+06	1000	1000	2.27575e+06	3.11287e+06	1000	1.61828e+07	1000	3.3323e+06	4.58908e+06	1000	1000	1000	1.53866e+07
P01911	HLA class II histocompatibility antigen, DRB1 beta chain	HLA-DRB1		21	4	14	2	266	29.9	44.69	11/16	5/16	12/16	1000	1000	1000	6.84729e+07	1000	1000	4.1667e+07	2.23236e+08	1.14304e+07	1.22996e+07	9.77532e+06	2.10135e+07	3.92176e+06	1.50614e+07	1.484e+07	1.58808e+07	1000	1.13469e+07	1000	1000	1.49378e+07	1000	1000	1000	1000	4.03852e+06	1000	2.12785e+07	1000	1000	9.42235e+06	1000	1000	2.85682e+07	1.43154e+07	6.27738e+07
P02647	Apolipoprotein A-I	APOA1		63	23	274	23	267	30.8	820.99	16/16	16/16	16/16	9.07483e+08	9.5848e+08	1.53704e+09	3.59241e+08	1.98027e+08	1.08385e+09	2.05548e+09	5.68868e+08	6.93622e+08	7.5914e+08	2.2128e+09	1.25618e+09	2.97358e+08	1.00161e+09	6.78937e+08	2.53021e+08	1.77421e+09	4.00105e+08	1.18046e+09	8.03893e+08	2.61769e+08	7.02087e+08	3.25071e+08	4.52439e+08	6.1145e+08	6.18757e+08	6.21567e+08	4.43302e+07	5.28897e+08	3.32343e+08	1.14673e+09	5.60116e+08	4.29357e+08	1.13109e+09	8.14292e+08	4.07746e+08
Q9BTT0	Acidic leucine-rich nuclear phosphoprotein 32 family member E	ANP32E		5	2	5	2	268	30.7	14.24	7/16	7/16	6/16	1000	1000	1000	1000	1000	1.53681e+07	6.02335e+07	1000	1000	4.33521e+07	1.53314e+07	1.74651e+07	1.03353e+07	1000	2.43999e+06	1000	7.60363e+06	1000	1000	1000	1.62507e+07	18602962	1000	1000	1000	1000	1000	1000	1.08293e+07	2.60545e+07	1.67712e+07	7.37047e+07	1000	1000	1000	1000
P04632	Calpain small subunit 1	CAPNS1	Acetyl [N-Term]	32	8	49	8	268	28.3	147.59	14/16	13/16	16/16	6.71437e+06	1.24141e+07	2.08449e+08	4.32272e+07	1.21465e+07	7.53584e+07	1.19335e+08	1000	1000	3.70688e+07	3.86448e+07	7.71778e+06	2.44154e+07	9.85155e+07	6.24847e+07	2.10238e+08	1.17945e+07	1000	2.30501e+08	1.87464e+08	5.1267e+07	7.56506e+07	1.47462e+07	1000	1.57739e+07	4.30187e+07	1.9036e+07	1000	1.78669e+07	5.6725e+07	2.57851e+07	1.80414e+08	1.02788e+07	1.13455e+07	7.26757e+07	5.55312e+07
Q99895	Chymotrypsin-C	CTRC		7	2	5	2	268	29.5	12.53	8/16	7/16	7/16	1.12779e+07	1.71905e+07	1000	1.22848e+07	1.25625e+07	3.64343e+07	2.44965e+07	1000	1000	2.81718e+07	1000	1000	1000	1000	1000	1.72737e+07	1000	1000	1000	9.18892e+07	1000	41809340	5.62656e+07	1.48877e+06	1000	1000	1000	1.65889e+07	1000	6.6977e+06	1000	1.29562e+07	1000	9.9311e+06	1000	1000
A0A0B4J2D5	Glutamine amidotransferase-like class 1 domain-containing protein 3B, mitochondrial	GATD3B		14	3	13	3	268	28.1	49.59	11/16	9/16	14/16	1000	2.6976e+07	5.59623e+07	1.74215e+07	4.42881e+06	7.24067e+06	1.34214e+07	1000	3.03165e+06	5.39033e+07	1000	1000	1000	3.08858e+07	4.08223e+07	5.68093e+07	2.0317e+06	1000	1000	2.66576e+07	3.92886e+07	1.05656e+07	6.511e+06	1000	2.59203e+06	3.65343e+07	1000	1000	1000	1000	8.34165e+06	4.33019e+06	1.77312e+07	2.5122e+07	8.84354e+07	4.80337e+07
Q15691	Microtubule-associated protein RP/EB family member 1	MAPRE1		30	7	66	7	268	30	220.18	16/16	16/16	15/16	6.63997e+07	4.5495e+08	1.03893e+07	4.47056e+08	1.00362e+08	3.81616e+08	4.36755e+08	4.38045e+06	1.92163e+08	3.14166e+08	3.00874e+07	8.39153e+07	6.94891e+07	8.57243e+07	1.11105e+08	1.85452e+08	1.29251e+08	1.02358e+08	6.23172e+07	3.24604e+08	2.61844e+08	2.12222e+08	3.04872e+08	1.01696e+08	1.56916e+08	3.60966e+08	9.01164e+06	1.8443e+08	1.34753e+08	4.15225e+07	5.98437e+07	2.9273e+08	8.77827e+07	5.24788e+08	1000	3.47568e+08
P08217	Chymotrypsin-like elastase family member 2A	CELA2A		45	7	30	7	269	28.9	106.86	14/16	13/16	15/16	6.1944e+06	6.01495e+06	5.92616e+07	1000	6.12814e+06	3.02316e+08	5.0994e+07	1000	1.5177e+07	2.85101e+06	3.22088e+06	4.13823e+07	3.28949e+08	2.09671e+07	1.31056e+07	5.45763e+06	4.40995e+06	1000	2.02741e+08	2.90939e+07	2.65525e+07	397232371	1.33036e+08	5.3872e+07	7.20656e+06	8.99635e+06	1000	1000	2.38722e+08	2.33344e+06	9.42417e+06	5.09179e+07	1.28158e+07	7.26374e+06	6.44565e+07	1.12003e+07
P08861	Chymotrypsin-like elastase family member 3B	CELA3B		19	4	8	3	270	29.2	24.58	5/16	8/16	5/16	1000	4.2299e+06	1.75766e+06	1000	1000	8.43763e+07	3.24511e+07	1000	1000	1000	1000	1000	8.49272e+06	1000	1000	1000	1000	6.91703e+06	1000	1000	1000	153658218	7.55858e+07	1000	1000	6.56648e+06	1000	1000	1.03435e+07	1.53591e+07	2.91439e+06	2.21794e+06	1000	1000	1000	1000
P36980	Complement factor H-related protein 2	CFHR2		9	2	4	2	270	30.6	11.17	11/16	13/16	12/16	1000	7.06021e+06	1000	1.33657e+07	1.15346e+07	1000	1.60056e+07	7.88511e+07	2.97928e+07	1.03691e+08	3.1001e+06	1000	7.09198e+07	5.03919e+06	1.92592e+07	1000	4.87719e+06	1000	4.42325e+06	2.37469e+07	1000	1000	1.17743e+07	5.55301e+07	7.4642e+06	8.6788e+06	1.40701e+06	3.37251e+07	2.90357e+07	1.47845e+07	1.77661e+07	1.9446e+07	2.57099e+07	9.8905e+06	1000	1.07091e+07
Q00169	Phosphatidylinositol transfer protein alpha isoform	PITPNA		17	3	4	2	270	31.8	11.4	7/16	3/16	5/16	1000	5.64879e+06	1000	5.04367e+06	1000	1000	8.33317e+06	1000	1000	1000	2.21063e+06	1000	1000	8.75022e+06	1.03249e+07	2.76104e+07	1000	1000	1000	1000	1.27422e+06	4.81293e+06	1000	1000	1000	1.29583e+07	1000	1000	1000	1000	1000	1000	1000	1000	1000	1.81981e+06
P22676	Calretinin	CALB2		8	2	18	2	271	31.5	45	7/16	6/16	12/16	1000	1000	1000	1000	1000	1.9579e+06	1.75402e+07	1000	5.74882e+06	3.55687e+06	393885	1000	2.74947e+07	1000	1.42246e+07	1000	1000	1000	1000	1000	3.381e+06	1000	1000	1000	1000	6.23929e+06	1000	3.58921e+06	1.81755e+07	1000	5.18734e+06	1.03316e+07	4.81163e+06	8.94127e+07	1000	5.22788e+07
P21964	Catechol O-methyltransferase	COMT		30	5	30	5	271	30	101.48	11/16	10/16	7/16	2.05403e+07	3.0161e+08	1000	1.72394e+07	1.51046e+07	3.43834e+07	1.86725e+08	1000	5.60401e+06	2.18054e+07	1.32689e+07	7.00819e+06	1000	1000	1000	953729	5.86582e+06	3.26392e+07	1000	5.74167e+07	6.66615e+07	8.41409e+07	8.3415e+07	1000	1000	1.82738e+08	1.74991e+06	1000	1000	1000	3.43643e+06	1.31026e+07	1000	2.48212e+07	1000	1.19581e+07
Q13162	Peroxiredoxin-4	PRDX4		56	13	199	11	271	30.5	510.35	15/16	16/16	16/16	1.03402e+08	8.46126e+08	1.39962e+08	8.3986e+08	9.2212e+08	8.50202e+08	4.07316e+08	1000	6.01688e+08	5.81253e+08	7.50638e+07	2.44671e+08	1.83816e+08	1.63602e+08	1.03062e+09	2.04665e+08	3.10857e+08	5.05011e+08	1.62377e+08	2.72615e+08	8.72889e+08	469418919	2.58053e+08	2.27016e+07	7.81274e+07	2.0653e+08	1.12637e+07	1.66171e+07	3.31202e+07	6.08233e+07	2.23659e+08	2.21028e+08	8.63192e+08	2.3505e+08	9.41198e+07	1.4193e+09
P48739	Phosphatidylinositol transfer protein beta isoform	PITPNB		24	4	10	3	271	31.5	34.62	6/16	5/16	6/16	1000	2.98395e+07	1000	1000	1000	1.62599e+07	1000	1000	1000	1000	1.59932e+06	5.1713e+06	1000	1000	1.82543e+07	4.98779e+07	1000	1000	1000	1000	4.27159e+07	16812781	1000	1000	1000	1000	1000	1000	1000	1.04615e+07	3.53918e+06	4.47966e+07	1000	1000	1000	5.91937e+06
Q92530	Proteasome inhibitor PI31 subunit	PSMF1		6	1	6	1	271	29.8	11.11	7/16	13/16	9/16	1000	3.36834e+07	1000	2.12806e+07	1000	2.26326e+07	2.47435e+07	1000	1000	2.50237e+07	1.38385e+07	1000	3.47827e+07	1000	1000	1000	7.00591e+06	5.66429e+06	1000	5.84626e+07	1.2205e+07	23914410	1.41204e+07	1000	9.16325e+06	3.16318e+07	4.14809e+06	1000	2.58181e+07	2.17055e+07	6.79399e+06	7.59906e+06	8.02402e+06	3.92458e+06	1000	1000
Q96FW1	Ubiquitin thioesterase OTUB1	OTUB1		25	5	35	5	271	31.3	66.18	13/16	15/16	13/16	7.98295e+07	5.72889e+07	1.15114e+08	5.80254e+07	3.0134e+07	1.21565e+08	1.80952e+08	3.10526e+06	1000	2.50896e+07	2.3063e+07	1000	1.41781e+07	1.12628e+08	1000	6.49995e+06	2.34628e+07	1.25842e+07	1.57638e+08	1.31197e+08	6.61108e+07	174314022	3.82133e+07	5.69118e+06	1.90813e+07	2.07421e+08	1.02198e+06	1000	5.38094e+06	1.68343e+07	1.25334e+07	9.22912e+07	1.83563e+07	1000	4.50595e+07	2.83233e+07
Q5RKV6	Exosome complex component MTR3	EXOSC6		4	1	2	1	272	28.2	4.34	3/16	5/16	3/16	1000	1000	1000	1000	1000	1.86107e+07	1000	1000	1000	8.77271e+06	1000	1000	1000	1.33641e+06	1000	1000	1000	1000	1000	1000	1000	16617220	1000	1.70391e+06	1.63865e+07	1000	1000	1000	1000	2.11206e+07	1000	5.30095e+06	1000	1000	1000	1000
P24593	Insulin-like growth factor-binding protein 5	IGFBP5		7	2	3	2	272	30.6	9	12/16	9/16	12/16	1.72165e+07	1.37183e+07	1.84189e+07	3.09743e+07	3.59064e+08	1000	2.75463e+07	1000	7.58386e+06	1000	1.07344e+07	1.15993e+07	8.96232e+06	2.95274e+06	2.01068e+06	1000	4.1483e+07	1000	1000	1000	4.35425e+06	6380969	1000	1.14411e+07	3.42224e+06	1000	6.50374e+06	6.92104e+08	1.47253e+08	3.31487e+07	1000	1000	2.92745e+07	2.59535e+08	2.52433e+07	1000
P35232	Prohibitin	PHB		18	3	5	3	272	29.8	9.02	5/16	7/16	7/16	1000	1000	1000	1000	1000	1.87076e+07	1000	1000	1000	9.54008e+06	2.13956e+06	1000	1000	3.67858e+06	4.25153e+06	1000	1000	6.85326e+06	1000	1000	2.33919e+06	2.31221e+07	1000	1000	1000	1000	1000	1.66191e+07	1000	7.05751e+06	4.6186e+06	5.07039e+06	1000	1000	1000	5.1259e+06
O75663	TIP41-like protein	TIPRL		3	1	1	1	272	31.4	2.08	2/16	4/16	5/16	1000	3.17896e+06	1000	1000	1000	4.03609e+06	1000	1000	1000	1000	1000	1000	1000	1000	1000	1000	1000	1000	1000	1000	4.01287e+06	4.86889e+06	1000	1000	1000	1000	1000	1000	1000	1.28367e+06	1000	7.40387e+06	1000	1000	1000	1000
P40306	Proteasome subunit beta type-10	PSMB10		7	1	13	1	273	28.9	53.73	5/16	5/16	4/16	1000	4.47429e+06	1000	1000	3.80746e+06	1.26505e+07	1000	1000	1000	1.99639e+07	1000	1000	1000	1000	2.37787e+07	1000	1000	1000	1000	1000	3.74671e+06	17408992	3.48269e+06	1000	1000	2.12816e+07	1000	1000	1000	1000	1.05026e+06	1000	1000	1000	1000	1.101e+07
O14618	Copper chaperone for superoxide dismutase	CCS		8	2	2	2	274	29	6.01	12/16	13/16	12/16	1000	5.26087e+06	8.52279e+07	5.71789e+06	1000	1.16253e+07	1000	1000	5.28018e+06	1.65367e+07	6.61757e+06	1.05526e+07	898037	1.10617e+08	1.18574e+07	4.4838e+06	4.02958e+06	3.68242e+06	8.8281e+07	1000	5.46323e+06	4.14628e+06	1.12856e+07	2.08235e+07	1.8395e+07	2.69464e+07	5.76099e+06	1000	1000	3.37536e+07	9.26586e+06	1.50172e+07	1.21209e+07	1.48031e+07	1000	1.22349e+07
P15559	NAD(P)H dehydrogenase [quinone] 1	NQO1		11	2	2	2	274	30.8	4.85	9/16	8/16	10/16	3.6208e+06	2.37268e+07	1.43096e+07	1000	8.87743e+06	4.95628e+07	1000	1000	1000	1000	1.03526e+06	1000	1000	1.75175e+07	5.55595e+06	4.21892e+06	7.35382e+06	1000	4.61051e+07	5.01118e+06	2.71366e+07	34943964	8.1754e+07	1000	1000	2.70407e+07	1000	1000	1000	1000	5.95792e+06	1000	1000	7.50305e+06	8.27143e+06	1.14766e+07
Q9H0E2	Toll-interacting protein	TOLLIP		10	2	23	2	274	30.3	85.19	7/16	9/16	7/16	1000	2.45271e+07	1000	1.20578e+07	6.35791e+06	2.33113e+07	3.46475e+07	1000	1000	2.26437e+07	1000	1000	1000	1000	9.75134e+06	1000	2.00224e+06	3.01019e+06	1000	3.89293e+07	1.35747e+07	22744683	2.36412e+07	1000	1000	8.20901e+07	1000	1000	1000	1000	5.82333e+06	7.26089e+06	1000	1.19327e+07	1000	1.7267e+07
O94903	Pyridoxal phosphate homeostasis protein	PLPBP		11	2	12	2	275	30.3	40.49	4/16	7/16	7/16	2.37055e+06	5.50881e+06	1000	1000	1000	1000	2.79897e+07	1000	1000	1.97732e+07	1000	1000	1000	1000	1000	1000	1000	1000	1000	3.709e+07	5.33504e+06	2.43724e+07	1.32783e+07	1000	1000	4.81399e+07	1000	1000	1000	1000	1.55454e+06	2.19618e+07	1000	4.05156e+06	1000	6.02963e+06
Q15661	Tryptase alpha/beta-1	TPSAB1		30	9	88	9	275	30.5	218.13	16/16	15/16	16/16	2.46807e+07	3.6485e+06	3.28677e+08	1.0632e+08	2.08973e+07	1.67373e+07	4.82684e+07	1.16071e+07	3.55402e+08	4.00016e+08	4.95861e+07	5.05267e+07	2.15827e+07	3.91229e+07	8.6989e+07	1.81104e+08	3.61759e+07	7.58273e+07	1000	3.27209e+08	2.76998e+07	1.57325e+07	7.84052e+07	5.67588e+06	1.94395e+08	2.31932e+08	2.67401e+07	3.61966e+08	7.96331e+06	3.095e+07	1.16752e+08	7.37955e+07	9.03809e+07	8.71237e+08	2.26549e+08	4.60709e+08
Q9NQR4	Omega-amidase NIT2	NIT2		66	11	30	11	276	30.6	95.61	15/16	11/16	11/16	4.7913e+07	1.26721e+08	7.41466e+06	6.41077e+07	1.09853e+07	1.18823e+08	1.52946e+08	1000	1.73862e+07	4.84426e+07	7.03774e+06	1.50005e+07	1.16806e+07	1.03591e+07	2.74803e+07	8.26289e+06	3.75742e+07	1.70622e+06	1000	5.26734e+07	6.99451e+07	1.39214e+08	2.1231e+08	1000	7.40411e+07	3.53227e+08	1000	1000	1000	3.11757e+07	6.65222e+06	7.98603e+07	1.18164e+07	8.73721e+06	1000	7.28343e+07
P28062	Proteasome subunit beta type-8	PSMB8		26	6	9	6	276	30.3	26.53	16/16	13/16	13/16	1.65843e+07	4.23383e+07	5.47645e+07	5.28352e+07	3.55216e+07	8.765e+07	1.08399e+07	1.1886e+07	1.59111e+07	5.74035e+06	1.93235e+07	5.05628e+07	1.30149e+07	3.12493e+08	2.37534e+08	1.79192e+08	8.67284e+07	1.63232e+07	4.28738e+07	3.89699e+07	3.37263e+07	2.12937e+08	1000	1000	2.27996e+07	3.65056e+07	764098	1.99887e+07	1.76133e+07	1000	2.2743e+07	1.56851e+08	1.78964e+07	1.80812e+07	1000	4.99009e+07
O76038	Secretagogin	SCGN		8	2	5	2	276	32	16.8	6/16	4/16	9/16	1000	1000	1000	1000	1000	1.9183e+06	5.32516e+06	1000	1000	1.88979e+06	3.80423e+06	1000	1000	2.65071e+06	3.2766e+06	1000	1000	1000	1000	1000	1000	2.92689e+06	1000	1000	1000	1.42842e+06	1000	2.52844e+06	1000	1000	709159	1000	1000	9.00803e+06	1000	1000
Q86Y82	Syntaxin-12	STX12		20	4	7	4	276	31.6	20.65	4/16	6/16	6/16	1000	1000	1000	1000	1000	1.24118e+07	3.37373e+06	1000	1000	1000	1000	1000	1000	1000	1.62121e+07	1.07359e+07	1000	1000	1000	1000	6.52637e+06	2.07865e+07	1000	1000	1.34151e+06	6.84145e+06	1000	1000	9.1903e+06	1000	1000	9.33599e+06	1000	1000	1000	4.19892e+06
Q9UBP6	tRNA (guanine-N(7)-)-methyltransferase	METTL1		12	2	2	2	276	31.5	7.63	6/16	5/16	2/16	6.28111e+06	1.42357e+07	1000	8.25207e+06	1000	1000	1.28194e+07	1000	1.4281e+06	1000	1000	5.91302e+06	1000	1000	1000	1000	2.9874e+06	1000	1000	1000	1000	6.52774e+06	1000	1000	1000	2.44662e+07	1000	4.29437e+06	1000	1000	1000	6.57776e+06	1000	1000	1000	1000
P16152	Carbonyl reductase [NADPH] 1	CBR1		60	14	171	11	277	30.4	607.81	15/16	15/16	16/16	8.45855e+07	2.78191e+08	6.90094e+07	8.73236e+07	2.11959e+07	1.73672e+08	2.04142e+08	1000	2.36222e+07	1.52005e+08	9.44107e+06	3.21818e+07	5.82875e+07	1.01449e+08	2.06248e+07	2.30074e+07	1.40527e+08	9.13577e+07	1.72696e+08	2.54465e+08	2.40269e+08	2.99232e+08	1.63574e+08	4.74836e+06	2.30647e+08	4.76171e+08	2.65127e+06	1000	8.90069e+07	7.3544e+07	4.14756e+07	4.19657e+08	2.92164e+08	1.37471e+08	1.54817e+08	2.36735e+08
P47756	F-actin-capping protein subunit beta	CAPZB		42	9	56	9	277	31.3	158.4	15/16	16/16	16/16	5.13562e+07	9.01565e+07	1.67809e+08	9.43857e+07	1.7061e+07	3.40458e+08	1.23042e+08	1000	1.84714e+07	1.05152e+08	8.42085e+07	2.8906e+07	2.44591e+07	2.06354e+08	6.63413e+07	2.07508e+08	6.82304e+07	3.39941e+07	1.60053e+08	1.07461e+08	7.04718e+07	5.32981e+08	1.07203e+08	4.44365e+07	6.76818e+07	6.41828e+07	1.52659e+07	2.14151e+08	2.95417e+07	2.98227e+08	5.78046e+07	6.97337e+08	3.30935e+07	4.20096e+07	5.183e+07	1.00752e+08
P29218	Inositol monophosphatase 1	IMPA1		34	7	44	7	277	30.2	118.62	15/16	13/16	15/16	1.43461e+07	4.86229e+07	6.23383e+07	1.20634e+08	1.4581e+07	2.47024e+07	5.7786e+07	1000	2.6841e+07	4.17531e+07	1.1545e+07	1.43721e+07	3.57287e+07	2.38925e+07	1.76652e+08	1.5334e+08	6.76317e+07	4.91388e+06	1.7286e+07	1.10511e+08	1.25516e+08	2.83644e+07	1000	1000	1.54195e+07	6.95068e+07	1000	8.9037e+06	5.75521e+07	3.00049e+07	3.06689e+07	1.35734e+08	1.49988e+07	7.23281e+07	1.12129e+07	1.93895e+08
Q99436	Proteasome subunit beta type-7	PSMB7		12	2	4	2	277	29.9	9.74	10/16	9/16	6/16	7.07075e+06	2.15528e+07	1000	1000	1000	2.95725e+07	4.48567e+07	1000	1000	3.07069e+07	7.14687e+06	1.18605e+07	8.14867e+06	1000	1.99576e+07	8.19515e+06	9.86799e+06	1000	1000	1000	1.35073e+07	39133016	1000	1000	1.95151e+07	3.00546e+07	3.53819e+06	1000	1000	3.76674e+07	8.66244e+06	1.42905e+07	1000	1000	1000	5.99487e+06
Q5T013	Putative hydroxypyruvate isomerase	HYI		4	1	1	1	277	30.4	2.74	0/16	5/16	9/16	1000	1000	1000	1000	1000	1000	1000	1000	1000	1000	1000	1000	1000	1000	1000	1000	1000	1000	1000	1.47823e+07	2.69834e+06	7566124	1000	1000	1000	6.22608e+06	1000	1000	1000	1000	1.321e+06	1000	1000	4.35743e+06	1000	1.94832e+07
Q15404	Ras suppressor protein 1	RSU1		21	3	5	3	277	31.5	13.42	6/16	7/16	2/16	1000	5.89869e+06	1000	1000	1000	1000	6.64196e+06	7.06766e+06	6.23012e+06	5.15053e+06	5.93723e+06	1000	1000	1000	1000	1000	1000	2.33117e+06	1000	2.84278e+07	1.14428e+07	1.9089e+07	1000	1000	1000	1.76093e+07	1000	1000	1000	1000	1.0031e+07	1.8694e+07	1000	1000	1000	1000
Q9BT09	Protein canopy homolog 3	CNPY3		13	2	10	2	278	30.7	45.11	7/16	5/16	6/16	1000	8.4354e+06	1000	3.30566e+07	1.17548e+07	2.37478e+07	1000	1000	2.0386e+07	2.74737e+07	1000	1000	1000	1000	1.80854e+07	1000	1000	1000	1000	1000	2.81445e+07	16690112	1.31847e+07	1000	1000	1000	1000	1000	1000	1000	7.96841e+06	4.55615e+06	1000	4.31385e+07	1000	2.50701e+07
Q14192	Four and a half LIM domains protein 2	FHL2		12	2	3	2	279	32.2	12.19	5/16	7/16	0/16	1000	1000	1000	6.11426e+06	1000	8.34834e+06	3.88234e+07	1000	1.15265e+07	1000	1000	1.59144e+07	1000	1000	1000	1000	1000	7.30656e+06	1000	1.09862e+08	8.6426e+06	1.38571e+07	1.20174e+07	1000	1000	1000	1000	1.06334e+07	1000	1000	1000	1.3908e+07	1000	1000	1000	1000
P29692	Elongation factor 1-delta	EEF1D		31	7	123	7	281	31.1	356.58	15/16	16/16	16/16	7.68756e+07	3.7799e+08	6.95156e+08	3.17027e+08	3.85534e+07	5.64705e+08	9.8501e+08	6.13132e+06	1.14203e+08	5.15892e+08	1.77618e+08	3.63248e+08	1000	1.33456e+09	2.71816e+07	1.30123e+08	1.68748e+08	1.01887e+08	1.41953e+09	4.99857e+08	2.40834e+08	3.81249e+08	4.67337e+08	2.65767e+07	5.28237e+08	6.38141e+08	1.9383e+07	1.17001e+08	2.53247e+07	4.71957e+08	1.29244e+08	5.12653e+08	4.29938e+07	9.07621e+07	3.16234e+08	1.14139e+08
Q07021	Complement component 1 Q subcomponent-binding protein, mitochondrial	C1QBP		22	3	8	3	282	31.3	34.95	8/16	6/16	8/16	7.8708e+06	6.54231e+06	1000	6.36096e+06	1000	8.47491e+06	3.20391e+07	1000	1.7611e+06	5.11144e+07	1000	1000	1000	1000	4.10703e+07	1000	1000	2.97492e+06	1000	4.09396e+07	1.85504e+07	1000	9.62313e+06	1000	1000	1.46471e+07	1000	1000	1000	1000	1000	9.95659e+06	1000	5.35503e+06	1000	1.33626e+07
Q16270	Insulin-like growth factor-binding protein 7	IGFBP7		18	3	8	3	282	29.1	20.82	5/16	7/16	2/16	1000	1000	1000	5.04777e+06	1.9498e+07	1000	1.14138e+07	1000	3.60815e+07	7.30478e+06	1000	1000	1000	1000	1000	1000	6.03159e+06	4.72414e+06	1000	9.89213e+06	2.57767e+07	3.32531e+06	1000	1000	1000	1000	1000	1000	1000	1000	1.40845e+06	9.54339e+06	1000	8.01588e+06	1000	1000
P10768	S-formylglutathione hydrolase	ESD		70	14	109	14	282	31.4	359.9	15/16	16/16	16/16	3.63063e+07	2.33245e+08	6.49707e+08	2.09725e+08	9.0843e+07	2.65611e+08	4.14464e+08	1000	8.28365e+07	8.50355e+07	4.7543e+07	1.39904e+08	1.25763e+08	1.30128e+09	4.26981e+08	3.51157e+08	1.44034e+08	8.38738e+07	7.86595e+08	3.17338e+08	2.99115e+08	5.05432e+08	3.5634e+08	2.2827e+07	2.39193e+08	5.49881e+08	1.80004e+07	8.43149e+06	7.43414e+07	1.37777e+08	1.15433e+08	4.66992e+08	8.55863e+07	2.63658e+08	3.11405e+08	2.84943e+08
P09012	U1 small nuclear ribonucleoprotein A	SNRPA		11	3	4	2	282	31.3	7.79	9/16	10/16	5/16	6.61822e+06	1000	4.12455e+06	1000	1000	7.34736e+06	1000	1000	3.82764e+06	1000	1000	5.05929e+06	3.77558e+06	1.96001e+07	4.05905e+06	3.98934e+07	1000	4.32705e+06	3.3685e+06	1.52172e+07	4.04945e+06	59918872	9.62016e+06	1000	1000	2.45248e+07	1000	1000	1000	1.06376e+07	2.52208e+06	2.55089e+07	1000	3.68928e+07	1000	1000
P0C7P4	Putative cytochrome b-c1 complex subunit Rieske-like protein 1	UQCRFS1P1		14	2	4	2	283	30.8	9.94	5/16	10/16	13/16	1000	1000	1000	3.65997e+07	1000	1.2375e+07	1000	1000	1000	2.50193e+06	1000	1000	1000	1000	1.31039e+07	2.25042e+07	4.52783e+06	1.13933e+07	1000	1.18886e+07	5.41863e+06	10379299	1000	1000	1000	1000	1.58393e+06	1.19563e+07	9.24574e+06	7.12444e+06	1000	1.18547e+07	1.11965e+07	7.87681e+07	1000	8.98874e+07
Q13126	S-methyl-5'-thioadenosine phosphorylase	MTAP		37	8	66	8	283	31.2	223.05	16/16	15/16	14/16	5.78204e+07	6.40867e+07	1.35478e+08	1.58837e+08	3.97541e+07	8.23065e+07	1.79702e+08	8.15638e+07	4.80541e+07	2.73528e+08	1.56517e+07	6.15981e+07	3.13918e+07	1.18879e+08	1.22593e+08	1.49143e+08	3.63437e+07	1.52805e+07	8.95456e+07	1.16699e+08	1.95306e+08	1.38791e+08	1.50092e+08	5.47569e+06	1.87589e+07	3.52346e+08	1000	8.1927e+06	1.38384e+07	6.00651e+07	4.6791e+07	1.10002e+08	9.94804e+06	4.93582e+07	2.57952e+07	8.58429e+07
P21796	Voltage-dependent anion-selective channel protein 1	VDAC1		23	5	18	4	283	30.8	48.85	11/16	13/16	14/16	1000	2.36526e+07	8.81951e+07	8.65392e+06	2.46394e+07	1.16146e+08	3.14348e+07	1000	1000	1000	1.70821e+07	2.5081e+07	1000	2.54241e+07	4.10437e+06	5.59689e+06	1.36176e+07	9.56724e+06	1.12906e+08	5.53306e+07	2.47899e+07	192844506	6.84118e+06	1000	8.80079e+06	9.11017e+06	3.4328e+06	1000	4.03957e+07	1000	1.20267e+07	1.56482e+07	9.76118e+06	2.77406e+07	1.03569e+08	3.91757e+07
Q9Y277	Voltage-dependent anion-selective channel protein 3	VDAC3		7	2	2	1	283	30.6	5.95	5/16	2/16	7/16	1000	1000	7.17868e+06	1000	1000	1.66827e+07	1000	1000	1000	4.03805e+06	1000	1000	1.25352e+07	7.9319e+06	1000	1000	1000	1000	1000	1000	1000	10272842	1000	1000	1000	1000	1000	1.70879e+07	1000	1000	1000	1000	1000	1000	1000	1000
Q9UBV8	Peflin	PEF1		5	1	1	1	284	30.4	3	1/16	1/16	5/16	1000	1000	1000	1000	1000	1000	1000	1000	1000	1.36692e+06	1000	1000	1000	1000	1000	1000	1000	1000	1000	1000	1000	1000	1000	1000	1000	2.70465e+06	1000	1000	1000	1000	1000	1000	1000	6.18446e+06	1000	1000
P09493	Tropomyosin alpha-1 chain	TPM1		46	21	408	11	284	32.7	1230.68	16/16	16/16	16/16	9.35521e+07	1.51583e+08	4.28085e+07	1.24497e+08	5.21353e+08	1.68904e+08	5.55704e+08	2.87456e+07	1.08065e+09	1.98889e+09	3.26618e+08	3.55426e+08	2.15651e+07	8.12667e+07	4.63997e+08	5.24144e+08	2.30832e+08	5.38618e+08	2.0599e+08	9.98635e+08	1.39204e+09	1.79134e+08	6.45501e+08	1.52099e+07	8.8996e+08	7.32642e+08	8.41491e+07	6.93561e+07	3.23723e+07	2.2765e+08	3.62063e+08	7.47066e+08	6.26243e+07	6.74962e+08	7.93952e+07	3.02077e+08
P07951	Tropomyosin beta chain	TPM2		52	21	338	8	284	32.8	1025.12	15/16	16/16	16/16	3.3721e+07	4.82261e+06	1.97665e+07	5.78865e+07	1.25892e+08	1000	3.35014e+07	1.55049e+07	2.67514e+08	3.48697e+08	1.39145e+08	2.29392e+07	5.91607e+07	3.76233e+07	8.11458e+07	9.85779e+07	6.17867e+07	1.30787e+08	2.21537e+07	1.33848e+08	3.10259e+08	7.226e+06	3.41709e+07	1.19402e+07	2.82962e+08	3.95538e+07	4.05536e+07	9.23453e+06	3.4218e+07	6.32864e+06	6.63997e+07	1.28047e+08	8.40186e+06	8.81547e+07	1.04625e+07	3.87375e+07
O94760	N(G),N(G)-dimethylarginine dimethylaminohydrolase 1	DDAH1		48	8	54	7	285	31.1	184.68	15/16	16/16	15/16	9.55603e+07	7.70093e+07	3.56615e+07	2.62238e+07	1.62366e+07	9.26144e+07	2.37493e+07	1000	1.59799e+07	8.01598e+07	275432	2.15079e+07	1.8596e+07	5.88267e+07	8.51577e+07	5.14836e+07	4.11856e+07	8.68362e+06	3.74105e+07	1.84685e+08	2.47721e+07	160850310	2.71929e+07	4.25827e+06	8.57743e+07	3.2707e+08	2.55378e+07	1.3666e+07	2.1656e+07	5.65713e+07	7.45061e+06	3.27552e+07	1.10293e+07	7.86421e+07	8.64492e+06	5.60829e+07
O95865	N(G),N(G)-dimethylarginine dimethylaminohydrolase 2	DDAH2		42	7	20	6	285	29.6	63.3	13/16	14/16	14/16	1000	5.39065e+07	6.11366e+07	2.64657e+07	2.79328e+07	6.27512e+07	6.2268e+07	3.06024e+06	3.05023e+07	5.38603e+07	5.47355e+06	1000	9.43995e+06	5.29552e+07	1000	3.09593e+06	1.27526e+07	1.898e+07	1.57565e+08	9.41343e+07	6.98848e+07	2.34384e+07	2.26494e+07	1000	5.54337e+07	7.33751e+07	9.15722e+06	1.12974e+07	1000	2.3211e+07	1.32776e+07	4.80259e+07	1.44768e+07	5.25832e+07	1.14786e+08	5.88079e+06
P06753	Tropomyosin alpha-3 chain	TPM3		33	13	288	5	285	32.9	894.09	15/16	14/16	13/16	4.73906e+07	1.09121e+08	1.05029e+07	1.52909e+08	1.44394e+07	1.16101e+08	1.71875e+08	1000	2.38124e+08	7.66986e+08	1.1488e+08	3.99726e+08	2.35658e+07	6.99865e+07	3.62235e+08	1.98295e+08	2.74354e+08	1.40634e+08	1.33261e+07	1.50892e+08	1.94688e+08	36031221	1.65145e+08	2.25565e+07	8.44936e+07	2.28474e+08	2.83529e+07	1000	1000	4.4607e+07	1.62492e+08	5.16559e+08	2.09938e+07	1.60113e+08	1000	1.19316e+08
P46952	3-hydroxyanthranilate 3,4-dioxygenase	HAAO		7	2	9	2	286	32.5	22.91	14/16	13/16	14/16	1.36833e+07	1.56195e+08	6.63012e+06	3.29899e+07	6.78737e+06	5.67426e+07	5.49853e+07	4.59845e+07	1000	3.41486e+08	5.63469e+07	1000	1.39358e+07	2.94406e+07	1.03294e+07	3.23034e+07	1.81231e+07	2.98577e+07	3.1633e+06	1000	2.02479e+08	313262272	1000	7.33345e+06	2.73992e+07	4.83249e+07	1.71025e+06	1000	1.90435e+07	2.24303e+08	4.85938e+07	4.14378e+08	3.21768e+07	5.37324e+07	1000	3.54899e+07
P52907	F-actin-capping protein subunit alpha-1	CAPZA1		48	8	69	6	286	32.9	216.79	13/16	11/16	11/16	7.92653e+07	1.0023e+08	1000	6.56231e+07	1.46735e+07	2.65382e+08	2.42273e+08	1000	8.42866e+06	9.50748e+07	5.02823e+06	9.31564e+06	942290	1000	6.42073e+07	1.61181e+07	3.71429e+07	3.34605e+07	1000	1.34035e+08	5.39755e+07	288038220	9.47668e+07	1000	1000	1.9098e+08	1000	9.05622e+06	9.04913e+06	1000	3.90628e+07	6.67554e+07	4.30506e+06	2.87498e+07	1000	8.02927e+07
P47755	F-actin-capping protein subunit alpha-2	CAPZA2		35	6	35	4	286	32.9	102.85	9/16	9/16	8/16	2.29013e+07	6.91277e+07	1000	2.96446e+07	5.61816e+06	1.43483e+08	8.09764e+07	1000	1000	3.29357e+07	1.45763e+06	1000	1000	1000	2.77286e+06	1000	1.92847e+06	3.51142e+06	1000	7.17358e+07	1.70004e+07	196266709	1.8342e+07	1000	1000	3.15948e+07	1000	1000	1000	1000	7.158e+06	3.42705e+07	6.19401e+06	9.85328e+06	1000	2.57497e+07
P43307	Translocon-associated protein subunit alpha	SSR1		8	2	4	2	286	32.2	10.95	7/16	3/16	10/16	1000	9.28002e+06	3.90376e+07	1.70544e+07	1000	1.82725e+07	1000	1000	1000	1000	9.39164e+06	1000	1000	1.27064e+07	1.40168e+07	1000	1000	1000	1000	1.02339e+07	1000	9885011	1000	1000	1000	6.59106e+06	1000	1000	1000	1000	1000	1000	1000	6.79519e+06	5.09945e+07	1000
Q9UKY3	Putative inactive carboxylesterase 4	CES1P1		4	1	1	1	287	30.7	2.9	3/16	9/16	2/16	1.20741e+07	1000	1000	1000	1000	1000	1000	1000	1000	1000	1.94841e+06	1000	1000	1000	3.8144e+06	1000	1000	2.88764e+06	1000	1000	1.85792e+06	31644998	2.90012e+07	1.86436e+06	5.88397e+07	1000	541841	1000	1000	1000	3.10798e+06	2.20629e+06	1000	1000	1000	1000
Q02878	60S ribosomal protein L6	RPL6		26	7	71	7	288	32.7	171.75	15/16	16/16	16/16	1.99079e+07	1.75654e+08	3.30764e+08	2.1398e+08	5.90076e+07	4.41107e+08	3.04693e+08	1000	5.13478e+07	2.65151e+08	1.74843e+07	3.07852e+08	2.75687e+07	2.99866e+08	5.04865e+07	2.68505e+09	5.84189e+07	2.1467e+07	9.18429e+08	2.87428e+08	1.6384e+08	494124048	4.806e+08	3.61758e+07	1.61795e+08	4.06181e+08	266032	2.02342e+08	7.72642e+07	5.59692e+08	1.50097e+08	1.09056e+09	4.79159e+07	2.48451e+07	5.73984e+08	1.83086e+08
Q53H82	Endoribonuclease LACTB2	LACTB2		23	4	7	4	288	32.8	22.32	5/16	10/16	5/16	1000	1000	1000	1000	1000	1000	1000	1000	1000	4.38125e+07	693509	1000	1000	727980	1.46391e+07	1.32855e+07	1.37339e+07	889978	1000	1000	5.79888e+06	1.02057e+07	5.5879e+06	1000	1000	4.59337e+07	1.13569e+06	1.28577e+07	1000	3.90569e+06	1000	1.50116e+07	1000	1000	1000	1.55598e+06
Q8NCW5	NAD(P)H-hydrate epimerase	NAXE		16	3	10	3	288	31.7	35.85	13/16	11/16	8/16	2.63193e+07	8.75306e+07	1.01399e+07	4.93862e+07	1.16009e+07	7.35914e+07	4.03329e+07	1000	2.81104e+07	3.67816e+07	2.93636e+06	1.40838e+07	1000	1000	1.06452e+07	8.84626e+06	1.27443e+07	1000	1000	3.43842e+07	4.35822e+07	76729738	2.05126e+07	7.99982e+06	2.11037e+07	1.22431e+08	2.41727e+06	1000	1000	1000	2.96631e+06	3.36399e+07	1000	1.3797e+07	1000	2.9564e+07
P30039	Phenazine biosynthesis-like domain-containing protein	PBLD		5	1	1	1	288	31.8	4.8	1/16	1/16	5/16	1000	2.04001e+06	1000	1000	1000	1000	1000	1000	1000	1000	1000	1000	1000	1000	1000	1000	1000	1000	1000	1000	1000	1000	1000	1000	1000	2.98864e+06	1000	1000	1000	1000	1000	1000	1000	1000	1000	1000
P62995	Transformer-2 protein homolog beta	TRA2B	Phospho [T201]	17	3	8	3	288	33.6	15.92	9/16	9/16	8/16	1000	5.8993e+06	7.58192e+06	3.44532e+06	2.46223e+06	2.27904e+06	2.82983e+07	1.29677e+07	1000	2.53213e+07	1.06669e+06	1000	1000	1000	1000	1000	1000	3.52416e+06	2.51908e+07	1000	1.17735e+07	31779926	1000	1000	3.20187e+07	4.82823e+07	1000	1000	1000	2.04719e+07	904895	1.86749e+07	1000	1000	1.34524e+07	1000
P46926	Glucosamine-6-phosphate isomerase 1	GNPDA1		42	8	25	8	289	32.6	74.3	16/16	16/16	16/16	3.70702e+07	1.20929e+08	3.78206e+08	7.4896e+07	9.13857e+06	6.95908e+07	1.20642e+08	3.05562e+06	4.81395e+07	1.09271e+08	1.84814e+07	3.23196e+07	4.38313e+07	5.24007e+08	7.29357e+07	2.0886e+08	6.88234e+07	2.61809e+07	3.37225e+08	1.30768e+08	2.52488e+08	8.41605e+07	6.42004e+07	1.19181e+07	1.52066e+08	1.27363e+08	5.69463e+06	4.14457e+07	3.86816e+07	6.4109e+07	3.25318e+07	2.85636e+08	9.90304e+06	3.29047e+07	1.44539e+08	9.96983e+07
Q15181	Inorganic pyrophosphatase	PPA1		81	17	172	16	289	32.6	490.77	16/16	16/16	16/16	4.11331e+08	1.89441e+09	2.29211e+08	1.80655e+09	8.83542e+08	7.59123e+08	1.48718e+09	8.96488e+06	2.04903e+08	6.2552e+08	2.23395e+07	5.53912e+08	1.03406e+08	3.49953e+08	2.04138e+08	4.35153e+08	4.41567e+08	4.77227e+08	8.9351e+07	1.62497e+09	1.63299e+09	4.45494e+08	1.00759e+09	2.52796e+08	4.15601e+08	1.01624e+09	3.21749e+06	1.39877e+09	9.86684e+07	2.82312e+08	1.03463e+08	7.42438e+08	4.1316e+08	8.69367e+08	1.50844e+07	4.44094e+08
P00491	Purine nucleoside phosphorylase	PNP		41	8	52	8	289	32.1	160.88	13/16	11/16	11/16	1.69929e+07	3.36948e+07	1000	3.08264e+07	1000	6.72625e+07	2.30199e+07	1000	2.35391e+06	4.77756e+07	3.91662e+06	2.79201e+07	4.51853e+07	1.15013e+07	1.76697e+08	1.79485e+08	2.53082e+07	9.91729e+06	1000	1000	5.87188e+07	1.25445e+08	3.52041e+07	1000	9.92466e+07	1.22135e+08	1000	1000	2.27026e+07	5.20097e+07	3.54207e+06	2.68128e+08	1.0239e+07	3.24842e+07	1000	4.38553e+07
O43396	Thioredoxin-like protein 1	TXNL1		34	8	34	8	289	32.2	87.51	14/16	15/16	15/16	2.83239e+07	2.45914e+07	9.75299e+07	1.52564e+07	1000	6.21261e+07	7.05445e+07	1.37767e+07	5.04363e+06	2.63792e+07	2.50341e+07	9.80071e+06	1.83469e+07	8.94335e+07	671268	1000	1.61609e+07	5.06059e+06	7.58394e+07	2.4011e+07	3.01698e+07	142871281	3.8233e+07	2.51545e+07	1.2924e+08	5.26586e+07	5.34701e+06	1000	5.1378e+07	2.09269e+08	1.49377e+07	1.05799e+08	2.69708e+07	9.48553e+06	1.43899e+07	9.37861e+06
P30084	Enoyl-CoA hydratase, mitochondrial	ECHS1		33	7	25	7	290	31.4	91.14	14/16	14/16	13/16	698516	4.21737e+07	4.0597e+07	6.84913e+06	9.11501e+06	1.52294e+07	1.5668e+07	2.17083e+07	8.85949e+06	1.00991e+07	1000	1.72486e+07	4.61286e+06	2.71468e+07	1.79407e+07	1000	1.1049e+07	4.64719e+06	2.18548e+07	1.67527e+07	9.96381e+06	4.67364e+07	3.84948e+07	1.48159e+06	1.11239e+07	7.54162e+06	1000	1.16421e+07	7.99352e+06	3.33682e+07	1000	6.28823e+07	1.11664e+07	4.27962e+07	1000	1.74237e+07
Q01105	Protein SET	SET		47	10	87	10	290	33.5	271.56	16/16	15/16	15/16	1.21473e+07	7.4144e+08	7.92641e+07	2.98891e+08	8.54433e+06	3.11139e+08	3.64154e+08	6.96362e+07	1.74588e+08	3.73802e+08	2.58013e+07	4.84072e+08	4.24717e+07	1.1601e+08	8.20553e+07	7.91292e+08	5.82582e+07	2.43984e+08	3.30755e+07	2.68071e+08	4.84605e+08	4.52109e+08	1.85797e+08	4.27072e+06	1.201e+08	6.91834e+08	1000	4.29181e+06	9.01076e+07	4.72555e+07	4.84093e+07	8.25082e+08	3.21572e+07	1.05874e+08	1000	9.12446e+07
Q99598	Translin-associated protein X	TSNAX		7	1	1	1	290	33.1	2.27	5/16	3/16	1/16	1000	1000	1000	1000	1000	2.15584e+06	7.59804e+06	1000	1000	1.41511e+06	1000	1000	1000	1000	758600	1.39415e+06	1000	1000	1000	1000	1000	7.92262e+06	1000	1000	1000	2.01971e+07	1000	1000	1000	1000	1000	488691	1000	1000	1000	1000
Q9Y365	START domain-containing protein 10	STARD10		21	4	6	4	291	33	12.32	13/16	13/16	16/16	1000	8.63387e+07	9.17247e+07	3.00673e+07	1.93762e+06	9.21465e+07	3.19705e+07	1000	9.44629e+06	4.46339e+06	1.51226e+06	4.07666e+06	1000	2.94774e+08	5.20982e+07	1.43558e+07	2.3925e+07	2.50516e+07	1000	1.40325e+07	4.60433e+07	64519133	3.10163e+07	1000	6.31303e+07	3.77343e+07	1000	2.66834e+07	8.17335e+06	1.31223e+07	1.14457e+07	3.81067e+07	8.54248e+06	2.0837e+07	1.66955e+07	4.54718e+07
P49406	39S ribosomal protein L19, mitochondrial	MRPL19		3	1	3	1	292	33.5	7.72	6/16	9/16	8/16	1000	3.03507e+06	1000	1000	1000	3.63851e+06	2.15861e+07	1000	1000	6.8179e+06	1000	1000	1000	725915	1000	1.40224e+07	1.3624e+06	1000	1000	1000	1.26621e+06	7.51298e+06	1000	1000	9.34145e+06	7.57846e+06	1000	1000	5.03001e+06	1.01631e+07	1.90581e+06	8.12134e+06	6.24207e+06	1000	1000	5.06234e+06
P50135	Histamine N-methyltransferase	HNMT		19	3	3	3	292	33.3	9.45	2/16	2/16	8/16	1000	3.31824e+07	1000	1000	1000	2.39427e+07	1000	1000	1000	1000	1000	1000	1000	1000	1000	1000	1000	1000	1000	1000	1000	21881976	1000	1000	1000	1000	1000	1000	1000	1000	1000	4.88855e+07	1000	3.52678e+06	1000	7.38549e+06
Q99614	Tetratricopeptide repeat protein 1	TTC1		3	1	7	1	292	33.5	19.8	8/16	10/16	10/16	1000	1000	1.84008e+07	1000	1000	8.19088e+06	3.7359e+07	1000	8.11367e+06	1000	4.03214e+06	1.02528e+07	1000	3.67035e+07	1000	1.88327e+07	8.09132e+06	1000	1.06459e+07	1.03252e+07	9.86814e+06	19741424	3.77956e+07	1000	1.74885e+07	1.32259e+07	1000	1000	1000	1.16464e+07	1000	1.70314e+07	1000	5.42591e+06	1000	5.08143e+06
P15880	40S ribosomal protein S2	RPS2		25	6	54	6	293	31.3	148.99	15/16	16/16	16/16	5.71466e+07	2.11735e+08	7.15633e+08	2.83025e+08	4.46218e+07	2.12355e+08	1.48013e+08	1000	1.19136e+07	7.12702e+07	1.96519e+07	1.20634e+08	1.67736e+07	2.12485e+08	4.37028e+07	2.8359e+09	7.99865e+07	5.1246e+07	2.03343e+09	5.47068e+08	2.77203e+08	3.50095e+08	6.2627e+07	1.27834e+07	7.92741e+07	3.89214e+08	4.33207e+06	6.90181e+07	3.27454e+07	9.87241e+07	7.97733e+07	1.0691e+09	3.83651e+07	4.20668e+07	9.60128e+08	1.44477e+08
P55212	Caspase-6	CASP6		13	3	6	3	293	33.3	15.35	10/16	14/16	12/16	1000	2.90467e+07	5.75325e+07	2.42749e+07	4.84003e+06	3.06137e+07	1000	3.66061e+06	1000	1000	1.64576e+06	1000	1000	1.266e+08	4.75777e+06	1.37883e+07	1.0662e+07	2.35342e+06	7.55264e+07	1000	2.47532e+07	2.79141e+07	8.9579e+06	1.37691e+07	8.68388e+07	9.98176e+06	1.20747e+06	7.58913e+06	6.04884e+06	4.48658e+07	1000	3.57809e+07	1000	1000	3.96477e+07	1000
P06748	Nucleophosmin	NPM1	Phospho [S125]; Acetyl [N-Term]	64	9	115	9	294	32.6	412.7	12/16	13/16	11/16	7.10874e+07	3.42643e+08	1000	2.94325e+08	8.18223e+07	3.74526e+08	1.02397e+09	1000	1.31919e+08	1.93974e+09	1.29818e+08	3.54933e+08	1000	1000	2.83125e+07	3.99067e+08	2.44829e+08	4.31536e+07	1000	1.28573e+09	4.93034e+08	4.96776e+08	7.28777e+08	1000	1.0557e+08	1.86428e+09	322739	2.74926e+07	1000	5.83625e+07	1.28297e+08	1.13866e+09	3.02393e+07	8.26942e+07	1000	7.23525e+07
P45880	Voltage-dependent anion-selective channel protein 2	VDAC2		14	3	8	3	294	31.5	21.28	8/16	7/16	10/16	1000	4.54238e+06	5.91284e+06	1000	1000	3.46112e+07	1.50937e+07	1000	9.11674e+06	1.00787e+07	9.73267e+06	1000	1000	1000	4.28373e+06	1000	1000	1000	5.36957e+06	1.66837e+07	1.01574e+07	51346934	2.71886e+07	1000	1000	1000	7.46655e+06	1000	1000	1000	1.40495e+07	1000	1000	1000	1000	1.35555e+07
P08865	40S ribosomal protein SA	RPSA		51	13	185	13	295	32.8	666.77	16/16	16/16	16/16	1.21917e+09	1.53804e+09	2.61736e+09	4.44711e+08	4.31131e+08	8.28986e+08	1.28744e+09	2.92301e+07	1.59115e+08	1.01512e+09	2.46545e+08	3.44955e+08	1.00418e+07	3.56439e+09	5.36385e+08	2.17105e+09	2.1245e+08	3.30154e+08	4.37883e+09	1.15838e+09	6.31452e+08	1.01419e+09	1.11444e+09	1.17401e+08	1.11715e+09	2.73901e+09	2.24612e+07	4.44924e+07	8.28488e+07	4.81298e+08	5.57521e+08	8.0784e+08	3.36801e+07	1.51198e+09	3.0819e+09	3.75487e+08
P54920	Alpha-soluble NSF attachment protein	NAPA	Acetyl [K6]	23	4	6	4	295	33.2	18.39	6/16	4/16	8/16	2.28114e+06	4.74115e+06	1000	1000	1000	5.17163e+06	3.45912e+06	1000	1000	5.9856e+06	495399	1000	1000	1000	1000	1000	1000	1000	1000	1000	635366	1.64912e+07	1000	1000	1000	6.65574e+06	1000	1000	1000	1000	1000	1.14841e+07	1000	2.45013e+06	1000	1.95542e+06
P50225	Sulfotransferase 1A1	SULT1A1	Acetyl [N-Term]	38	7	25	3	295	34.1	70.19	12/16	10/16	15/16	8.54179e+06	2.41402e+07	1.2523e+07	3.86065e+07	1000	7.36873e+07	1000	1000	1000	6.64136e+06	1.01763e+07	4.16644e+06	1.25428e+06	8.06506e+06	8.29575e+06	3.0809e+06	1000	1.18079e+07	1.11826e+07	2.42667e+07	9.43833e+06	1.14074e+08	4.10938e+06	2.5853e+06	1000	1000	1000	1000	1000	5.89726e+06	8.93842e+06	1.18995e+08	5.46554e+06	1.08122e+07	2.55453e+06	2.2522e+07
P0DMN0	Sulfotransferase 1A4	SULT1A4	Acetyl [N-Term]	44	7	37	3	295	34.2	126.13	9/16	6/16	7/16	1000	1.93755e+07	1000	3.78646e+06	5.63975e+06	7.58607e+07	6.32493e+07	1000	2.49787e+06	9.96241e+06	1000	1000	1.53384e+06	1000	1.57128e+06	1000	1000	1000	1000	1.48881e+07	1.47752e+07	39719141	7.58723e+07	1000	1000	8.70088e+07	1000	1000	1000	1000	1000	1.36968e+07	1000	1.9085e+07	1000	2.83215e+07
P53004	Biliverdin reductase A	BLVRA		9	2	9	2	296	33.4	24.62	2/16	8/16	9/16	1000	1000	1000	1000	1000	1000	1000	1000	1000	9.72242e+06	1.97073e+07	1000	1000	1000	1000	1000	4.80934e+06	1000	1.17957e+07	1000	1.31372e+07	25088712	1000	1000	1000	1000	6.59187e+06	1000	1000	2.40519e+07	6.73363e+06	4.71395e+07	1000	1000	1000	4.96395e+06
P04233	HLA class II histocompatibility antigen gamma chain	CD74		12	2	40	2	296	33.5	133.12	13/16	14/16	13/16	1.2116e+07	2.2995e+07	1000	1.35237e+08	1.18686e+08	2.23104e+07	4.20212e+07	1000	8.37737e+07	1.22178e+08	1.39577e+07	2.04366e+07	3.93019e+07	1000	7.12188e+07	1.90561e+07	4.13648e+07	3.37996e+07	1000	5.07394e+07	7.66139e+07	17018802	2.53746e+07	1000	2.23326e+07	1.85061e+07	3.9941e+06	1.06243e+07	3.01419e+07	4.07832e+07	6.16263e+07	2.96133e+07	1.58247e+08	4.54001e+08	1000	1.01248e+08
O43704	Sulfotransferase family cytosolic 1B member 1	SULT1B1		23	4	9	4	296	34.9	25.1	7/16	9/16	11/16	1000	1.79284e+07	1000	4.43606e+07	1.02552e+07	5.86738e+07	1.5853e+07	1.42084e+07	1000	1000	1000	1000	1000	1000	1000	5.93466e+06	1000	1.08421e+07	1000	5.06571e+07	2.29725e+07	42777929	1000	1000	1000	2.97647e+06	1.59403e+06	2.94909e+07	1000	1000	5.28414e+07	797020	5.9053e+06	2.40155e+07	1000	1.4445e+07
P25325	3-mercaptopyruvate sulfurtransferase	MPST		38	8	56	8	297	33.2	201.27	15/16	15/16	16/16	4.47353e+07	1.64442e+08	1.02147e+08	3.41176e+07	1.01294e+07	9.0523e+07	2.71187e+08	1000	1.2073e+07	3.52008e+07	7.33772e+06	8.51718e+06	1.55538e+07	3.65425e+07	1.87994e+06	1.48566e+07	4.01681e+07	2.93655e+07	1.03578e+08	3.71798e+08	9.67678e+07	151726314	1.49347e+08	1.1747e+07	6.14248e+07	5.80941e+08	3.20908e+06	1000	5.04281e+07	1.05517e+07	1.70605e+07	1.14861e+08	4.89577e+06	5.20885e+07	1.28805e+08	6.31324e+07
P46777	60S ribosomal protein L5	RPL5		44	9	66	9	297	34.3	219.97	16/16	15/16	16/16	2.67024e+06	6.26496e+07	5.4808e+08	1.08186e+08	4.7565e+06	2.02891e+08	2.2762e+08	5.85235e+06	1.96576e+07	2.13201e+08	1.23483e+07	4.84107e+07	1.25032e+07	1.41183e+08	1.82392e+07	1.02483e+09	2.23784e+07	6.95795e+06	6.95093e+08	5.06653e+08	8.28379e+07	2.39497e+08	4.11366e+08	2.15161e+07	1.23362e+08	6.24873e+08	3.06953e+06	1000	2.53753e+07	6.37356e+07	3.74767e+07	3.40437e+08	2.90129e+07	1.7029e+07	3.68617e+08	4.39757e+07
P51911	Calponin-1	CNN1		38	12	37	12	297	33.2	102.24	16/16	16/16	16/16	2.5394e+07	2.23375e+07	2.18398e+07	3.3296e+07	1.83916e+09	2.89498e+07	8.89752e+07	4.72748e+07	1.8183e+08	1.70882e+08	7.40893e+07	1.85436e+07	1.29874e+08	7.0077e+07	2.09073e+07	1.10919e+07	2.49085e+07	1.4245e+08	3.43831e+08	2.18965e+08	1.48742e+08	38211533	4.77144e+07	6.83558e+06	1.35535e+08	7.05462e+07	7.13014e+07	3.13644e+07	1.05883e+08	3.09274e+07	8.57638e+07	1.15987e+08	4.20643e+07	2.29148e+08	1.56754e+07	4.5568e+07
Q6P1N9	Putative deoxyribonuclease TATDN1	TATDN1		14	3	3	3	297	33.6	9.17	9/16	7/16	10/16	8.75955e+06	7.97307e+06	1000	1000	8.54927e+06	1.24579e+07	2.98459e+07	1000	1000	1.78691e+07	1000	1000	1000	1.40755e+07	1.05676e+07	1.05814e+07	5.49941e+06	1000	1000	2.03033e+07	1.81212e+07	1000	1.14395e+07	1000	1000	1.93359e+07	1000	2.77837e+07	2.56126e+06	1000	1000	1000	1.36104e+07	1000	1000	1.12022e+07
Q16762	Thiosulfate sulfurtransferase	TST		28	6	65	6	297	33.4	135.57	16/16	16/16	16/16	1.0403e+08	3.98447e+08	4.23185e+07	1.01034e+08	1.65425e+07	5.66995e+07	8.75431e+07	2.15766e+07	2.14092e+07	3.68958e+07	8.69941e+06	1.16161e+08	2.24669e+07	2.70895e+07	1.13602e+08	3.7955e+07	2.23856e+08	5.93601e+07	1.77007e+07	7.35781e+07	1.52525e+08	7.34133e+07	9.10633e+07	1.44495e+07	1.26184e+08	1.06988e+08	1.01587e+07	3.59561e+07	4.18536e+07	6.46525e+07	5.68569e+07	2.53035e+08	2.01641e+08	1.50633e+08	4.74362e+08	1.41554e+08
Q04323	UBX domain-containing protein 1	UBXN1		4	1	4	1	297	33.3	11.01	12/16	12/16	11/16	1000	1.2294e+07	1000	1.43372e+07	7.36354e+06	1.73035e+07	5.59089e+07	1000	1.72879e+07	7.58356e+06	8.38726e+06	1.58088e+07	2.41574e+06	2.54185e+06	1000	8.96394e+06	1.96914e+07	1000	1000	2.65818e+07	1.1978e+07	1000	7.61119e+07	4.31232e+06	1.70208e+07	3.34496e+07	1000	3.10886e+07	5.91768e+06	1.29646e+07	1.19175e+07	8.85047e+06	1.38889e+07	6.53732e+06	1000	1000
P05141	ADP/ATP translocase 2	SLC25A5		14	4	13	1	298	32.8	38.3	5/16	6/16	6/16	1000	8.07758e+06	1000	1.05283e+07	1000	1.56083e+07	1.08444e+07	1000	1000	1000	1000	1000	1000	1000	1000	9.47146e+06	1000	3.85032e+06	1000	1000	1000	1000	3.47556e+07	1000	1000	1000	278320	2.90187e+06	1000	1000	7.10776e+06	9.75495e+06	1000	2.31348e+07	1000	3.42866e+07
P12236	ADP/ATP translocase 3	SLC25A6		14	4	10	1	298	32.8	27.64	3/16	4/16	6/16	1000	1000	1000	8.16258e+06	1000	1000	7.70734e+06	1000	1000	1000	1000	1000	2.89465e+06	1000	1000	1000	1000	1000	1000	1000	1000	7699318	7.1253e+06	1000	1000	1000	1000	1000	2.6617e+06	1000	2.47917e+06	1000	1000	1.4549e+07	1000	1.25169e+07
P36542	ATP synthase subunit gamma, mitochondrial	ATP5F1C		4	1	1	1	298	33	3.05	1/16	3/16	7/16	1000	1000	1000	1000	1000	6.94188e+06	1000	1000	1000	1000	1000	1000	1000	1000	1000	1000	1000	1000	1000	1000	1000	9556974	1000	1000	1000	1000	1000	1000	1000	1000	2.50052e+06	5.65295e+06	1000	5.80786e+06	1000	7.73948e+06
Q96CN7	Isochorismatase domain-containing protein 1	ISOC1		24	5	37	5	298	32.2	116.51	11/16	14/16	12/16	1.11018e+07	1.76485e+07	3.66915e+07	3.44163e+07	8.50355e+06	9.34084e+07	1000	1000	1000	3.91946e+07	1000	1000	1.45743e+07	4.39411e+07	1.29981e+08	5.47521e+07	2.10178e+07	3.32635e+06	7.51145e+06	4.69717e+07	1.14413e+08	104223414	1.20017e+07	1000	8.5827e+06	2.01752e+07	3.35176e+06	1000	8.51447e+06	9.86832e+06	1.79433e+07	3.90121e+07	5.27699e+06	6.88784e+07	1000	2.47488e+08
P20774	Mimecan	OGN		24	9	24	9	298	33.9	70.74	12/16	14/16	16/16	5.8239e+06	1000	1.19438e+07	1000	7.28237e+06	5.42375e+07	7.62841e+06	2.11253e+07	3.62054e+07	2.16406e+07	2.94374e+06	6.22896e+06	1.07928e+06	6.51976e+07	1000	1000	5.48875e+06	3.29459e+06	1.96571e+08	1000	3.88811e+06	18807352	2.48021e+07	3.39612e+06	1.34162e+07	4.9569e+07	4.40662e+07	1.35784e+07	9.92102e+06	3.11132e+06	3.93989e+06	1000	1.99447e+07	2.25744e+08	2.85388e+08	8.66866e+07
P25311	Zinc-alpha-2-glycoprotein	AZGP1		47	13	142	13	298	34.2	446.04	15/16	16/16	15/16	7.31257e+07	2.57712e+08	5.13098e+07	4.17519e+08	8.30965e+08	2.07812e+08	1.70873e+08	1000	2.57521e+08	1.17335e+08	4.89127e+07	1.56284e+08	8.22882e+08	2.73601e+07	4.26957e+08	1.68345e+08	2.93703e+08	1.41003e+08	1.6971e+07	1.68922e+08	5.48189e+08	174994550	3.23553e+08	2.62292e+08	8.75183e+07	2.2847e+08	6.73855e+07	2.19295e+08	5.37813e+08	5.95006e+07	1.91619e+08	1.73488e+08	5.77639e+08	8.59658e+08	8.55051e+06	7.16733e+08
O15144	Actin-related protein 2/3 complex subunit 2	ARPC2		33	8	26	8	300	34.3	59.25	13/16	13/16	13/16	1.98149e+07	6.2026e+07	9.4054e+07	5.58516e+07	9.31395e+06	9.22996e+07	7.57451e+07	2.27147e+07	2.00582e+06	2.44565e+07	4.55394e+07	1000	1000	6.3252e+07	1000	2.08371e+08	3.2211e+07	3.66689e+07	1.02991e+08	9.03688e+06	5.0354e+07	7.34287e+07	1.37989e+07	1000	6.8695e+07	5.4262e+07	4.12563e+06	1000	1000	5.00572e+07	2.38754e+07	3.24386e+08	3.63103e+06	9.50007e+06	3.18666e+07	1.4922e+07
Q8NBJ7	Inactive C-alpha-formylglycine-generating enzyme 2	SUMF2		19	5	26	5	301	33.8	64.59	11/16	12/16	10/16	3.59721e+07	2.37845e+07	1000	1.07738e+08	3.52382e+07	8.08057e+07	1.22473e+08	1000	4.0866e+07	1.31309e+08	7.41117e+07	1000	1000	1000	1.75068e+08	1.25494e+08	9.55606e+07	2.37166e+07	1000	1.07523e+08	1.72888e+08	38362693	3.65854e+06	1000	5.7643e+07	8.14964e+07	1000	2.66612e+06	1000	1.8185e+07	1.23673e+08	1.81766e+08	1000	6.60376e+07	1000	1.1429e+08
P00387	NADH-cytochrome b5 reductase 3	CYB5R3	Acetyl [K42]; Phospho [S38]	8	2	13	2	301	34.2	36.32	12/16	13/16	13/16	7.3572e+07	4.15459e+07	7.03214e+07	3.57396e+07	2.39925e+07	4.30046e+07	1000	1000	2.04683e+07	1000	2.8153e+07	2.01813e+07	1000	2.64361e+07	2.57436e+07	1.05161e+07	2.26428e+07	6.9953e+07	1.47207e+08	1000	7.97942e+06	66227706	4.96486e+07	1.27073e+07	4.93436e+07	4.52818e+07	9.60422e+06	1000	4.8541e+06	1000	3.79848e+07	1.83513e+07	8.9195e+06	1.27701e+07	1.05946e+08	1.03606e+07
P23193	Transcription elongation factor A protein 1	TCEA1		9	2	8	2	301	33.9	22.75	13/16	8/16	7/16	7.46139e+06	4.77114e+06	1.5902e+07	1.73817e+07	1000	7.99536e+06	8.79899e+06	1000	1000	2.08293e+07	8.21055e+06	6.70437e+06	1.6642e+07	2.01189e+07	9.34828e+06	2.61829e+07	1000	1000	3.7795e+07	7.20827e+06	3.58221e+06	7.21e+06	2.85253e+06	1000	1000	4.6601e+06	1000	1000	4.11795e+07	1000	1000	1.52998e+07	1000	4.73361e+06	1000	1000
P42126	Enoyl-CoA delta isomerase 1, mitochondrial	ECI1		17	3	25	3	302	32.8	94.79	8/16	8/16	9/16	3.71863e+06	6.26585e+06	1000	3.6026e+07	1000	2.62382e+07	6.32952e+06	1000	1000	3.25154e+07	1000	1000	1000	1000	5.42435e+07	8.29845e+07	2.09164e+06	8.63871e+06	1000	3.40484e+07	6.78621e+06	26679468	7.8392e+06	1000	1000	1000	1000	1000	1000	1000	2.31861e+06	4.55342e+06	1000	1.33676e+08	1000	5.16104e+06
P19623	Spermidine synthase	SRM		19	5	29	5	302	33.8	76.24	15/16	16/16	12/16	2.2789e+07	4.31782e+07	6.21558e+06	3.95879e+07	1.66613e+07	2.54051e+07	7.14457e+07	4.16967e+07	4.23937e+06	1.04527e+07	1.4283e+07	5.60439e+06	3.13926e+06	2.25935e+06	3.51825e+06	1000	2.09336e+07	6.73157e+06	8.28011e+06	1.11772e+08	2.65947e+07	38350283	3.82365e+07	6.77513e+06	8.54367e+07	5.58194e+07	1.09753e+06	1.8573e+07	8.54061e+06	3.12894e+07	1.36371e+07	1.46522e+08	9.88979e+06	5.15332e+06	1000	1.34217e+07
P55210	Caspase-7	CASP7		11	3	11	3	303	34.3	21.5	12/16	14/16	15/16	1.27462e+08	6.36801e+06	8.19292e+06	2.51424e+07	1000	4.7953e+07	1.00253e+08	1000	1000	1000	1.46791e+07	4.18648e+06	2.14922e+07	1.85241e+07	8.78994e+06	2.252e+07	3.75991e+07	1000	4.79457e+06	3.77058e+07	2.52132e+07	24021484	5.00669e+07	5.13018e+07	2.50758e+07	2.23817e+07	5.23052e+07	1000	3.43886e+07	5.45886e+07	8.40762e+06	1.53243e+07	1.25308e+07	5.37998e+06	1000	1.76012e+07
Q9UBR2	Cathepsin Z	CTSZ		29	7	96	7	303	33.8	309.09	16/16	16/16	16/16	5.37614e+08	4.59274e+08	1.37016e+08	7.96571e+08	3.21551e+08	3.51279e+08	7.89263e+08	3.41797e+07	5.12375e+08	2.98156e+08	1.34435e+08	3.61036e+08	9.5379e+08	4.27669e+08	4.98805e+08	1.24194e+08	1.53033e+09	2.45135e+08	7.51876e+07	8.5905e+08	3.76731e+08	562781928	5.95293e+08	2.67275e+08	6.28595e+08	7.13049e+08	6.18925e+07	4.57493e+08	2.34016e+09	4.43138e+08	2.25431e+08	1.88153e+08	2.23862e+09	2.21046e+09	4.31181e+07	8.19119e+08
P46109	Crk-like protein	CRKL		23	6	16	6	303	33.8	23.46	15/16	14/16	12/16	2.02446e+07	1.30949e+08	1.43362e+08	7.37746e+07	1.19499e+07	4.08934e+07	2.08571e+07	1000	1.62418e+07	2.73839e+07	9.06923e+06	2.64958e+07	8.41912e+06	1.05291e+08	5.41893e+07	1.60411e+07	5.948e+07	4.40234e+07	1.68872e+07	3.08077e+07	2.64803e+07	30688674	4.87593e+07	1000	3.96502e+07	5.06386e+07	1.32214e+06	1000	5.82052e+07	5.18337e+07	2.06109e+07	9.60587e+07	1.74132e+07	4.15667e+07	1000	3.10986e+07
Q9Y6C9	Mitochondrial carrier homolog 2	MTCH2		10	2	7	2	303	33.3	18.09	6/16	5/16	10/16	1000	3.08617e+06	1000	1000	1000	4.29805e+06	1000	9.02138e+06	1000	641605	3.97702e+06	1000	1000	1000	1000	1.01345e+06	924613	1000	1000	1000	2.33603e+06	6.38828e+06	1000	1000	1000	786083	1000	1000	1000	1000	2.39412e+06	1000	1.58814e+06	1000	1000	1000
P05026	Sodium/potassium-transporting ATPase subunit beta-1	ATP1B1		21	5	27	5	303	35	57.19	14/16	13/16	13/16	4.03563e+07	3.82832e+07	3.35181e+07	1.71037e+07	1.84746e+07	1.49627e+08	1000	1000	1.13751e+07	1.70155e+06	4.45084e+06	3.99417e+07	3.17805e+07	2.41509e+07	2.02781e+06	7.75824e+07	4.26998e+06	1000	1000	1.04118e+08	2.76006e+07	3.36981e+08	7.17296e+07	1.02838e+07	3.52098e+06	6.1812e+06	504117	1000	3.48145e+07	3.64153e+06	2.22118e+07	9.25291e+06	3.14934e+06	2.72762e+07	1000	6.01223e+07
P09486	SPARC	SPARC		13	3	5	3	303	34.6	12.7	8/16	10/16	6/16	1000	2.05856e+06	1.84367e+07	1000	1000	3.66385e+06	7.70997e+06	1000	1000	1.62932e+07	3.26825e+07	1000	2.90878e+06	1.48829e+07	1000	1000	5.82963e+06	1000	1000	1.10461e+07	1.20312e+07	7.9595e+06	1000	6.6088e+06	8.25614e+06	1000	1000	1000	9.48403e+06	9.49876e+06	5.93574e+06	1.80111e+07	1000	1000	1000	3.11382e+06
P46108	Adapter molecule crk	CRK		26	5	17	5	304	33.8	61.3	9/16	12/16	11/16	8.26259e+06	3.15121e+06	1.31804e+07	1000	1000	1.22865e+07	9.77406e+06	1000	1000	2.17139e+07	8.34118e+06	1000	6.01539e+07	1000	1.00272e+07	1000	1.5528e+07	1000	2.34859e+07	1.15886e+07	1.03944e+07	2.00356e+07	1.47113e+07	1000	1.86901e+07	3.68016e+07	1000	1000	1.60499e+08	7.53388e+06	8.64619e+06	3.14511e+07	1.16308e+07	3.9314e+07	1000	1.29622e+07
Q13151	Heterogeneous nuclear ribonucleoprotein A0	HNRNPA0		39	6	25	6	305	30.8	100.66	10/16	13/16	10/16	8.51742e+06	1.2004e+07	8.2484e+06	2.62513e+07	1000	2.0146e+07	1.06545e+08	1000	1000	8.32561e+07	4.56127e+06	9.24109e+06	1000	1000	1.37277e+06	1000	1.57953e+07	1000	2.88595e+07	7.27911e+07	1.71451e+07	48742908	1.06944e+08	1000	1.12837e+07	3.31692e+08	3.53654e+06	1000	2.63279e+07	8.44635e+06	1.50068e+07	6.49575e+06	3.59425e+06	1.72425e+07	1000	8.82128e+06
P07910	Heterogeneous nuclear ribonucleoproteins C1/C2	HNRNPC		22	8	128	8	306	33.7	477.99	15/16	13/16	14/16	2.21206e+08	3.79111e+08	1.28283e+07	4.19821e+08	2.67974e+08	6.73902e+08	3.25208e+08	1000	1.55611e+08	5.38175e+08	1.6438e+07	3.81792e+08	3.47283e+07	3.28881e+07	2.35049e+08	2.8973e+08	2.01992e+08	1.82013e+08	1000	5.49811e+08	2.97395e+08	553576560	1.09627e+09	1000	2.91255e+08	2.03569e+09	1000	3.85647e+07	2.28862e+07	4.15217e+07	1.26132e+08	5.22285e+08	1.32878e+08	4.01759e+08	1000	1.9934e+08
P50897	Palmitoyl-protein thioesterase 1	PPT1		19	4	21	4	306	34.2	68.38	10/16	10/16	11/16	1000	6.11927e+07	1000	3.8836e+07	3.93864e+07	5.20441e+07	5.65086e+07	1000	2.61059e+07	9.65957e+07	1000	2.4367e+07	1000	1000	3.21597e+07	5.64906e+07	3.67829e+07	2.39259e+07	1000	2.21062e+07	1.16126e+08	67724810	7.68791e+07	1000	1000	7.71149e+07	2.5968e+06	1000	1000	1000	1.99918e+07	6.63164e+07	1000	1.01024e+08	1000	2.59084e+07
Q86U42	Polyadenylate-binding protein 2	PABPN1		22	4	34	4	306	32.7	74.59	14/16	15/16	13/16	1.4904e+07	6.29358e+07	2.94595e+07	3.26657e+07	1000	4.77216e+07	1.42134e+08	1000	7.73419e+06	5.40348e+07	4.34851e+06	5.81578e+07	3.31519e+06	7.1525e+07	2.21201e+07	5.89889e+06	1.1631e+07	1.73732e+07	3.36821e+07	2.27538e+08	2.06435e+07	77212244	1.35104e+08	1000	2.25292e+07	3.31464e+08	3.28531e+06	2.38444e+06	544325	4.29235e+07	1.10603e+07	3.11394e+07	9.92088e+06	2.26218e+07	3.79722e+06	2.88009e+07
Q9BY42	Replication termination factor 2	RTF2		6	1	3	1	306	33.9	8.86	4/16	4/16	6/16	1000	1000	4.77954e+06	1000	1000	1000	1000	1000	1000	1000	1000	1000	1000	1.10455e+07	526467	3.95491e+06	2.36197e+06	1000	1000	1000	1.56475e+06	1000	1000	1000	1000	1.25608e+06	1000	1000	1000	1000	1000	2.85694e+06	1000	2.04021e+07	1000	1000
Q9UKM9	RNA-binding protein Raly	RALY		40	9	51	9	306	32.4	160.6	16/16	16/16	16/16	6.64361e+07	1.07721e+08	1.4508e+08	1.70461e+08	9.60789e+07	1.44688e+08	2.94226e+08	1.04845e+08	1.45086e+08	3.57206e+08	1.42873e+07	6.76604e+07	4.12175e+07	3.16384e+08	8.40161e+07	1.43998e+08	2.90056e+07	3.30921e+07	1.2962e+08	3.35987e+08	7.539e+07	8.18926e+07	3.84927e+08	1.11386e+07	3.54332e+08	5.80503e+08	2.17665e+06	3.92392e+07	4.32845e+07	6.80209e+07	4.12448e+07	1.30345e+08	5.03399e+07	1.43915e+08	4.48812e+07	5.36643e+07
Q9NTX5	Ethylmalonyl-CoA decarboxylase	ECHDC1		22	5	7	5	307	33.7	24.72	11/16	6/16	7/16	1.71489e+07	9.33962e+06	1000	1.21859e+07	9.48094e+07	2.49648e+07	1.16918e+07	1000	9.10829e+06	4.07076e+07	7.17891e+06	1000	1000	1000	5.12728e+06	4.09764e+06	2.85726e+06	1.15778e+06	1000	1000	7.45764e+06	9494439	1000	1000	1000	1000	1000	2.78815e+07	1000	1000	1000	2.55412e+07	1000	1000	1000	5.62171e+06
Q96AG4	Leucine-rich repeat-containing protein 59	LRRC59		15	4	12	4	307	34.9	26.73	16/16	12/16	15/16	3.19016e+06	1.05063e+07	5.54939e+07	2.8986e+07	2.09281e+07	8.38229e+07	5.61765e+07	7.7677e+07	3.27528e+06	2.38371e+07	1.07525e+07	3.09364e+07	1.13149e+07	2.24789e+07	2.30951e+06	5.11606e+07	6.18276e+06	1000	1.62418e+07	1.06152e+07	1.88515e+07	116725242	1.21472e+07	1000	1000	3.31733e+07	1000	1.49644e+08	2.63295e+07	2.21869e+07	1.35173e+07	4.33498e+07	7.42585e+06	7.9979e+06	4.80303e+07	1.95775e+07
Q92890	Ubiquitin recognition factor in ER-associated degradation protein 1	UFD1		9	2	4	2	307	34.5	9.43	5/16	6/16	4/16	1000	1000	1000	1000	1.01174e+07	1000	1000	1000	1000	8.90398e+06	1000	1000	9.11368e+06	1000	1.21252e+07	1.15272e+07	3.32239e+06	1000	1000	1000	2.05929e+07	9128712	1000	1000	1000	1000	1000	1000	2.74466e+06	1000	4.432e+06	2.04219e+07	1000	1.92114e+07	1000	1000
Q9NP79	Vacuolar protein sorting-associated protein VTA1 homolog	VTA1		7	1	2	1	307	33.9	6.59	5/16	2/16	6/16	1000	3.90165e+06	1000	1.32692e+07	1000	1.16581e+07	1.9354e+07	1000	1000	1000	1000	1000	1000	1000	4.27763e+06	1000	1000	1000	1000	1000	1000	1000	2.29712e+07	1000	1000	1.68457e+07	1000	1000	1000	1000	1000	1000	1000	1000	1000	8.15384e+06
O95861	3'(2'),5'-bisphosphate nucleotidase 1	BPNT1		23	5	11	5	308	33.4	35.3	12/16	12/16	13/16	1.10647e+07	3.53843e+07	3.31644e+08	2.63243e+07	1000	3.55244e+07	2.54954e+07	6.51018e+07	1000	8.13401e+07	9.4555e+06	1000	1000	3.36814e+08	2.76751e+07	1.62757e+07	1.90732e+07	9.06703e+06	3.84165e+08	9.4555e+06	2.86681e+07	28073291	2.36809e+07	1000	2.01714e+07	2.34874e+07	1000	1000	1000	1.38232e+07	1.18347e+07	7.19036e+07	1000	2.05124e+07	2.73197e+08	2.11713e+07
O14579	Coatomer subunit epsilon	COPE		38	8	15	8	308	34.5	49.64	10/16	8/16	10/16	2.90264e+07	2.02633e+07	3.40644e+06	1.45541e+07	2.86873e+07	1.34651e+08	5.73834e+07	1000	1000	7.25705e+06	1000	1000	1000	1000	1.20451e+07	3.21155e+06	1000	3.20159e+06	1000	7.85277e+07	1.04368e+07	1.42804e+08	3.24831e+07	1000	1000	4.57937e+07	2.90607e+06	1000	1000	1000	1000	6.35749e+07	1000	2.64067e+06	1000	1.09492e+08
Q16775	Hydroxyacylglutathione hydrolase, mitochondrial	HAGH		4	1	3	1	308	33.8	6.29	11/16	13/16	9/16	2.57629e+06	5.33411e+06	2.50617e+07	6.788e+06	1000	1000	8.31679e+06	1000	4.95584e+06	7.60904e+06	6.40998e+06	1000	1000	2.16747e+07	9.01995e+06	1.88974e+07	1.84252e+07	1000	1.06415e+07	6.94692e+06	1.18559e+07	7.76726e+06	1.32863e+07	1000	1.01043e+07	6.15914e+06	7.62344e+06	1000	1.53627e+07	7.24215e+06	9.31795e+06	1.00406e+07	7.78555e+06	5.4436e+06	1000	1000
Q7L266	Isoaspartyl peptidase/L-asparaginase	ASRGL1	Acetyl [N-Term]	23	4	5	4	308	32	18.93	8/16	2/16	9/16	1000	1000	1.05396e+07	5.65115e+06	1000	6.16286e+07	1000	7.60905e+06	1000	3.71397e+06	1000	5.89498e+06	1000	1.86252e+07	1.2955e+07	1000	1000	1000	1000	1000	1000	84805879	1000	1000	1000	1000	1000	1000	6.19259e+06	1000	1000	1000	1000	1000	4.84189e+06	6.68584e+06
Q99439	Calponin-2	CNN2		28	5	24	4	309	33.7	96.04	5/16	6/16	7/16	2.09585e+06	3.77909e+06	1000	1000	1000	4.58892e+06	5.44231e+07	1000	1000	5.22071e+07	1000	1000	1000	1000	1000	1000	1000	1000	1000	9.66342e+07	1.82062e+06	2.3327e+07	1000	1000	1000	2.89197e+07	1000	1000	4.34368e+07	1000	1000	1.55129e+07	1000	9.26515e+06	1000	1000
P67775	Serine/threonine-protein phosphatase 2A catalytic subunit alpha isoform	PPP2CA		36	8	35	2	309	35.6	117.02	7/16	5/16	4/16	3.065e+06	5.15303e+06	1000	7.0546e+06	1000	1.08245e+07	9.25936e+06	1000	1000	4.9513e+06	1000	1000	1000	1000	1000	3.38797e+06	1000	1000	1000	1.66092e+07	1.01242e+07	37207980	1000	1000	1000	1.66942e+07	1000	1000	1000	1000	1000	8.58799e+06	1000	1000	1000	4.45634e+06
O00487	26S proteasome non-ATPase regulatory subunit 14	PSMD14		18	3	6	3	310	34.6	18.65	3/16	5/16	6/16	1000	1000	1000	1000	1000	1.57297e+07	1000	1000	1000	1.50645e+06	1000	1000	1000	1000	1000	1.00449e+07	1000	1000	1000	1.13889e+07	5.60764e+06	30047386	1000	1000	1000	3.35401e+06	1000	1000	1000	1000	1000	6.65583e+07	1000	5.10732e+06	1000	1000
Q9HAB8	Phosphopantothenate--cysteine ligase	PPCS		9	2	3	2	311	34	9.46	4/16	8/16	8/16	1000	6.26795e+06	4.89378e+07	1000	1000	1.19216e+07	1000	1000	1000	1000	1000	1000	1000	5.8494e+07	1000	1000	5.4068e+06	1000	6.44944e+07	1000	1000	2.70108e+07	6.75336e+06	1000	1.60456e+07	2.02119e+07	1000	1000	1.29569e+07	1000	1000	1.42035e+07	1000	1000	2.80013e+07	1000
P49247	Ribose-5-phosphate isomerase	RPIA		15	3	7	3	311	33.2	20.59	11/16	9/16	9/16	1.41832e+07	2.45578e+07	1000	4.401e+07	8.84037e+06	1.2618e+08	3.35645e+07	1000	8.3907e+06	2.73346e+07	1000	1000	1.1091e+07	1000	1.78467e+07	2.32716e+07	6.38185e+06	1000	1000	6.5772e+07	2.91346e+07	37775224	1.33019e+07	1000	1000	3.43619e+07	1000	3.23677e+07	1000	1000	3.52237e+06	2.71317e+07	1.38795e+07	1.31603e+07	1000	3.07184e+07
Q12904	Aminoacyl tRNA synthase complex-interacting multifunctional protein 1	AIMP1		21	4	15	4	312	34.3	47.53	13/16	13/16	11/16	1.05902e+07	1.32893e+07	1.51092e+07	1.82315e+07	1000	5.60287e+07	3.83642e+07	1000	9.07062e+06	3.85467e+07	1000	9.92129e+06	2.72731e+06	1.47586e+07	2.78918e+06	2.89652e+07	1.49585e+07	2.78692e+06	1.21416e+07	2.82347e+07	3.5033e+07	7.32114e+07	9.11651e+07	1000	1000	8.05005e+07	933136	1.85859e+07	2.20102e+06	1000	4.74421e+06	7.70154e+07	1.34814e+07	7.03283e+06	1000	5.75125e+06
O00764	Pyridoxal kinase	PDXK		29	7	52	7	312	35.1	127.97	14/16	16/16	14/16	5.07898e+06	4.08196e+07	2.36599e+08	6.16498e+06	1000	2.40823e+07	1.01404e+08	1.33934e+07	1.25625e+07	2.37821e+08	1.63506e+06	1000	2.24252e+07	3.66402e+08	5.33244e+07	1.06389e+08	9.18627e+06	1.45745e+06	1.11568e+08	1.07994e+08	9.22903e+07	1.01568e+08	4.0791e+06	7.98206e+06	3.96055e+06	5.47225e+08	457873	2.1407e+06	2.7583e+07	3.14569e+07	1.3323e+07	9.63099e+07	1000	1.95163e+07	4.95784e+07	5.41927e+07
Q96QR8	Transcriptional activator protein Pur-beta	PURB		15	3	12	3	312	33.2	38.69	4/16	9/16	9/16	1000	1.01839e+07	4.74744e+07	1000	1000	1000	1000	1000	1000	8.63662e+06	1000	1000	1000	7.61244e+07	1000	1000	1000	1000	1.3701e+08	2.12073e+07	3.73127e+06	1000	1000	1.02644e+06	2.07085e+07	4.6321e+07	1.46591e+06	1000	1000	5.48247e+06	1000	5.9811e+06	1000	1000	1.90558e+07	1000
Q53GQ0	Very-long-chain 3-oxoacyl-CoA reductase	HSD17B12		10	2	9	2	312	34.3	30.06	5/16	4/16	8/16	1000	4.8044e+06	1000	5.09801e+06	1000	2.72811e+07	1000	1000	1000	1000	1000	1000	1000	7.96295e+06	2.24434e+06	1000	1000	1000	1000	1000	1.77944e+06	79365436	3.90804e+06	1000	1000	1000	1000	1000	1000	1000	1000	5.5709e+06	1000	1000	8.39015e+06	1000
P45381	Aspartoacylase	ASPA		3	1	1	1	313	35.7	2.47	7/16	5/16	8/16	1000	1000	588769	1000	7.13605e+06	1000	5.78006e+06	1000	1000	2.61295e+06	3.19121e+06	5.58224e+06	1000	1.79782e+06	1000	1000	1000	1000	1000	1000	1000	1000	1.2074e+07	2.44717e+06	1000	1.22185e+07	1000	1000	1000	4.88495e+06	4.36067e+06	1000	1000	4.16144e+06	1000	5.16389e+06
Q9HC38	Glyoxalase domain-containing protein 4	GLOD4		48	12	84	12	313	34.8	236.2	15/16	16/16	16/16	8.4322e+07	1.11647e+08	1.7862e+08	1.03809e+08	3.94811e+07	2.10504e+08	1.39672e+08	1000	3.96536e+07	1.56893e+08	2.95264e+07	7.18572e+07	2.22089e+08	1.73511e+08	5.51014e+08	2.35772e+08	1.57019e+08	2.88785e+07	1.02895e+08	4.78625e+07	2.08927e+08	3.01914e+08	1.15506e+08	3.12429e+07	1.57577e+08	2.52487e+08	3.99405e+06	7.59987e+06	1.79364e+08	7.51223e+07	1.13639e+08	2.0664e+08	1.05817e+08	1.54217e+08	1.1933e+08	6.54604e+08
Q8WWA0	Intelectin-1	ITLN1		53	16	104	12	313	34.9	347.32	13/16	12/16	15/16	1.84573e+08	1.78974e+07	1.27734e+07	5.03199e+07	2.5259e+07	2.37398e+07	1.27094e+08	1000	7.38745e+06	7.33473e+07	2.19551e+06	4.71809e+06	1000	1000	6.78698e+08	1.96764e+07	5.59129e+06	1.70744e+07	1000	3.36017e+08	1.77556e+07	5.50791e+07	1.32144e+07	1000	8.76838e+06	5.82656e+07	1000	1.52011e+07	1000	5.77273e+06	6.34044e+06	8.27372e+06	1.7043e+06	1.20124e+08	6.91026e+06	4.76654e+08
O75569	Interferon-inducible double-stranded RNA-dependent protein kinase activator A	PRKRA		6	1	1	1	313	34.4	0	6/16	5/16	4/16	6.6312e+06	5.91294e+06	1000	3.97841e+06	4.45449e+06	1000	2.17203e+07	1000	1000	5.9859e+06	1000	1000	1000	1000	1000	1000	1000	1000	1000	4.08932e+07	8.03356e+06	1000	9.17677e+06	1000	1000	2.99224e+07	1000	2.68236e+06	1000	1000	1000	1000	1000	1000	1000	1000
O43765	Small glutamine-rich tetratricopeptide repeat-containing protein alpha	SGTA		4	1	3	1	313	34	8.9	5/16	4/16	6/16	1000	2.87463e+06	6.54127e+06	1000	1000	1000	1000	1000	1000	5.2725e+06	1000	1000	1000	1.92806e+07	1000	5.00654e+06	1000	1000	1000	1000	3.80811e+06	1000	1000	1000	5.48241e+06	2.97175e+06	1000	1000	1000	1000	1000	1.05258e+07	1000	1000	1000	1000
Q9P287	BRCA2 and CDKN1A-interacting protein	BCCIP		15	3	5	3	314	36	17.62	8/16	10/16	8/16	1000	2.08728e+07	1.44981e+06	1000	1000	1.81075e+07	4.98042e+07	1000	1000	1.02275e+07	1.88067e+06	1000	1000	6.68975e+06	1000	8.14734e+06	1000	1000	1000	2.26874e+07	7.59918e+06	1.16059e+07	7.29114e+06	2.18148e+06	3.69578e+07	4.22453e+07	1000	7.60654e+06	1000	3.10854e+07	1000	1.23771e+07	2.06738e+06	1000	1000	1000
P16422	Epithelial cell adhesion molecule	EPCAM		23	6	24	6	314	34.9	93.21	8/16	5/16	16/16	1000	6.8256e+06	4.69508e+06	7.81104e+06	1000	1.50939e+07	1000	1000	1000	4.42003e+06	1000	1000	1000	4.58723e+06	3.37413e+06	7.75481e+06	1000	1000	1.33578e+07	1000	6.1686e+06	69110520	1000	1000	3.97364e+06	1000	1000	1000	1000	2.81992e+07	1000	1000	1.06211e+07	2.6552e+06	2.44977e+07	1.08358e+08
Q16836	Hydroxyacyl-coenzyme A dehydrogenase, mitochondrial	HADH		23	6	75	6	314	34.3	206.47	15/16	16/16	16/16	7.2494e+07	1.94343e+08	3.64212e+07	6.0391e+07	4.29226e+07	6.84433e+07	6.16398e+07	1000	2.9457e+07	8.47412e+07	1.93198e+07	3.52386e+07	3.57256e+07	8.25779e+07	3.96963e+08	1.00232e+08	8.86346e+07	3.71102e+07	1.01119e+07	6.97988e+07	1.24979e+08	8.62288e+07	7.39681e+07	2.25205e+06	1.06011e+08	1.22536e+08	1.84752e+07	1.38441e+07	1.84013e+07	9.79271e+07	5.51861e+07	1.74937e+08	3.23623e+07	4.77293e+07	1.05676e+08	7.69847e+07
Q14894	Ketimine reductase mu-crystallin	CRYM		5	1	4	1	314	33.8	10.51	5/16	6/16	5/16	6.25524e+06	1.05632e+07	1000	4.82894e+06	1000	4.05015e+07	1000	1000	1000	1000	1.72747e+06	1000	1000	1000	1000	1000	1000	9.58003e+06	1000	1.10806e+07	1000	27691042	1000	1000	1000	1.05911e+07	1000	1000	1000	1000	3.5846e+06	4.60826e+06	1000	1.00183e+07	1000	2.0024e+07
Q9BRF8	Serine/threonine-protein phosphatase CPPED1	CPPED1		25	5	27	5	314	35.5	114.5	14/16	12/16	15/16	2.1149e+07	3.37067e+07	4.87957e+07	4.42238e+07	1.08869e+07	5.96301e+06	5.14449e+07	1000	1000	5.43703e+07	2.02079e+06	4.02993e+07	1.96675e+07	1.05216e+08	1.65603e+07	1.29562e+07	1.37755e+07	4.6032e+06	7.50183e+07	1000	1.80355e+07	1000	1.07981e+07	1.08115e+07	1.18816e+07	2.44492e+07	2.39516e+06	1000	1000	8.52589e+07	7.00869e+06	7.57839e+06	3.97229e+07	5.48618e+07	1.58293e+08	4.2087e+07
Q9NT62	Ubiquitin-like-conjugating enzyme ATG3	ATG3		4	1	4	1	314	35.8	13.92	5/16	5/16	5/16	1000	4.68254e+06	1000	1000	1000	4.7413e+06	2.20536e+07	1000	1000	5.63037e+06	283859	1000	1000	1000	1000	1000	1000	1000	1000	1000	3.19425e+06	4.48125e+06	9.10564e+06	1000	1000	7.88372e+06	1000	1000	1000	1000	1000	6.35166e+06	1000	3.58272e+06	1000	1000
O43852	Calumenin	CALU		23	6	23	6	315	37.1	66	15/16	14/16	14/16	4.62544e+07	4.70525e+07	1.38518e+08	6.95278e+07	2.88525e+07	4.20137e+07	1.36338e+08	1000	6.28828e+07	1.02363e+08	6.94337e+07	3.02718e+07	5.12174e+08	7.12006e+07	6.83458e+07	9.42672e+07	3.30349e+07	3.47969e+07	8.98441e+07	1.48585e+08	9.88473e+07	1.10394e+07	3.96286e+07	1.53031e+07	6.85758e+07	6.2991e+07	1000	1000	1.81493e+08	5.28046e+07	4.59702e+07	3.64338e+08	1000	8.4114e+07	4.45285e+07	9.87394e+07
Q9H0W9	Ester hydrolase C11orf54	C11orf54		29	8	83	8	315	35.1	239.27	14/16	14/16	13/16	3.15693e+07	5.1885e+07	1000	2.19742e+08	7.23121e+07	3.26992e+08	8.05459e+07	1000	1.25867e+07	1.30994e+08	1.08468e+07	2.73518e+07	1.21693e+07	907201	1.25641e+08	3.97646e+07	3.79891e+07	2.959e+07	1.75491e+06	2.34466e+08	1.75661e+08	3.15861e+08	2.08919e+08	4.18123e+06	2.89961e+07	2.52915e+08	1000	1000	5.50652e+06	8.89014e+06	2.91422e+07	1.01281e+08	1.76665e+07	9.43977e+07	1000	3.3486e+08
P05198	Eukaryotic translation initiation factor 2 subunit 1	EIF2S1		4	1	3	1	315	36.1	9.29	9/16	7/16	9/16	1000	9.12519e+06	1000	1000	1000	1000	1000	1000	8.51725e+06	4.99721e+06	3.93997e+06	9.27733e+06	1.71035e+07	1.51588e+07	3.18892e+06	1.2982e+07	4.92161e+06	6.15868e+06	1000	1000	6.89088e+06	1000	1.13724e+07	1000	1000	5.51782e+06	1000	1000	2.34855e+07	1000	1000	1.82284e+07	1000	1000	1000	1000
Q8NFV4	Protein ABHD11	ABHD11		11	2	5	2	315	34.7	11.95	6/16	4/16	8/16	2.14311e+06	1000	1.18041e+07	3.7998e+06	1000	8.6181e+06	1000	1000	2.89375e+06	1000	1000	1000	1000	1.2646e+07	1000	1000	1000	1000	1.19509e+07	1000	1000	4678710	1000	1000	1000	1.40927e+07	1000	1000	1000	1000	1000	3.28889e+07	1000	5.50757e+06	1.02223e+07	1000
P15121	Aldo-keto reductase family 1 member B1	AKR1B1		29	6	32	5	316	35.8	69.16	15/16	16/16	16/16	2.26938e+07	1.99716e+07	2.24043e+08	3.95151e+07	2.22782e+07	1.32844e+07	6.84767e+07	1000	9.90956e+06	4.52405e+07	2.75558e+07	4.55456e+07	3.00799e+07	1.94169e+08	1.51542e+08	2.2447e+07	5.08255e+07	1.20231e+07	3.21681e+08	3.26469e+07	1.0008e+08	2.93267e+07	2.20858e+07	1.46943e+07	3.69379e+07	5.52475e+07	3.02079e+06	2.87672e+07	1.16414e+08	1.99097e+07	3.59151e+07	1.29609e+08	1.89737e+07	5.83161e+07	5.17482e+08	1.30414e+08
O60218	Aldo-keto reductase family 1 member B10	AKR1B10		38	7	21	7	316	36	67.31	11/16	9/16	13/16	1.95889e+06	4.1911e+06	1000	3.03769e+07	1.02269e+07	1.66054e+07	2.08187e+07	1000	1000	6.32e+06	2.69926e+06	8.43565e+06	5.75106e+06	1000	8.30594e+06	1000	3.90846e+06	5.69455e+06	1000	1000	3.17639e+06	1.12272e+07	5.5612e+06	1000	1000	3.71346e+06	1000	1000	1.36834e+07	1000	2.65084e+06	9.38524e+06	1.97906e+07	8.93192e+06	1000	8.46864e+07
Q00403	Transcription initiation factor IIB	GTF2B		8	2	4	2	316	34.8	11.72	11/16	11/16	6/16	4.66043e+07	4.60225e+06	1.08167e+07	1.0797e+07	9.0004e+06	1.26343e+07	1.56697e+07	1000	1000	1000	2.52909e+06	1000	6.80711e+07	1.02168e+07	2.78765e+06	1000	8.76346e+06	1000	2.0314e+07	1000	1000	15654582	2.77965e+07	7.16046e+06	7.81202e+06	1000	1000	8.98861e+07	6.81604e+07	2.52172e+07	5.21558e+06	7.67052e+06	4.43135e+06	1000	1000	4.43397e+06
P05388	60S acidic ribosomal protein P0	RPLP0		32	7	36	7	317	34.3	114.11	15/16	15/16	13/16	2.66432e+06	5.81474e+07	2.32782e+07	1.18557e+08	3.60648e+07	1.63713e+08	5.39101e+07	1000	4.58038e+06	8.56772e+06	3.42931e+07	4.5867e+06	1.02907e+07	2.66868e+07	1.23015e+07	5.96141e+07	8.14295e+06	6.30146e+06	8.16529e+07	1.0914e+07	5.03576e+07	284610932	4.39137e+07	7.41422e+06	3.62711e+07	1.24147e+08	1000	2.29295e+07	8.42676e+06	9.93846e+07	3.19266e+07	3.35721e+08	1.06024e+07	6.65815e+06	8.54987e+07	4.10926e+07
P02649	Apolipoprotein E	APOE		13	3	5	3	317	36.1	13.17	9/16	8/16	8/16	1000	1000	4.81973e+06	1000	9.81389e+06	1.28455e+07	2.58451e+07	1000	1.15965e+07	1.49748e+07	2.98768e+07	1000	6.42795e+06	1000	8.82747e+06	1000	1000	1000	1000	1000	6.21668e+06	1000	2.00693e+07	1000	1000	7.86889e+06	7.60452e+06	1000	5.43238e+06	4.18737e+06	9.57647e+06	3.89641e+06	1.31018e+07	2.55556e+07	1000	1000
P63244	Receptor of activated protein C kinase 1	RACK1		66	15	115	15	317	35.1	357.29	16/16	16/16	16/16	2.61853e+07	2.09326e+08	4.53891e+08	4.14644e+08	8.10351e+07	5.27599e+08	1.85698e+08	5.41725e+07	5.62319e+07	1.4574e+08	9.13975e+07	3.26294e+07	6.06402e+07	2.84275e+08	8.85595e+07	1.64957e+09	1.38729e+08	4.97786e+07	3.41155e+08	2.02482e+08	3.87136e+08	8.68319e+08	1.1068e+08	5.78248e+07	1.56189e+08	5.21156e+08	4.98698e+06	3.28463e+07	4.0127e+07	2.55124e+08	1.3117e+08	1.26514e+09	9.92118e+07	4.60466e+07	1.41346e+08	2.2962e+08
Q10588	ADP-ribosyl cyclase/cyclic ADP-ribose hydrolase 2	BST1		3	1	3	1	318	35.7	9.46	9/16	10/16	7/16	1.4007e+07	4.00078e+07	1000	1000	7.38152e+06	1.80737e+07	1.39406e+08	1000	2.5941e+06	2.13572e+07	2.70938e+06	1000	1.49901e+07	1000	1000	1000	1.36256e+06	1000	1000	2.6744e+08	1000	3.1753e+06	3.79257e+07	7.28197e+06	6.33526e+06	7.80871e+06	1000	1000	8.16441e+06	6.43606e+07	1000	8.81982e+06	2.58577e+06	1000	1000	3.09838e+06
P27695	DNA-(apurinic or apyrimidinic site) endonuclease	APEX1		39	6	59	6	318	35.5	210.13	14/16	15/16	14/16	5.66651e+07	4.63652e+07	1000	6.40686e+07	8.55722e+07	7.25815e+07	1.44593e+08	1000	1.41981e+07	2.02358e+08	1.06182e+07	4.46517e+07	5.59235e+06	2.56529e+07	5.35272e+07	4.0407e+07	4.30913e+07	5.90369e+06	1000	4.28924e+08	2.87438e+08	1.24783e+08	8.32085e+07	1.73776e+07	2.02887e+08	6.45335e+08	1.57208e+06	1.54474e+08	1.42187e+07	1.03216e+08	4.40157e+07	8.80439e+07	1.3194e+07	9.75849e+06	1000	3.80138e+07
Q92820	Gamma-glutamyl hydrolase	GGH		25	8	38	8	318	35.9	117.63	14/16	14/16	13/16	1.18709e+07	5.8759e+07	4.26229e+07	2.33297e+08	1.73938e+07	2.01396e+07	1000	1000	1.00255e+07	7.59173e+07	4.09141e+06	6.70358e+06	1.9823e+06	3.3396e+07	2.6912e+07	3.09703e+07	2.48212e+07	2.2697e+07	1.55008e+07	1.87009e+08	2.27856e+08	2.19938e+07	6.22115e+07	1.8484e+06	1.62254e+07	8.16019e+08	1000	3.63746e+07	1000	1.17323e+07	8.38614e+06	2.48947e+07	3.81988e+07	5.83235e+07	1000	6.13843e+07
P11908	Ribose-phosphate pyrophosphokinase 2	PRPS2		11	3	15	3	318	34.7	33.82	13/16	13/16	12/16	2.10873e+07	5.3545e+07	1.28836e+08	4.09481e+07	1.20328e+07	6.05446e+07	6.96613e+07	1000	1000	2.04372e+07	4.63348e+06	2.96926e+06	2.37125e+06	3.80824e+07	8.48503e+06	1000	1.87893e+07	1.21828e+07	3.8358e+08	1.85481e+07	5.01129e+07	144270323	3.55577e+07	1000	1.62425e+07	6.60791e+07	1000	1.09624e+07	1.03427e+07	1000	8.3683e+06	8.17958e+07	9.26177e+06	1000	1.80105e+08	2.32651e+07
P09525	Annexin A4	ANXA4		53	18	176	18	319	35.9	598.09	16/16	16/16	16/16	2.2522e+07	5.12384e+07	1.2585e+08	2.52498e+08	3.9722e+07	9.38682e+08	4.24558e+08	8.83213e+07	2.62533e+07	2.32894e+08	4.07479e+07	2.28451e+08	3.1834e+08	4.82191e+08	8.83852e+07	1.64741e+08	1.92011e+07	4.384e+07	1.54619e+08	4.73305e+08	3.71518e+08	1589900263	3.46694e+08	3.62557e+07	1.69447e+08	9.46508e+08	1.1847e+07	1.86564e+08	8.75788e+07	4.36063e+08	1.37311e+08	8.96923e+08	2.21552e+07	2.46062e+07	1.26969e+08	6.40447e+07
Q99795	Cell surface A33 antigen	GPA33		13	2	6	2	319	35.6	12.3	9/16	10/16	12/16	1000	8.10387e+06	1.91796e+06	6.28696e+06	1000	4.55606e+06	1000	1000	1000	5.29729e+06	1000	2.7237e+06	1000	3.30914e+06	5.82727e+06	5.56206e+06	1000	1000	4.02162e+06	1000	2.59231e+06	22739002	3.961e+06	1000	2.18348e+06	8.04586e+06	1000	1000	418684	4.4666e+07	2.03406e+06	2.93654e+06	2.3185e+06	3.31642e+06	1000	2.07669e+07
Q9Y2S2	Lambda-crystallin homolog	CRYL1		29	6	13	6	319	35.4	42.74	11/16	13/16	10/16	1.7356e+07	3.39514e+07	8.58173e+06	1.46174e+07	3.83602e+06	1.42854e+08	1.03792e+07	1000	1000	7.89124e+07	719037	1000	1.4142e+07	1.4194e+07	1000	1000	7.5784e+06	1.47406e+07	1000	1000	1.78906e+07	191963590	1.69206e+07	9.17545e+06	9.06353e+06	1.37978e+07	2.27768e+06	7.80675e+07	1000	1.19609e+07	1.02808e+07	9.90267e+06	1000	4.1235e+06	1000	2.70733e+07
P08758	Annexin A5	ANXA5		59	22	279	22	320	35.9	709.77	16/16	16/16	16/16	6.36312e+08	6.69101e+08	3.07284e+09	6.31539e+08	2.36974e+08	6.88063e+08	1.7329e+09	1.68393e+08	2.21477e+08	1.32421e+09	1.36456e+09	1.13343e+08	2.25768e+08	1.2567e+09	4.52928e+08	1.29948e+08	9.54906e+08	2.69468e+08	6.63383e+09	1.31656e+09	1.56105e+09	1.29278e+09	2.3753e+08	4.03205e+08	1.06158e+09	4.07174e+08	3.16743e+08	6.37793e+07	2.94212e+08	1.28927e+09	9.30484e+08	3.8788e+09	2.38053e+08	2.71392e+08	9.07133e+08	7.21981e+08
O75821	Eukaryotic translation initiation factor 3 subunit G	EIF3G		8	2	11	2	320	35.6	29.25	8/16	9/16	7/16	2.27053e+07	2.82792e+07	1000	1.86656e+07	2.05905e+07	3.72073e+07	8.53818e+07	1000	1000	2.78366e+07	1000	1000	1000	1000	901205	1000	2.21158e+06	3.66016e+06	1000	3.81216e+07	6.08111e+06	2.71263e+07	1.03625e+07	1000	1000	3.2474e+07	1000	1000	1000	1000	3.19205e+06	4.38634e+06	1000	7.77225e+06	1000	1.07527e+07
Q13630	GDP-L-fucose synthase	GFUS		34	7	58	7	321	35.9	179.06	16/16	16/16	16/16	3.24559e+07	1.83075e+08	1.60044e+08	1.50744e+08	6.40975e+07	3.84466e+08	9.95449e+07	8.83807e+06	9.97362e+06	3.18858e+07	1.57874e+07	6.62954e+07	1.10972e+07	4.69234e+08	2.78074e+06	5.7645e+06	1.15639e+08	5.37878e+07	4.00933e+08	8.25953e+07	1.19582e+08	5.30998e+08	6.20083e+07	9.34436e+07	1.77163e+08	8.16657e+07	6.38668e+06	1.64923e+07	6.15118e+07	2.48634e+08	3.90188e+07	1.61862e+08	5.36914e+07	5.08642e+07	1.12004e+08	1.01513e+08
P55735	Protein SEC13 homolog	SEC13		19	4	28	4	322	35.5	99.04	11/16	15/16	15/16	1000	3.26926e+07	1.23829e+08	2.25783e+07	1000	8.29929e+07	5.50276e+07	1000	4.19075e+06	2.4964e+07	1.47964e+07	1000	1000	5.09057e+07	6.7141e+06	6.61146e+06	9.49269e+06	3.17263e+07	2.00999e+08	9.66741e+06	3.47097e+07	91191748	2.80816e+07	8.3706e+06	4.36598e+07	5.34676e+07	3.66379e+06	2.96771e+08	3.27694e+07	8.54223e+07	1000	8.81731e+07	8.73321e+06	1.02143e+07	9.28055e+07	2.56393e+07
Q00577	Transcriptional activator protein Pur-alpha	PURA		18	3	17	3	322	34.9	56.09	13/16	14/16	14/16	1.85997e+07	3.88372e+07	7.47921e+06	8.55366e+06	3.80348e+06	1.63781e+07	1.01215e+07	1000	3.69166e+06	2.00673e+07	6.38679e+06	1000	1000	1.45048e+07	1.90226e+06	3.78692e+06	6.63707e+06	3.97901e+06	1.22611e+07	1000	3.5143e+07	25579746	2.94835e+06	6.63845e+06	2.50346e+07	2.52988e+07	1.17893e+06	1000	4.68889e+06	9.11004e+07	7.44788e+06	1.82793e+07	2.61133e+06	8.12387e+06	1000	1.00448e+07
Q04828	Aldo-keto reductase family 1 member C1	AKR1C1		26	6	24	1	323	36.8	73.13	4/16	6/16	7/16	4.4587e+06	4.49192e+06	1000	1000	1000	1000	6.34323e+06	1000	1000	1000	1000	1000	1000	1.25445e+06	1000	1000	1000	2.70194e+06	1000	4.20016e+07	2.86608e+06	4423088	7.21846e+06	1000	1000	1.08006e+07	1000	1000	1000	1000	1000	1000	1000	4.4488e+06	1000	5.745e+06
P42330	Aldo-keto reductase family 1 member C3	AKR1C3		49	10	63	5	323	36.8	217.89	11/16	8/16	9/16	1000	1.21754e+08	1000	9.87256e+06	8.07846e+06	4.74097e+07	2.18625e+07	1000	2.72612e+06	1.02253e+07	1.4129e+06	1000	5.93629e+06	1000	560614	4.33235e+06	4.69315e+06	1000	1000	1000	2.03262e+07	7.98273e+07	3.64472e+07	1000	5.37771e+06	1.03735e+08	1000	1000	1000	1000	3.92854e+06	6.65958e+06	6.19856e+06	1.04634e+07	1000	2.48387e+07
P12429	Annexin A3	ANXA3		51	14	103	14	323	36.4	360.32	16/16	16/16	16/16	6.1945e+07	3.2385e+08	2.18295e+08	1.37206e+08	6.98355e+07	6.08913e+08	3.90713e+08	4.05693e+07	5.96999e+07	1.21156e+08	5.36422e+07	2.27326e+07	6.82177e+07	1.01096e+08	5.0576e+07	1.48106e+08	1.46245e+08	1.93183e+07	4.93581e+08	2.84334e+08	1.81689e+08	1031035002	5.474e+07	5.64266e+06	2.06215e+07	5.26801e+08	4.78268e+06	5.83395e+06	5.81078e+07	2.24561e+08	5.06281e+07	4.74935e+08	2.14557e+07	9.47066e+07	2.72034e+07	6.66672e+07
Q13642	Four and a half LIM domains protein 1	FHL1		24	8	35	8	323	36.2	101.5	12/16	14/16	15/16	5.28587e+06	1.61257e+06	7.78187e+07	1.0154e+07	2.41565e+07	3.34807e+07	1000	4.46966e+07	3.13936e+06	2.11485e+06	8.17065e+06	5.134e+06	1000	3.60406e+07	1000	1000	4.93199e+07	3.48288e+07	2.12757e+08	4.7204e+06	7.67223e+07	53036115	5.67081e+06	1000	7.02838e+07	1000	2.27253e+07	5.88562e+07	2.98304e+07	1.68976e+07	1.7583e+07	3.62992e+07	6.14037e+08	9.92034e+07	4.57058e+07	4.17441e+07
P56470	Galectin-4	LGALS4		28	10	135	10	323	35.9	399.91	16/16	15/16	16/16	6.62517e+07	3.43422e+08	1.22544e+09	2.41366e+08	9.85627e+07	2.16043e+09	3.84055e+08	1.71492e+08	3.65507e+07	6.70888e+07	1.10876e+07	1.44882e+08	6.21089e+07	5.50831e+08	2.3386e+08	1.79337e+08	3.00905e+07	7.91647e+07	8.73175e+08	2.84915e+08	7.27159e+07	2.36378e+09	6.4848e+08	5.69224e+07	1.86286e+08	8.1581e+08	1000	2.11029e+07	4.95967e+07	1.37106e+08	7.46378e+07	3.13911e+08	2.55315e+08	2.55638e+08	4.52617e+09	6.42037e+08
Q08722	Leukocyte surface antigen CD47	CD47		5	2	2	2	323	35.2	4.37	13/16	6/16	14/16	1000	6.42719e+06	2.16224e+07	8.63488e+06	1.08672e+07	1.2832e+07	1.29564e+07	1.08848e+07	1000	4.59091e+07	1000	4.22687e+07	4.19542e+07	4.5414e+08	5.45691e+07	9.92348e+07	1000	1000	3.57781e+07	1000	2.48838e+08	1000	1000	1000	1000	1.61423e+08	1000	1000	2.3486e+07	3.56469e+07	1000	2.33808e+08	1000	1.29568e+08	4.73558e+07	1.73892e+07
P51665	26S proteasome non-ATPase regulatory subunit 7	PSMD7		25	5	15	5	324	37	36.3	12/16	16/16	15/16	1000	4.03288e+07	1.96463e+07	3.74321e+07	2.69938e+06	5.91639e+07	2.88673e+07	1000	4.02913e+06	3.34376e+06	4.76504e+06	1000	1000	3.86823e+07	4.33594e+06	7.94062e+07	2.04383e+07	2.71627e+06	2.16855e+07	1.68081e+08	4.12521e+07	122751259	5.61172e+07	2.54653e+06	5.5828e+07	1.521e+08	5.61315e+06	4.50074e+06	1.76656e+06	3.43655e+07	2.9556e+06	5.90092e+07	3.5996e+06	1000	3.01801e+06	1.22154e+07
Q9NUQ9	CYFIP-related Rac1 interactor B	CYRIB		14	3	10	3	324	36.7	33.93	7/16	7/16	6/16	3.34866e+07	4.25195e+06	1000	1.28286e+07	1000	1.45952e+07	1.35822e+07	1000	1000	4.43586e+07	1000	1000	1000	1000	3.12863e+06	1000	1000	1000	1000	1.5574e+09	1.74216e+07	22579576	9.32091e+06	1000	1000	6.74758e+07	1000	1000	1000	1000	3.67773e+06	2.60848e+07	1000	1000	1000	7.7683e+06
Q8N127	Olfactory receptor 5AS1	OR5AS1		3	1	1	1	324	36.6	2.41	7/16	5/16	3/16	1000	1000	1.58693e+06	1000	1000	1.01116e+07	1.24196e+07	1000	1000	1000	1.8462e+06	1.03685e+07	1000	1.46169e+06	1000	3.28822e+06	1000	1.11507e+07	1000	1000	1.13413e+07	1000	1000	1000	5.34196e+06	1000	3.19665e+06	1000	1000	4.9486e+06	1000	1000	1000	1000	1000	1000
P67809	Y-box-binding protein 1	YBX1	Phospho [S165]	43	10	171	5	324	35.9	644.71	15/16	13/16	15/16	3.80896e+07	7.27273e+07	4.23731e+07	1.1169e+08	1.58951e+06	5.88768e+07	8.29186e+07	5.78881e+07	1.48206e+08	2.53193e+08	1000	4.84702e+07	2.96383e+07	1.53858e+08	5.68066e+07	3.96121e+08	4.37749e+07	6.3732e+07	2.95542e+07	2.59629e+08	1.50406e+08	1.38192e+07	1.69855e+08	6.51668e+06	3.62034e+07	1.14032e+08	1000	1000	8.34903e+07	1000	1.93614e+07	2.08115e+08	2.23499e+06	4.12931e+07	1000	4.78042e+07
P14550	Aldo-keto reductase family 1 member A1	AKR1A1		55	11	137	10	325	36.6	477.09	15/16	16/16	16/16	5.58003e+07	2.25402e+08	4.52934e+08	1.53481e+08	1.88592e+07	3.93695e+08	1.75953e+08	1000	5.20268e+07	1.30689e+08	4.48898e+07	1.01312e+08	8.47363e+06	2.49729e+08	1.55028e+07	2.5205e+07	1.30063e+08	3.19875e+07	9.30809e+08	5.16693e+08	2.55236e+08	6.47131e+08	2.04542e+08	1.94893e+07	2.00148e+08	5.13213e+08	2.50498e+06	7.57612e+06	4.00973e+07	2.78041e+07	3.83808e+07	3.56744e+08	6.05575e+07	1.42379e+08	1.13428e+09	2.26168e+08
Q96CX2	BTB/POZ domain-containing protein KCTD12	KCTD12		46	10	56	10	325	35.7	152.66	15/16	15/16	16/16	2.15892e+07	8.87356e+06	2.48912e+07	5.82361e+06	5.66514e+06	1.45553e+07	5.41674e+07	1.47855e+07	6.20688e+06	3.81896e+07	3.29917e+07	1000	7.74071e+07	1.8129e+07	3.52297e+07	3.36421e+07	1.09961e+07	7.31797e+06	4.50168e+07	1.12224e+08	5.24488e+07	1.75593e+07	3.83272e+07	7.42854e+06	5.23509e+07	4.61957e+07	2.16017e+06	1000	5.54956e+07	1.37142e+07	2.45668e+07	7.15673e+07	1.62418e+07	3.95017e+07	1.98207e+07	5.18632e+07
Q13347	Eukaryotic translation initiation factor 3 subunit I	EIF3I		38	8	34	8	325	36.5	96.26	15/16	13/16	15/16	3.50399e+07	4.35552e+07	2.24388e+08	2.11909e+07	7.88762e+06	4.96398e+07	1.68725e+08	6.0168e+07	2.61945e+06	3.81183e+07	1.04627e+07	1.3783e+07	1000	1.61097e+08	3.79203e+06	2.00278e+08	1.15238e+07	3.82771e+06	2.71097e+08	1.1727e+08	3.58181e+07	1.07144e+08	2.42615e+07	5.95105e+06	5.16663e+07	1.62204e+08	1000	1000	1000	1.33291e+08	8.01393e+06	1.56253e+08	7.46462e+06	1.06549e+07	1.73299e+08	2.00159e+07
P18065	Insulin-like growth factor-binding protein 2	IGFBP2		33	6	28	6	325	34.8	106.84	11/16	11/16	15/16	1000	8.72387e+07	1000	7.56141e+07	3.48825e+07	1.35221e+07	1000	6.76375e+07	7.49315e+07	1.02734e+07	1000	1.91433e+08	3.258e+07	1000	3.58169e+07	4.23642e+06	7.68862e+06	1.69711e+07	1000	7.93028e+07	7.71933e+07	3.87586e+06	6.69411e+07	3.72233e+07	1000	2.59562e+06	1000	7.62654e+07	5.61511e+07	1000	1.18928e+07	1000	2.60653e+07	4.74819e+08	1000	7.88303e+07
Q8WWU7	Intelectin-2	ITLN2		30	6	36	2	325	36.2	107.95	2/16	0/16	5/16	1000	1000	1000	1000	1000	1.17884e+06	1000	1000	1000	1000	1000	1000	1000	1000	2.63179e+07	1000	1000	1000	1000	1000	1000	1000	1000	1000	1000	1000	1000	1000	1000	1000	1000	1000	1000	1000	1000	1.07739e+07
Q15717	ELAV-like protein 1	ELAVL1		34	10	62	10	326	36.1	186.97	16/16	15/16	16/16	1.78467e+08	3.27319e+08	1.0658e+08	1.49902e+08	8.09353e+07	3.35904e+08	3.87221e+08	1.0473e+08	5.39901e+07	1.83527e+08	3.82764e+07	1.4497e+08	3.81166e+07	1.4047e+08	3.98843e+07	2.23442e+07	1.23701e+08	1.3488e+08	1.99902e+08	3.61214e+08	1.43697e+08	2.2485e+08	6.06544e+08	1.0253e+07	1.2104e+08	6.67099e+08	1000	5.59015e+07	3.98649e+07	8.07188e+07	4.01701e+07	2.7054e+08	4.03745e+07	9.09083e+07	5.61567e+07	6.57211e+07
P01859	Immunoglobulin heavy constant gamma 2	IGHG2		46	13	475	5	326	35.9	1365.85	12/16	11/16	12/16	1.6974e+08	7.52565e+08	1000	3.80199e+08	3.82244e+09	9.91425e+07	1.20545e+09	1000	2.83657e+08	9.87723e+08	3.68251e+07	9.78589e+08	6.04207e+08	1000	9.02088e+08	1000	7.49289e+07	5.38654e+08	1000	1.9801e+09	3.92905e+09	8.8389e+07	1.01904e+09	1000	1000	5.90656e+08	1000	1.0942e+07	1000	2.26683e+07	7.37781e+08	1.57125e+08	2.47742e+08	5.11754e+08	1000	3.26568e+08
Q9NQG5	Regulation of nuclear pre-mRNA domain-containing protein 1B	RPRD1B		21	5	14	5	326	36.9	33.76	16/16	14/16	11/16	1.09484e+07	8.17116e+07	4.70383e+06	3.06948e+07	1.15022e+07	2.36056e+07	1.06682e+08	4.13475e+06	4.01047e+07	5.34589e+07	2.69965e+06	1.46041e+07	833223	6.43235e+06	1.9934e+07	2.93363e+06	1.30279e+07	3.29055e+06	3.3826e+06	1.35771e+07	3.08387e+07	48617242	1.65839e+07	4.50858e+06	6.93393e+07	1.27512e+08	991903	1000	1000	7.09093e+07	1.49011e+06	5.86492e+07	8.95044e+06	7.64118e+06	1000	9.58437e+06
Q7L5N1	COP9 signalosome complex subunit 6	COPS6		4	1	2	1	327	36.1	6.52	6/16	6/16	5/16	1000	1000	1000	1000	1000	4.6222e+06	1.79566e+07	1000	1000	8.49005e+06	243938	3.07827e+06	1000	1000	1.07119e+06	1000	1000	1000	1000	3.57105e+07	1000	4.27519e+06	4.65433e+06	1000	1000	2.20031e+07	1000	1000	1000	1.01091e+06	1000	7.59641e+06	1000	4.14586e+06	1000	1.80821e+06
Q86X76	Deaminated glutathione amidase	NIT1		3	1	1	1	327	35.9	3.53	4/16	2/16	9/16	5.04491e+06	1000	1000	1000	1000	1.3197e+07	1000	1000	1000	1000	3.50523e+06	1000	1000	1000	6.2713e+06	1000	1000	1000	1000	1000	1000	5.89387e+06	1000	1000	1000	1000	2.4484e+06	1000	1000	1000	1000	1000	1000	1000	1000	1000
P01861	Immunoglobulin heavy constant gamma 4	IGHG4	Acetyl [K197; K200]	48	11	360	4	327	35.9	1121.53	10/16	9/16	7/16	7.62164e+07	3.42796e+07	1000	5.4852e+07	9.1033e+08	5.61605e+06	6.28137e+08	1000	2.21806e+07	1.06341e+08	1000	3.17523e+07	1000	1000	1.43604e+08	1000	2.02902e+07	6.70704e+07	1000	2.7973e+08	7.27569e+08	6653088	4.87957e+08	1000	1000	1.31729e+08	1000	1000	1000	1000	8.89247e+07	1.72722e+06	1000	1.77248e+07	1000	4.9032e+07
Q15555	Microtubule-associated protein RP/EB family member 2	MAPRE2		13	3	9	3	327	37	34.31	7/16	5/16	6/16	1000	1000	1000	1000	1.24074e+07	8.92565e+06	1000	2.731e+07	6.33329e+06	4.08426e+07	1000	1000	1.63087e+06	1000	2.95974e+07	1000	1000	1000	1000	2.95136e+07	6.20464e+06	5614687	1.5663e+07	1000	1000	3.38486e+07	1000	1000	1000	1000	1000	1000	1000	7.06444e+07	1000	2.0881e+07
P62140	Serine/threonine-protein phosphatase PP1-beta catalytic subunit	PPP1CB		32	10	32	2	327	37.2	103.07	15/16	15/16	15/16	9.20881e+06	5.80937e+07	1.78544e+08	1.50576e+07	2.15967e+07	2.08148e+07	5.11506e+07	1000	1.69756e+07	3.54144e+07	2.09757e+07	4.4004e+07	3.97684e+07	3.54531e+08	6.63179e+07	6.58132e+07	4.51141e+07	8.83843e+06	1.18641e+08	1.27208e+07	6.61334e+07	39762408	3.33249e+07	1.67062e+07	5.68653e+07	6.39122e+07	7.46022e+06	1000	1.01386e+08	7.39634e+07	2.42321e+07	8.21407e+07	1.24322e+07	1.63979e+07	8.9038e+07	2.68502e+07
O75436	Vacuolar protein sorting-associated protein 26A	VPS26A		10	3	6	3	327	38.1	17.07	11/16	10/16	9/16	6.73183e+06	1.75562e+07	2.67527e+06	8.89783e+06	1000	2.63636e+07	2.16953e+07	1000	2.96568e+06	4.00299e+06	1.00325e+07	6.84868e+06	1000	1000	1000	1.94242e+07	1000	5.29365e+06	1000	1000	9.04772e+06	37167576	1.67693e+07	1000	3.89829e+06	2.84609e+07	1000	1000	1.17027e+07	2.28175e+07	4.49074e+06	6.16082e+07	1000	1000	1000	5.08798e+06
Q96IQ7	V-set and immunoglobulin domain-containing protein 2	VSIG2		9	2	7	2	327	34.3	21.42	2/16	1/16	9/16	1000	1000	1000	1000	1000	1000	1000	1000	1000	1000	1000	5.62418e+06	1000	1000	1.05333e+07	1000	1000	1000	1000	1000	1000	1000	1000	1000	1000	1000	1000	1.53638e+07	1000	1000	1000	1000	4.93685e+06	6.90976e+07	1000	6.04598e+07
Q13011	Delta(3,5)-Delta(2,4)-dienoyl-CoA isomerase, mitochondrial	ECH1		33	8	60	8	328	35.8	212.22	16/16	13/16	16/16	1.57445e+07	1.02588e+08	1.57792e+08	1.46409e+08	3.41569e+07	3.33815e+07	2.18265e+07	1.03221e+08	4.42793e+07	3.82469e+07	5.0105e+06	1.23652e+08	7.95569e+07	8.60538e+07	2.62815e+08	1.44563e+08	4.22477e+07	7.32619e+07	1.56882e+08	1.94532e+07	2.4376e+07	7.31719e+07	1.79737e+07	1000	4.59694e+07	1.20079e+07	1000	4.79783e+06	1.947e+07	1000	2.37279e+07	6.45277e+07	1.37258e+08	5.69558e+07	9.35392e+08	1.20278e+08
Q9UBQ7	Glyoxylate reductase/hydroxypyruvate reductase	GRHPR		27	5	42	5	328	35.6	148.71	11/16	14/16	16/16	2.3168e+07	7.89766e+07	1.45767e+08	4.20681e+07	3.07261e+07	6.76961e+07	3.70087e+07	1000	1000	4.22994e+07	1000	6.48425e+07	1.38092e+06	1.01769e+08	1000	1000	2.21298e+07	6.03129e+06	2.91735e+08	1000	5.89498e+07	34007220	3.71931e+07	2.092e+06	7.52372e+06	4.18511e+07	1.62293e+06	1000	2.8693e+07	3.211e+07	4.80357e+06	8.03447e+07	2.20105e+07	4.74415e+07	2.8048e+08	2.94544e+07
O43684	Mitotic checkpoint protein BUB3	BUB3		18	4	12	4	328	37.1	31.25	10/16	8/16	8/16	1000	5.22847e+06	1.40113e+07	1000	1000	1.23675e+07	1000	1000	1000	7.88602e+06	1.14301e+06	7.03076e+06	4.28613e+06	1.88319e+07	1.16942e+07	8.70296e+07	1000	1000	1.84231e+07	1000	6.14024e+06	3.88942e+07	1.33282e+07	1000	8.9296e+06	2.54723e+07	1000	1000	1000	9.07008e+06	1000	4.94766e+07	1000	1000	1000	1.13407e+07
Q96D15	Reticulocalbin-3	RCN3		33	6	14	6	328	37.5	44.23	11/16	12/16	5/16	4.2133e+07	1000	1000	1000	2.04752e+07	4.47621e+07	2.22455e+07	1000	6.61255e+07	3.75825e+07	1.36618e+07	1.10626e+07	1.9827e+07	1000	2.73426e+06	2.98495e+07	4.61536e+07	5.28217e+06	1000	8.64767e+07	1.23622e+07	1000	6.91626e+06	2.29186e+06	1.44447e+07	1.86597e+07	2.6165e+06	1000	2.38047e+07	1000	1.83225e+07	9.64662e+07	1000	1000	1000	1.02019e+07
Q15417	Calponin-3	CNN3		11	3	15	2	329	36.4	41.42	8/16	8/16	7/16	1000	4.11089e+06	1000	8.69897e+06	1000	5.33567e+06	4.75868e+06	1000	1.59536e+07	1.25276e+07	2.97643e+06	1000	776833	1000	1000	1000	6.07476e+06	7.36729e+06	1000	1000	1.09289e+07	10468043	1000	1000	2.0696e+06	3.18889e+06	1000	1000	1000	1000	4.63328e+06	4.70653e+07	934180	1000	1000	4.84482e+06
O00151	PDZ and LIM domain protein 1	PDLIM1		75	18	271	18	329	36	908.6	16/16	16/16	15/16	5.0503e+08	1.36807e+09	3.05433e+08	1.57172e+09	1.12918e+09	5.08981e+08	1.7064e+09	3.24623e+07	1.13859e+09	1.15366e+09	1.2467e+08	6.31974e+08	1.03793e+09	2.79911e+08	3.57836e+08	9.6169e+08	1.25951e+09	1.1849e+09	6.7013e+07	3.53846e+09	6.87749e+08	113568357	1.83739e+09	2.35407e+08	6.91748e+08	9.1266e+08	5.10202e+07	5.13074e+08	1.87865e+09	4.64838e+08	3.3079e+08	1.54703e+09	8.89221e+08	2.11856e+09	1000	9.3047e+08
Q14914	Prostaglandin reductase 1	PTGR1		4	1	2	1	329	35.8	5.31	5/16	6/16	7/16	1000	1.11303e+07	1000	6.43536e+06	1000	1000	1.20593e+07	1000	9.11414e+06	1000	1000	1000	1000	1000	3.51769e+06	1000	1000	1000	1000	3.14875e+07	1000	6153124	1.45406e+07	1000	1.24623e+07	1.43645e+07	3.23179e+06	1000	1000	1000	1000	1000	1000	1000	1000	1000
Q08257	Quinone oxidoreductase	CRYZ		19	4	13	4	329	35.2	38.44	14/16	13/16	14/16	1.67043e+07	1.44421e+07	2.68869e+07	2.11136e+07	1.01295e+07	5.69101e+07	1.37092e+08	1000	1000	1.00045e+07	6.91834e+06	7.59707e+06	2.22754e+07	5.35278e+06	1.97689e+06	3.67545e+07	1.95711e+07	1000	9.29719e+07	2.5913e+07	3.80626e+07	116206350	4.89388e+07	1.3742e+07	6.86608e+07	5.61481e+07	4.93075e+06	1000	1000	2.41172e+07	1.45654e+07	3.61383e+07	1.55172e+07	9.0778e+06	5.29048e+07	1.95148e+07
O00170	AH receptor-interacting protein	AIP		4	1	2	1	330	37.6	7.22	7/16	8/16	7/16	1000	1000	1000	1.15243e+07	1000	5.34199e+06	3.94805e+07	1000	1.1003e+07	1.65846e+07	1000	1000	2.45679e+06	1000	1000	2.93801e+06	5.21528e+06	1000	1000	1.57534e+07	1.0375e+07	1000	2.90121e+07	1000	1.24809e+07	1.85427e+07	1000	1000	1000	6.8291e+06	1000	2.75041e+07	3.93097e+06	1000	1000	8.03068e+06
Q03591	Complement factor H-related protein 1	CFHR1		18	4	11	2	330	37.6	35.93	7/16	4/16	4/16	1000	1000	1000	1000	2.26621e+07	1000	4.88134e+06	5.26558e+07	2.08725e+07	3.48465e+06	1000	1000	1000	1000	2.7029e+07	1.20248e+07	1000	1000	1000	1000	9.3474e+06	1000	1000	1.85484e+07	1000	1000	1000	2.81421e+07	1000	1000	2.77067e+07	1000	1000	1.35634e+07	1000	1000
P13716	Delta-aminolevulinic acid dehydratase	ALAD	Acetyl [N-Term]	25	6	37	6	330	36.3	100.94	16/16	14/16	15/16	2.32346e+07	5.82824e+07	5.76163e+06	4.40409e+07	2.22459e+07	8.85853e+07	1.02722e+07	2.39061e+06	4.75741e+06	5.49907e+07	2.78221e+07	3.08461e+07	1.52355e+07	4.61486e+07	8.53821e+07	3.18751e+07	5.11977e+07	3.53339e+07	1000	3.17078e+07	1.05708e+08	65838685	2.52482e+07	5.67203e+07	4.49214e+07	4.68495e+07	3.30571e+07	1000	8.58062e+06	3.52368e+07	6.9888e+07	5.25979e+07	9.25427e+06	5.06082e+07	1000	7.28357e+07
P50479	PDZ and LIM domain protein 4	PDLIM4		9	3	3	3	330	35.4	7.74	7/16	15/16	12/16	8.83027e+06	1000	1000	6.21928e+06	1.78579e+07	7.80635e+06	1000	1000	1.32188e+07	1000	2.24611e+06	1000	8.55245e+06	1000	1000	1000	6.74469e+06	4.51299e+06	5.12324e+06	1.64247e+07	1.30238e+07	12942314	2.88666e+07	1000	1.10981e+07	6.7516e+06	1.43734e+06	3.50833e+07	1.15966e+08	4.21399e+07	4.80952e+06	1.8895e+07	8.90729e+06	1000	3.75822e+06	1.39811e+07
P62136	Serine/threonine-protein phosphatase PP1-alpha catalytic subunit	PPP1CA		37	11	34	3	330	37.5	110.33	14/16	15/16	10/16	4.14329e+06	3.9805e+07	1.07123e+07	2.64472e+07	2.28325e+07	3.90669e+07	3.95691e+07	1000	9.05395e+06	3.31952e+07	6.92135e+06	1.50136e+07	1000	2.02141e+07	2.10066e+07	8.98163e+07	3.04773e+07	8.20911e+06	1.54001e+07	1.5321e+07	3.18514e+07	51008130	1.75558e+07	1.62871e+06	4.73139e+07	3.56979e+07	6.18802e+06	1000	1.15042e+07	5.65917e+07	6.82767e+06	9.23509e+07	1.38845e+07	9.37022e+06	1000	1.22775e+07
O95154	Aflatoxin B1 aldehyde reductase member 3	AKR7A3		38	8	26	7	331	37.2	78.73	16/16	15/16	14/16	1.92419e+07	3.30122e+07	3.95042e+06	1.91757e+07	8.86318e+06	1.15495e+08	2.01746e+07	2.14392e+07	1.08401e+07	2.19833e+07	5.8394e+06	1.42071e+07	4.95344e+07	1.50017e+07	3.99012e+06	1.80702e+07	3.17799e+07	9.09674e+06	7.19098e+07	2.14615e+07	1.02352e+07	213292208	4.76532e+07	5.21596e+07	4.07472e+07	2.57225e+07	1.56647e+07	2.24915e+07	1.08422e+08	1000	1.05171e+07	4.31072e+07	2.98198e+07	2.19411e+07	1000	1.41119e+07
P25774	Cathepsin S	CTSS		37	12	122	12	331	37.5	316.03	15/16	15/16	16/16	1.48325e+08	3.1884e+08	1.5695e+08	1.60689e+09	3.88228e+08	3.78463e+08	2.40949e+08	1000	3.26204e+08	4.7409e+08	1.74604e+07	3.65469e+08	3.6266e+08	4.35327e+08	6.30433e+08	3.19437e+08	1.20651e+08	2.75499e+08	1000	4.15765e+08	4.56999e+08	1.51282e+08	5.22722e+08	1.38111e+08	2.00877e+08	2.25683e+08	6.1107e+06	4.08628e+07	5.56489e+08	6.22199e+08	1.43631e+08	1.41025e+08	1.23268e+09	3.07689e+09	5.10443e+07	1.5146e+09
A1A4V9	Coiled-coil domain-containing protein 189	CCDC189		4	1	4	1	331	37.9	6.38	13/16	14/16	11/16	7.36932e+08	6.62781e+08	1000	6.13903e+08	2.83203e+08	5.56414e+08	6.23342e+08	6.05901e+07	3.68779e+07	2.26464e+07	3.23959e+08	1.77569e+07	2.55245e+07	1000	4.65118e+07	1000	2.16037e+08	1.67384e+08	1000	1.408e+09	3.10666e+08	622326864	2.6953e+08	1.22408e+06	4.46181e+08	5.23204e+08	2.31887e+07	1000	4.80741e+06	2.33299e+08	3.80845e+08	7.89773e+07	1.19546e+08	2.24535e+07	1000	2.69853e+08
O00273	DNA fragmentation factor subunit alpha	DFFA		14	3	13	3	331	36.5	28.81	13/16	11/16	8/16	1.42339e+07	4.75373e+07	8.39721e+06	3.05222e+07	2.56978e+07	2.02292e+07	2.25075e+07	1000	1.04069e+07	1.39949e+07	911241	6.38096e+06	1.80292e+06	1000	1.2298e+07	1000	3.20468e+06	1.22347e+07	1000	4.99183e+07	3.82149e+07	8470367	3.70374e+07	1000	1.15999e+07	4.99674e+07	1000	1000	5.49426e+06	1000	8.3869e+06	2.91365e+07	1000	3.11084e+07	1000	1.95472e+07
Q9Y266	Nuclear migration protein nudC	NUDC		8	2	6	2	331	38.2	2.04	9/16	10/16	8/16	1000	743059	1.88168e+07	2.5559e+06	3.0517e+06	1000	1000	1000	1000	4.87713e+06	138669	1000	6.75278e+06	1.67425e+08	1000	6.67085e+07	5.02867e+06	1000	2.18854e+07	2.09964e+06	1.6666e+06	1000	1.11735e+06	1000	1000	4.82775e+06	1000	1000	1.39897e+07	3.17487e+06	2.19909e+06	5.69154e+07	1.81488e+07	1000	1000	1000
Q15293	Reticulocalbin-1	RCN1		16	4	13	4	331	38.9	39.58	14/16	11/16	14/16	1.86429e+07	2.53305e+07	4.13579e+07	3.5654e+07	1000	2.17316e+07	1.204e+08	1000	1.0734e+07	5.52002e+07	1.33924e+07	2.56622e+07	2.66381e+07	3.15212e+07	4.39689e+07	1.60868e+07	1.35992e+07	5.25238e+06	1000	3.47237e+07	2.04668e+07	5.39901e+06	9.57147e+07	4.0799e+06	1000	5.34275e+07	1000	1000	1.82401e+07	1000	2.0186e+07	5.10521e+07	1000	2.55845e+07	6.41443e+06	4.74722e+07
Q8NBN7	Retinol dehydrogenase 13	RDH13		3	1	1	1	331	35.9	2.58	2/16	3/16	7/16	1000	1000	1000	1000	1000	1000	1000	1000	1000	1000	1000	1000	9.62341e+06	2.30532e+06	1000	1000	1000	1000	1000	1000	1000	1000	1000	1000	1.15125e+07	1000	1000	1000	9.81847e+07	1000	1000	3.78986e+06	1000	1000	1000	1000
Q9UHD1	Cysteine and histidine-rich domain-containing protein 1	CHORDC1		5	1	8	1	332	37.5	31.67	4/16	5/16	4/16	1000	1.96504e+06	1000	1000	1000	2.17727e+06	2.38489e+07	1000	1000	6.76601e+06	1000	1000	1000	1000	1000	1000	1000	1000	1000	2.67304e+07	1.9971e+06	7.24037e+06	6.32474e+06	1000	1000	2.18841e+07	1000	1000	1000	1000	1000	1000	1000	1000	1000	1000
Q99729	Heterogeneous nuclear ribonucleoprotein A/B	HNRNPAB		27	11	129	10	332	36.2	334.35	16/16	16/16	14/16	9.26635e+09	4.94601e+09	3.05076e+07	8.08218e+08	6.09634e+08	5.15029e+09	4.28319e+09	2.45598e+06	8.01725e+08	4.50723e+08	1.05939e+09	2.98747e+09	9.28678e+07	5.869e+07	3.35949e+09	1.62303e+08	3.23167e+09	6.96244e+09	3.28949e+07	3.85095e+09	3.45265e+08	8093496167	7.33764e+09	3.8727e+06	4.11938e+08	5.57893e+09	2.83128e+08	1.82709e+07	2.23255e+07	5.59476e+08	4.23762e+09	2.72813e+08	1.57363e+08	1.35673e+09	1000	3.41049e+08
P00338	L-lactate dehydrogenase A chain	LDHA		84	23	203	22	332	36.7	555.84	16/16	16/16	16/16	1.35602e+08	1.42565e+09	2.02998e+09	1.21166e+09	1.8279e+08	2.6452e+09	1.31484e+09	8.34762e+07	7.99007e+07	1.01026e+09	3.92462e+08	1.08234e+08	1.48743e+07	2.55871e+09	1.85601e+07	5.303e+07	5.06348e+08	2.70826e+08	3.29736e+09	1.21226e+09	1.3403e+09	3.87381e+09	6.20294e+08	2.19258e+08	1.00039e+09	1.79279e+09	2.25752e+07	1.11698e+08	1.25883e+08	1.95139e+08	2.53179e+08	4.08121e+09	9.81776e+07	1.34374e+08	8.62154e+08	2.44902e+08
P29966	Myristoylated alanine-rich C-kinase substrate	MARCKS		34	5	21	5	332	31.5	73.11	13/16	11/16	11/16	6.60958e+06	3.67989e+06	2.09905e+08	4.73712e+07	1000	1000	4.00292e+06	1000	4.00366e+07	1.14501e+07	19450	4.05944e+06	4.75437e+06	2.34787e+08	2.06307e+07	7.74607e+07	1.93519e+07	5.45331e+06	2.60119e+07	1.04784e+07	2.11564e+07	1000	1000	4.53946e+07	4.46093e+07	9.36895e+06	1000	1000	6.98364e+07	1.07878e+07	1000	7.04328e+07	2.55301e+07	9.83462e+07	8.13941e+07	1.61737e+08
Q53FA7	Quinone oxidoreductase PIG3	TP53I3	Acetyl [N-Term]	36	7	20	7	332	35.5	57.05	11/16	15/16	14/16	8.95177e+06	5.4831e+07	5.6981e+07	2.82631e+07	4.26655e+07	5.22076e+07	1000	1000	1000	1000	2.58022e+07	1.44903e+07	1000	6.12086e+07	6.22391e+07	4.143e+07	1.34387e+07	4.40168e+06	1.93232e+07	7.00469e+07	2.9e+07	8.09141e+07	2.20872e+07	6.91839e+06	7.18372e+06	1000	6.70158e+06	4.43776e+06	8.72334e+06	2.73108e+06	1.56601e+07	3.24322e+07	6.95899e+06	4.72568e+07	1000	4.21827e+07
P13804	Electron transfer flavoprotein subunit alpha, mitochondrial	ETFA		31	6	36	6	333	35.1	105.93	12/16	9/16	10/16	4.3921e+07	9.32269e+07	1000	5.94037e+07	1.23465e+07	3.60624e+07	3.07144e+07	1000	1.46078e+06	1.25631e+07	1000	3.76375e+06	1000	9.97698e+06	4.90133e+06	1.2257e+06	1.63395e+07	2.53732e+07	1000	1000	2.71425e+07	5.46881e+07	6.52951e+07	1000	1.58432e+07	4.84958e+07	1000	1000	1000	1000	9.22856e+06	4.9105e+07	1000	4.77607e+07	1000	6.90971e+07
P52799	Ephrin-B2	EFNB2		11	2	9	2	333	36.9	23	4/16	6/16	6/16	1000	1000	1000	1000	1000	8.9791e+06	1000	1000	1000	6.57613e+06	1000	1000	2.31764e+06	1000	2.32504e+06	1000	1000	1000	1000	1.78333e+07	1.53851e+06	1.27191e+07	1000	2.48128e+06	1000	1.08427e+07	1000	1000	1.44129e+06	1000	1000	1000	2.75611e+06	8.22514e+06	1000	1.51357e+07
P20042	Eukaryotic translation initiation factor 2 subunit 2	EIF2S2		13	5	10	5	333	38.4	37.43	9/16	5/16	7/16	1.54444e+07	1000	1000	4.61395e+07	8.96136e+06	1.11751e+07	1000	1000	6.70829e+06	1.50139e+07	985251	1.91793e+07	1000	1000	1.3884e+07	1000	1000	1000	1000	2.75482e+07	1.65754e+07	1000	1.20643e+07	1000	1000	1.09842e+07	1000	1000	1000	1000	1000	2.30229e+07	1.10841e+07	3.63649e+07	1000	1.82843e+07
P07711	Procathepsin L	CTSL		22	5	39	5	333	37.5	120.08	12/16	12/16	15/16	1.31182e+07	4.53893e+06	1000	3.86101e+07	7.57943e+07	1000	1.25242e+07	1000	4.35872e+07	5.61354e+07	8.90505e+06	2.13333e+07	1000	1.44883e+07	3.92021e+07	2.79216e+07	2.4868e+07	2.10808e+07	1000	1.82445e+07	5.15514e+07	1000	1.73386e+07	3.32504e+07	1.35298e+07	9.198e+06	1000	7.17502e+07	1000	1.57879e+07	1.8506e+07	1.95874e+07	4.23105e+07	1.46831e+08	1000	6.42362e+07
Q9H2U2	Inorganic pyrophosphatase 2, mitochondrial	PPA2		13	4	23	3	334	37.9	52.72	10/16	10/16	12/16	1.29767e+06	1.20236e+07	6.06452e+07	6.7857e+06	1000	1.22298e+07	1000	1000	1000	1000	3.73398e+06	4.79244e+06	1.33691e+07	4.33751e+07	1000	7.77086e+06	1.19193e+07	1000	7.93089e+07	1000	1.04525e+07	19714684	1000	1000	9.75008e+06	3.64751e+06	2.13106e+06	1000	2.88808e+07	3.17447e+07	1000	2.93928e+07	3.88926e+06	2.77363e+06	7.26087e+07	1000
Q2I0M4	Leucine-rich repeat-containing protein 26	LRRC26	Phospho [S246]	7	1	1	1	334	34.8	3.1	6/16	4/16	3/16	1.02537e+07	7.91601e+06	1000	1000	8.94167e+06	1000	1.59366e+07	1000	1000	1.29105e+07	1000	1000	1000	1000	3.14182e+06	1000	1000	1000	1000	3.16154e+07	1.09922e+07	1000	2.35276e+07	1000	1000	3.74178e+07	1000	1000	1000	1000	1000	1000	1000	1000	1000	8.05015e+06
P07195	L-lactate dehydrogenase B chain	LDHB		40	13	96	12	334	36.6	269.74	16/16	16/16	16/16	5.68988e+07	5.57551e+08	5.38551e+08	4.89731e+08	6.28363e+07	7.61363e+08	8.83158e+08	1.48266e+07	4.67398e+07	1.37133e+08	1.91209e+08	6.43746e+07	5.96307e+06	8.66339e+08	3.24607e+06	5.92932e+07	2.92814e+08	1.32495e+08	1.44777e+09	6.28602e+08	5.52469e+08	9.35581e+08	2.9175e+08	1.51556e+08	8.44563e+08	7.86321e+08	3.02444e+07	9.8093e+07	5.97172e+07	2.15655e+08	2.20445e+08	2.22069e+09	3.50042e+07	7.34549e+07	6.08492e+08	1.27058e+08
P40925	Malate dehydrogenase, cytoplasmic	MDH1		27	6	123	6	334	36.4	430.22	16/16	16/16	15/16	1.93293e+08	6.63547e+08	1.33051e+07	3.33434e+08	1.1631e+08	5.77064e+08	5.93621e+08	4.39765e+06	4.96692e+07	3.38831e+08	7.29649e+07	1.42611e+08	1.65809e+07	2.92304e+07	5.19861e+06	3.30539e+07	1.74328e+08	1.18257e+08	1.7958e+07	3.94167e+08	4.61417e+08	767192052	3.42195e+08	4.05921e+07	1.9697e+08	3.29976e+08	1.58207e+07	2.40207e+07	9.61692e+06	1.47288e+08	1.28453e+08	7.32039e+08	2.21835e+08	2.5606e+08	1000	2.76946e+08
Q9NZL9	Methionine adenosyltransferase 2 subunit beta	MAT2B		23	6	36	6	334	37.5	102.77	14/16	16/16	14/16	3.64335e+07	1.20426e+08	2.74053e+07	1.17909e+08	3.86954e+07	8.82028e+07	1.91613e+08	1000	3.15557e+07	4.6771e+07	2.52168e+07	3.36898e+07	3.99412e+06	3.53979e+07	1000	1.9825e+07	5.93885e+07	8.46985e+06	2.29651e+07	1.56651e+08	3.42337e+07	127689793	9.41944e+07	2.93257e+07	7.98453e+07	1.36917e+08	6.39213e+06	1.03757e+08	6.51263e+06	1.92006e+08	1.91741e+07	1.07658e+08	3.00491e+07	1.67668e+07	1000	2.38523e+07
P61964	WD repeat-containing protein 5	WDR5		7	2	2	2	334	36.6	5.18	10/16	8/16	0/16	1000	1.29804e+07	1.07493e+07	1000	8.25654e+06	7.46441e+06	1000	1000	1.18563e+07	1000	2.28572e+06	1000	2.13728e+06	2.46942e+07	8.95731e+06	2.86155e+07	1000	1000	1000	1000	7.7738e+06	19031810	1.4036e+07	1000	4.30368e+06	4.43023e+06	1000	1000	1000	3.47682e+06	7.34991e+06	1.47488e+07	1000	1000	1000	1000
Q16698	2,4-dienoyl-CoA reductase [(3E)-enoyl-CoA-producing], mitochondrial	DECR1		31	9	66	9	335	36	200.91	15/16	15/16	16/16	1.03505e+07	3.938e+07	1.34944e+08	3.89444e+08	1.61439e+08	4.25871e+07	3.61592e+07	1000	5.67007e+06	4.01617e+08	7.66846e+07	4.90967e+07	3.32998e+07	7.18167e+08	2.87032e+08	2.58907e+08	3.73281e+07	3.9454e+07	1.56919e+08	1.75464e+07	3.95895e+08	77399104	8.57089e+07	4.73104e+07	6.35728e+07	4.61167e+07	2.8956e+06	1000	4.56561e+07	1.99278e+08	6.63682e+07	7.11213e+07	1.27662e+08	7.30145e+07	5.05568e+08	3.1642e+08
O76003	Glutaredoxin-3	GLRX3		20	5	7	5	335	37.4	18.93	12/16	15/16	12/16	1.97776e+07	3.14522e+07	1000	2.72103e+07	1000	2.25854e+07	4.03284e+07	1000	1000	1.67556e+06	1.94495e+06	1.01042e+07	7.32046e+06	1.51903e+07	3.09881e+06	1.71497e+07	1.99293e+07	2.94159e+06	3.04299e+06	1.2122e+08	1.62633e+07	2.83872e+07	1.30285e+07	1000	2.03224e+06	4.64464e+07	1.29739e+06	1.35921e+07	3.69416e+06	6.73774e+06	1.76496e+06	3.94823e+07	1.18413e+06	1000	1000	8.64175e+06
P04406	Glyceraldehyde-3-phosphate dehydrogenase	GAPDH		77	28	582	28	335	36	1999.96	16/16	16/16	16/16	3.13114e+09	7.83308e+09	1.42164e+09	6.81515e+09	1.68507e+09	1.00569e+10	1.23579e+10	2.60378e+08	9.03542e+08	6.47419e+09	2.18462e+09	4.26399e+09	1.57851e+09	6.4857e+09	2.34391e+09	6.19913e+09	5.06745e+09	1.54541e+09	1.23631e+09	5.76443e+09	6.85244e+09	1.24988e+10	7.76731e+09	1.24998e+09	4.59649e+09	9.16369e+09	1.13052e+08	5.57098e+08	8.71109e+08	1.1645e+10	2.12228e+09	1.48591e+10	1.4434e+09	2.23168e+09	4.07232e+08	4.09554e+09
P09668	Pro-cathepsin H	CTSH		18	4	24	4	335	37.4	74.11	14/16	11/16	13/16	2.36256e+06	3.05716e+06	4.20399e+07	3.39007e+07	5.04435e+06	9.49269e+06	7.013e+06	1000	5.39704e+06	1.0535e+08	5.12565e+06	1.27597e+07	1000	3.01076e+07	1.53298e+07	5.91998e+07	1.56309e+07	2.11345e+06	6.44073e+06	1000	8.80375e+07	2.1471e+06	4.31575e+06	1000	1000	1.33261e+07	3.73744e+06	3.26445e+07	1000	1000	4.91751e+06	3.81414e+07	1.71087e+07	3.37622e+07	4.34056e+06	8.5031e+06
P31937	3-hydroxyisobutyrate dehydrogenase, mitochondrial	HIBADH		19	4	5	4	336	35.3	20.41	9/16	9/16	7/16	7.43207e+06	1.49906e+07	1000	5.05145e+06	1000	9.36923e+06	9.81952e+06	1000	1000	1000	1.20403e+06	1000	3.14163e+06	1000	2.57836e+06	6.05569e+06	4.34616e+06	2.2543e+06	1000	1000	1.14427e+07	23670882	2.29769e+07	5.03592e+06	3.18268e+07	1.67519e+07	1000	1000	1000	1000	1000	3.6078e+07	1000	1000	1000	2.28871e+06
Q96C86	m7GpppX diphosphatase	DCPS		18	5	13	5	337	38.6	29	12/16	13/16	14/16	5.1345e+06	2.9911e+07	3.13969e+07	1.77407e+07	5.60545e+06	4.05267e+07	2.68428e+07	1000	7.87385e+06	1.1162e+07	5.86295e+06	1000	1000	5.02761e+07	1.03285e+07	1000	1.50868e+07	3.94964e+06	4.63852e+07	2.21858e+07	8.61508e+06	1.00768e+08	3.20916e+07	1000	4.7581e+07	4.78254e+07	2.37452e+06	1000	1000	1.59042e+07	8.05042e+06	1.68334e+07	1000	1.59097e+07	3.02882e+07	7.95953e+06
P37837	Transaldolase	TALDO1		44	13	204	13	337	37.5	488.79	16/16	16/16	16/16	3.05923e+08	1.66778e+09	1.57159e+09	6.967e+08	1.42891e+08	6.58929e+08	8.85491e+08	4.10643e+07	1.25586e+08	7.18513e+08	2.89278e+08	3.42461e+08	3.82283e+08	1.58359e+09	6.49937e+08	1.05224e+09	6.64366e+08	3.387e+08	8.65531e+08	4.40795e+08	6.73374e+08	8.3699e+08	7.68445e+08	4.43985e+08	1.22192e+09	1.3924e+09	8.07368e+07	7.42025e+07	4.61976e+08	2.55167e+09	3.09424e+08	1.4698e+09	2.963e+08	5.54253e+08	2.8775e+08	5.48147e+08
O95433	Activator of 90 kDa heat shock protein ATPase homolog 1	AHSA1		10	2	5	2	338	38.3	15.96	6/16	6/16	6/16	2.53652e+06	1.15331e+07	1000	1000	1000	5.03584e+06	1.51443e+07	1000	3.41995e+06	9.26989e+06	1000	1000	1000	1000	1000	1000	1000	1000	1000	3.89607e+07	7.86078e+06	10569244	4.8872e+06	1000	1000	4.61902e+07	1000	1000	1000	1000	1000	1.96324e+07	1000	2.2887e+06	1000	1.40318e+06
P09467	Fructose-1,6-bisphosphatase 1	FBP1		43	11	39	10	338	36.8	120.13	14/16	13/16	13/16	4.08937e+07	7.38441e+07	2.15991e+06	1.31148e+08	8.3864e+07	1.51993e+08	1.65929e+08	1000	1.45554e+07	5.58301e+07	5.72283e+06	1.95981e+07	4.52186e+06	1000	1.04347e+08	1.36481e+08	4.25313e+07	1.702e+07	1000	1.3877e+08	6.21756e+07	168139982	8.87303e+07	1000	1.76806e+07	1.4432e+08	1.33842e+06	5.04606e+07	1000	5.22162e+06	2.26993e+07	1.13333e+08	2.54082e+07	8.69921e+07	1000	1.30455e+08
P51884	Lumican	LUM		40	17	162	17	338	38.4	458.55	16/16	16/16	16/16	1.13124e+08	9.24215e+07	1.43747e+09	8.58655e+07	2.47986e+08	1.23042e+08	3.51501e+08	1.78209e+08	3.17415e+08	5.71951e+08	2.54287e+09	6.34958e+07	5.54523e+07	5.86986e+08	6.62973e+07	4.92741e+07	1.48452e+08	1.80299e+08	3.53947e+09	5.73465e+08	5.16665e+08	1.5228e+08	8.89172e+07	8.14496e+08	1.60424e+09	2.1441e+08	5.19914e+09	1.35844e+08	1.00239e+08	2.54105e+09	3.33968e+08	4.11588e+08	3.22171e+08	1.16601e+09	4.87402e+09	3.54543e+08
P40926	Malate dehydrogenase, mitochondrial	MDH2		60	19	371	19	338	35.5	1212.05	16/16	16/16	16/16	6.32999e+08	1.67496e+09	7.36854e+08	1.03179e+09	3.68944e+08	8.0678e+08	1.02111e+09	1.02483e+08	3.35166e+08	7.74081e+08	3.4215e+07	5.07654e+08	1.38172e+08	1.98201e+09	2.75623e+09	2.93086e+09	6.28678e+08	3.27548e+08	1.80346e+09	2.05085e+09	1.25875e+09	1311964794	1.08609e+09	3.35593e+07	1.9704e+09	9.2857e+08	5.44886e+06	6.96633e+07	1.58116e+08	4.11588e+08	2.50441e+08	2.68212e+09	1.42886e+08	1.01739e+09	1.83012e+09	8.71216e+08
P07355	Annexin A2	ANXA2		74	31	420	31	339	38.6	1576.29	16/16	16/16	16/16	6.72554e+07	2.42023e+08	4.77615e+08	1.0738e+09	7.01657e+08	6.21481e+09	3.44518e+09	1.04604e+09	4.40993e+08	3.01149e+09	9.76858e+08	7.52015e+08	2.06491e+08	8.41033e+08	4.40763e+08	1.91948e+09	1.74743e+08	1.48756e+08	2.7828e+08	3.78973e+09	1.73585e+09	8.02595e+09	6.11456e+08	1.14522e+08	3.48662e+08	1.51087e+09	1.03757e+08	1.51452e+08	2.27802e+08	1.43081e+09	2.96775e+09	4.43194e+09	1.00588e+08	2.42507e+08	5.09391e+08	1.03084e+09
P07858	Cathepsin B	CTSB		39	13	194	13	339	37.8	637.02	16/16	16/16	16/16	2.18035e+08	4.86697e+08	1.8774e+08	1.08369e+09	9.18032e+08	5.15678e+08	5.7022e+08	1.37989e+08	4.10183e+08	4.87856e+08	2.3221e+08	3.83662e+08	2.82085e+08	2.03801e+08	2.39437e+08	1.89288e+08	4.74571e+08	2.548e+08	1.20566e+08	5.19041e+08	7.52701e+08	1.5595e+08	6.20219e+08	1.53397e+08	1.7049e+08	1.48238e+08	1.59302e+07	5.98203e+07	3.51278e+08	1.32243e+08	4.09019e+08	4.56846e+08	1.04237e+09	2.67078e+09	1.57769e+08	9.5817e+08
O94905	Erlin-2	ERLIN2		3	1	1	1	339	37.8	2.29	3/16	10/16	7/16	1000	1000	1000	1000	1000	1000	7.50944e+07	1000	1.14591e+07	1000	1000	1000	1000	1000	1000	8.10592e+07	1000	5.15568e+06	5.71731e+06	2.44685e+07	1000	9684734	8.44951e+06	1000	1000	6.27005e+06	1000	2.49438e+07	1000	5.69954e+06	7.5729e+06	1.16234e+07	1000	6.66442e+06	1000	1000
O00757	Fructose-1,6-bisphosphatase isozyme 2	FBP2		6	2	3	1	339	36.7	4.53	6/16	8/16	9/16	1000	4.13849e+06	1000	1.07269e+07	1000	7.53626e+06	1000	1000	1000	1000	1000	1000	1000	6.19169e+07	1.23226e+07	4.17735e+07	1000	1000	1000	2.92956e+07	1.13781e+07	10110303	1000	4.55177e+07	3.77622e+07	1000	1000	9.65139e+07	1000	1000	3.88485e+06	2.17577e+07	1000	4.09046e+06	1000	1.45416e+07
P33241	Lymphocyte-specific protein 1	LSP1		9	2	9	2	339	37.2	38.71	6/16	5/16	8/16	3.98134e+06	727605	1000	1000	1000	1000	2.7301e+07	1000	1000	9.13426e+06	1000	1.57536e+07	1000	1000	1.32432e+06	1000	320322	1000	1000	4.16578e+07	604663	1000	1000	1000	1000	3.30402e+07	1000	1000	1000	1000	1000	1.51825e+07	1.23132e+06	1000	1000	2.77595e+06
O76071	Probable cytosolic iron-sulfur protein assembly protein CIAO 1	CIAO1		5	1	1	1	339	37.8	2.93	4/16	5/16	5/16	1000	1000	1000	8.77135e+06	1000	1000	7.11035e+07	1000	1000	7.51101e+06	1000	1000	1000	1000	4.9609e+06	1000	1000	1000	1000	1000	1000	10159392	2.38323e+07	1000	1000	1000	1000	1.1453e+07	1000	1000	4.51876e+06	9.01372e+06	1000	5.4384e+06	1000	6.28481e+06
P25685	DnaJ homolog subfamily B member 1	DNAJB1		13	3	13	3	340	38	37.06	6/16	7/16	5/16	1000	7.19308e+06	1000	1000	1000	1.04441e+07	2.10468e+07	6.36012e+06	1000	2.41459e+07	1000	9.09283e+06	1000	1000	1000	1000	1.13867e+06	1000	1000	1000	3.21277e+06	37830232	1.26617e+07	1000	2.87633e+06	3.50719e+07	1000	1000	1000	1000	1000	1.55334e+07	1000	1000	1000	1000
Q8IXQ4	GPALPP motifs-containing protein 1	GPALPP1		4	1	2	1	340	38.1	4.2	0/16	3/16	5/16	1000	1000	1000	1000	1000	1000	1000	1000	1000	1000	1000	1000	1000	1000	1000	1000	6.6107e+06	1000	1000	1000	1000	1000	1000	1000	1.33306e+07	1000	1000	1000	6.89292e+06	1000	1000	1000	1000	1000	1000	2.75989e+06
P62873	Guanine nucleotide-binding protein G(I)/G(S)/G(T) subunit beta-1	GNB1		19	4	4	3	340	37.4	10.62	13/16	9/16	8/16	3.68449e+07	1000	1.42564e+07	1.0404e+07	5.37453e+07	1000	3.40767e+07	1.15725e+07	1000	3.36779e+07	3.53749e+06	5.8224e+07	9.59064e+06	1.46712e+07	1.21201e+07	7.83991e+06	1000	1000	2.13722e+07	8.07714e+07	1.51969e+07	1.78253e+07	4.44399e+07	1000	1000	1000	1000	2.47331e+07	1.66686e+07	1000	4.81093e+06	2.08124e+07	1.81098e+08	1000	1000	5.0005e+06
P62879	Guanine nucleotide-binding protein G(I)/G(S)/G(T) subunit beta-2	GNB2		11	3	4	2	340	37.3	9.15	11/16	12/16	14/16	1.74364e+06	8.00905e+06	1.37239e+08	3.43439e+07	1.23432e+07	8.91442e+06	1.2417e+07	1000	1.78091e+07	1000	5.84331e+06	1000	1000	4.51937e+07	1000	6.10008e+06	1.90488e+07	1.05427e+07	1.13326e+08	6.49124e+06	1.83599e+07	10140194	1000	1000	8.71365e+06	8.01804e+06	1000	1000	2.09553e+07	2.49991e+07	1.61684e+07	6.27283e+07	1.25506e+07	4.76898e+06	3.74008e+07	1.97425e+07
P01877	Immunoglobulin heavy constant alpha 2	IGHA2	Acetyl [K199]	49	11	341	1	340	36.6	957.39	2/16	3/16	6/16	1000	1000	1000	3.57543e+07	1000	1000	1000	1000	1000	1000	1000	1000	1000	1000	4.92253e+07	1000	1000	1000	1000	2.79168e+07	1.97764e+07	1000	1.26494e+08	1000	1000	1000	1000	1000	1000	1000	1000	1000	1000	4.21765e+07	1000	8.16973e+07
Q96IZ0	PRKC apoptosis WT1 regulator protein	PAWR		8	2	4	2	340	36.5	15.38	9/16	12/16	10/16	1000	8.41941e+06	1000	7.33783e+06	1000	1000	9.5859e+06	1000	8.29554e+06	6.79918e+06	2.19808e+06	7.93054e+06	1000	3.04682e+06	1000	2.95798e+07	2.72782e+06	3.58207e+06	1.80187e+07	1000	2.61136e+06	3089620	1.47167e+07	1000	1000	5.42447e+06	1000	8.85099e+06	6.30396e+06	5.73624e+06	2.93802e+06	6.17187e+06	1000	4.79246e+06	1000	8.3989e+06
Q9Y376	Calcium-binding protein 39	CAB39		3	1	3	1	341	39.8	9.65	4/16	6/16	3/16	2.75269e+06	3.27179e+06	1000	1000	1000	2.61881e+06	1000	1000	1000	1.49629e+08	1000	1000	1000	1000	1000	1000	1000	1.55026e+06	1000	1000	1.95725e+06	5.3696e+06	2.33652e+06	1000	1000	2.59891e+06	1000	1000	1000	1000	1.02913e+06	1000	1000	1000	1000	1000
O95400	CD2 antigen cytoplasmic tail-binding protein 2	CD2BP2		3	1	1	1	341	37.6	2.16	3/16	1/16	5/16	1000	1000	2.78487e+06	1000	1000	1000	1.00266e+07	1000	1000	3.25155e+06	1000	1000	1000	1000	1000	1000	1000	1000	1000	1000	1000	1000	1000	1000	1000	1000	1000	1000	1000	1000	1000	1.35522e+07	1000	1000	1000	1000
Q5T6V5	Queuosine salvage protein	C9orf64		3	1	1	1	341	39	2.84	6/16	2/16	5/16	1000	5.65397e+06	1000	8.69685e+06	4.50444e+06	1.54399e+07	1000	1000	1000	1000	3.66892e+06	1000	1000	1000	1000	4.56459e+06	1000	1000	1000	2.83684e+08	1000	1000	1000	1000	1000	1.26219e+08	1000	1000	1000	1000	1000	1000	1000	1000	1000	8.83112e+06
[truncated: 1,102 more rows]
[truncated: 12 more columns]

## Sheet: log norm.LFQ
	Log2 normalized LFQ abundances measured for the 2009 identified proteins identified in each of the S, D, and H samples. The rightmost columns show also the medians and the 25th - 75th percentile range of each protein. For not detected proteins a minimum value of 103 LFQ (9.97 after log2 transformation) was conventionally considered. The choice of this value was not critical as all statistical met…
[truncated: 2,010 more rows]
