# Supplementary material for: Combined High—Throughput Proteomics and Random Forest Machine-Learning Approach Differentiates and Classifies Metabolic, Immune, Signaling and ECM Intra-Tumor Heterogeneity of Colorectal Cancer
Source: Cells. 2024 Aug 6;13(16):1311. doi: 10.3390/cells13161311 (PMC11352245; doi:10.3390/cells13161311)
Supplement: Supplementary file 1 [file cells-13-01311-s001.zip › Supplementary_file S3.xlsx]

## Sheet: Functional_analysis_all_prot
GO/Reactome entries, and FDR from the functional analysis of all the 2009 proteins identified
Cluster Name	__mclCluster	Description	EnrichmentMap::Name	FDR	gs_size	Genes
Proteasome degradation	1	Cyclin A:Cdk2-associated events at S phase entry	REAC:R-HSA-69656	3.48e-12	84	PSME2,PSME1,PSMA7,PSMA5,PSMA6,PSMB1,RPS27A,SKP1,PSMA2,PSMC3,PSMA1,PSMB2,PSMC4,PSMB9,PSMB4,PSMB3,PSMA4,PSMB8,PSMC6,PSMD7,PSMC1,PSMC5,PSMC2,PSMA3,PSMD11,PSME3,PSMD2,PSMD4,PSMD8,PSMB6,PSMD14,PSMD6,PSMD10,PSMD3,PSMD1,PSMD9,PSMB7,PSMD13,PSMB10,PSMF1
	1	Cdc20:Phospho-APC/C mediated degradation of Cyclin A	REAC:R-HSA-174184	1.21e-15	73	PSME2,PSME1,PSMA7,PSMA5,PSMA6,PSMB1,RPS27A,PSMA2,PSMC3,PSMA1,PSMB2,PSMC4,PSMB9,PSMB4,PSMB3,PSMA4,PSMB8,PSMC6,PSMD7,PSMC1,PSMC5,PSMC2,PSMA3,PSMD11,PSME3,PSMD2,PSMD4,PSMD8,PSMB6,BUB3,PSMD14,PSMD6,PSMD10,PSMD3,PSMD1,PSMD9,PSMB7,PSMD13,PSMB10,PSMF1,PSME4
	1	PTEN Regulation	REAC:R-HSA-6807070	3.05e-10	138	PSME2,PSME1,PSMA7,PSMA5,PSMA6,PSMB1,RPS27A,LAMTOR3,PSMA2,PSMC3,PSMA1,PSMB2,PSMC4,PSMB9,PSMB4,CSNK2B,PSMB3,PSMA4,PSMB8,PSMC6,PSMD7,PSMC1,LAMTOR1,PSMC5,PSMC2,PSMA3,LAMTOR5,MAPK1,PSMD11,CSNK2A1,PSME3,PSMD2,MAPK3,PSMD4,PSMD8,PSMB6,PSMD14,PSMD6,PSMD10,PSMD3,PSMD1,PSMD9,PSMB7,USP7,PSMD13,RBBP7,PSMB10,PML,PSMF1,HDAC1,PSME4
	1	Autodegradation of Cdh1 by Cdh1:APC/C	REAC:R-HSA-174084	1.48e-16	64	PSME2,PSME1,PSMA7,PSMA5,PSMA6,PSMB1,RPS27A,PSMA2,PSMC3,PSMA1,PSMB2,PSMC4,PSMB9,PSMB4,PSMB3,PSMA4,PSMB8,PSMC6,PSMD7,PSMC1,PSMC5,PSMC2,PSMA3,PSMD11,PSME3,PSMD2,PSMD4,PSMD8,PSMB6,PSMD14,PSMD6,PSMD10,PSMD3,PSMD1,PSMD9,PSMB7,PSMD13,PSMB10,PSMF1
	1	DNA Replication	REAC:R-HSA-69306	4.17e-08	188	PSME2,H4C1,PSME1,PSMA7,PSMA5,PSMA6,PSMB1,RPS27A,SKP1,PCNA,PSMA2,PSMC3,PSMA1,PSMB2,H2AC20,PSMC4,PSMB9,PSMB4,RPA3,PSMB3,PSMA4,PSMB8,PSMC6,PSMD7,PSMC1,PSMC5,PSMC2,PSMA3,PSMD11,PSME3,H2BC21,PSMD2,PSMD4,PSMD8,PSMB6,PSMD14,PSMD6,PSMD10,FEN1,PSMD3,PSMD1,PSMD9,KPNB1,PSMB7,RPA1,PSMD13,H3-3A,PSMB10,MCM7,MCM2,PSMF1,MCM4,GINS3,MCM6,POLD3,MCM3,MCM5,PSME4
	1	Stabilization of p53	REAC:R-HSA-69541	2.87e-20	57	PSME2,PSME1,PSMA7,PSMA5,PSMA6,PSMB1,RPS27A,PSMA2,PSMC3,PSMA1,PSMB2,PSMC4,PSMB9,PSMB4,PSMB3,PSMA4,PSMB8,PSMC6,PSMD7,PSMC1,PSMC5,PSMC2,PSMA3,PSMD11,PSME3,PSMD2,PSMD4,PSMD8,PSMB6,PSMD14,PSMD6,PSMD10,PSMD3,PSMD1,PSMD9,PSMB7,PSMD13,PSMB10,PSMF1,PSME4
	1	Interleukin-1 signaling	REAC:R-HSA-9020702	3.4e-14	113	SAA1,PSME2,PSME1,UBE2N,PSMA7,PSMA5,PSMA6,PSMB1,HMGB1,RPS27A,SKP1,PSMA2,PSMC3,PSMA1,PSMB2,PSMC4,PSMB9,PSMB4,PSMB3,PSMA4,PSMB8,PSMC6,PSMD7,PSMC1,UBE2V1,PSMC5,PSMC2,PSMA3,PSMD11,PSME3,USP14,PSMD2,PSMD4,PSMD8,PSMB6,PSMD14,PSMD6,S100B,PSMD10,PSMD3,PSMD1,PSMD9,PSMB7,PSMD13,TOLLIP,PSMB10,MAP2K1,PSMF1,SQSTM1,APP,PSME4
	1	S Phase	REAC:R-HSA-69242	1.99e-08	162	PSME2,PSME1,PSMA7,PSMA5,PSMA6,PSMB1,RPS27A,SKP1,PCNA,PSMA2,PSMC3,PSMA1,PSMB2,PSMC4,PSMB9,PSMB4,RPA3,PSMB3,PSMA4,PSMB8,PSMC6,PSMD7,PSMC1,PSMC5,PSMC2,PSMA3,PSMD11,PSME3,PSMD2,PSMD4,PSMD8,PSMB6,PSMD14,PSMD6,PSMD10,FEN1,PSMD3,PSMD1,PSMD9,PSMB7,RPA1,PSMD13,PSMB10,MCM7,MCM2,PSMF1,MCM4,GINS3,MCM6,POLD3,MCM3,MCM5,PSME4
	1	FBXL7 down-regulates AURKA during mitotic entry and in early mitosis	REAC:R-HSA-8854050	2.77e-22	55	PSME2,PSME1,PSMA7,PSMA5,PSMA6,PSMB1,RPS27A,SKP1,PSMA2,PSMC3,PSMA1,PSMB2,PSMC4,PSMB9,PSMB4,PSMB3,PSMA4,PSMB8,PSMC6,PSMD7,PSMC1,PSMC5,PSMC2,PSMA3,PSMD11,PSME3,PSMD2,PSMD4,PSMD8,PSMB6,PSMD14,PSMD6,PSMD10,PSMD3,PSMD1,PSMD9,PSMB7,PSMD13,PSMB10,PSMF1,PSME4
	1	Intracellular signaling by second messengers	REAC:R-HSA-9006925	0.00263344	292	PSME2,PSME1,PSMA7,PSMA5,PSMA6,PSMB1,RPS27A,LAMTOR3,PSMA2,PSMC3,PSMA1,PSMB2,PPP2CA,PSMC4,PSMB9,PSMB4,CSNK2B,PSMB3,PPP2R1A,PSMA4,RAC2,RAC1,PSMB8,PSMC6,PSMD7,PSMC1,LAMTOR1,PSMC5,PSMC2,PSMA3,LAMTOR5,MAPK1,PRKAR2A,PSMD11,CSNK2A1,PSME3,PSMD2,MAPK3,PSMD4,PSMD8,PSMB6,PSMD14,PSMD6,PSMD10,PSMD3,PSMD1,CAMK2D,PSMD9,PSMB7,USP7,PSMD13,PRKACA,RHOG,RBBP7,PSMB10,PML,PSMF1,KPNA2,STRN,HDAC1,GRK2,PLCG1,PSME4
	1	G2/M Checkpoints	REAC:R-HSA-69481	2.39e-11	167	YWHAZ,YWHAB,YWHAE,SFN,YWHAG,PSME2,H4C1,PSME1,YWHAQ,UBE2N,PSMA7,PSMA5,PSMA6,PSMB1,RPS27A,PSMA2,PSMC3,PSMA1,PSMB2,PSMC4,PSMB9,PSMB4,YWHAH,RPA3,PSMB3,PSMA4,PSMB8,PSMC6,PSMD7,UBE2V2,PSMC1,PSMC5,PSMC2,PSMA3,PSMD11,PSME3,H2BC21,PSMD2,PSMD4,PSMD8,PSMB6,PSMD14,PSMD6,PSMD10,PSMD3,PSMD1,PSMD9,PSMB7,RPA1,PSMD13,PSMB10,MCM7,MCM2,PSMF1,MCM4,MCM6,MCM3,MCM5,RAD50,PSME4
	1	DNA Replication Pre-Initiation	REAC:R-HSA-69002	3.62e-08	160	PSME2,H4C1,PSME1,PSMA7,PSMA5,PSMA6,PSMB1,RPS27A,PSMA2,PSMC3,PSMA1,PSMB2,H2AC20,PSMC4,PSMB9,PSMB4,RPA3,PSMB3,PSMA4,PSMB8,PSMC6,PSMD7,PSMC1,PSMC5,PSMC2,PSMA3,PSMD11,PSME3,H2BC21,PSMD2,PSMD4,PSMD8,PSMB6,PSMD14,PSMD6,PSMD10,PSMD3,PSMD1,PSMD9,KPNB1,PSMB7,RPA1,PSMD13,H3-3A,PSMB10,MCM7,MCM2,PSMF1,MCM4,MCM6,MCM3,MCM5
	1	Signaling by NOTCH4	REAC:R-HSA-9013694	2.22e-14	81	ACTA2,YWHAZ,PSME2,PSME1,PSMA7,PSMA5,PSMA6,PSMB1,RPS27A,SKP1,PSMA2,PSMC3,PSMA1,PSMB2,PSMC4,PSMB9,PSMB4,PSMB3,PSMA4,PSMB8,PSMC6,PSMD7,PSMC1,PSMC5,PSMC2,PSMA3,PSMD11,PSME3,PSMD2,PSMD4,PSMD8,PSMB6,PSMD14,PSMD6,PSMD10,PSMD3,PSMD1,PSMD9,PSMB7,PSMD13,PSMB10,PSMF1
	1	Regulation of activated PAK-2p34 by proteasome mediated degradation	REAC:R-HSA-211733	4.91e-25	50	PSME2,PSME1,PSMA7,PSMA5,PSMA6,PSMB1,RPS27A,PSMA2,PSMC3,PSMA1,PSMB2,PSMC4,PSMB9,PAK2,PSMB4,PSMB3,PSMA4,PSMB8,PSMC6,PSMD7,PSMC1,PSMC5,PSMC2,PSMA3,PSMD11,PSME3,PSMD2,PSMD4,PSMD8,PSMB6,PSMD14,PSMD6,PSMD10,PSMD3,PSMD1,PSMD9,PSMB7,PSMD13,PSMB10,PSMF1,PSME4
	1	Regulation of mRNA stability by proteins that bind AU-rich elements	REAC:R-HSA-450531	1.89e-23	86	HSPB1,YWHAZ,YWHAB,HSPA8,PSME2,PSME1,SET,PSMA7,PSMA5,PSMA6,PSMB1,ANP32A,RPS27A,PSMA2,KHSRP,PSMC3,PSMA1,PSMB2,PABPC1,ELAVL1,PSMC4,PSMB9,PSMB4,PSMB3,PSMA4,PSMB8,PSMC6,PSMD7,PSMC1,PSMC5,PSMC2,PSMA3,PSMD11,PSME3,PSMD2,PSMD4,PSMD8,PSMB6,PSMD14,PSMD6,PSMD10,MAPK14,PSMD3,PSMD1,PSMD9,PSMB7,PSMD13,EIF4G1,PSMB10,PSMF1,EXOSC6,TNPO1,DIS3,PSME4
	1	Synthesis of DNA	REAC:R-HSA-69239	4.51e-14	121	PSME2,PSME1,PSMA7,PSMA5,PSMA6,PSMB1,RPS27A,SKP1,PCNA,PSMA2,PSMC3,PSMA1,PSMB2,PSMC4,PSMB9,PSMB4,RPA3,PSMB3,PSMA4,PSMB8,PSMC6,PSMD7,PSMC1,PSMC5,PSMC2,PSMA3,PSMD11,PSME3,PSMD2,PSMD4,PSMD8,PSMB6,PSMD14,PSMD6,PSMD10,FEN1,PSMD3,PSMD1,PSMD9,PSMB7,RPA1,PSMD13,PSMB10,MCM7,MCM2,PSMF1,MCM4,GINS3,MCM6,POLD3,MCM3,MCM5,PSME4
	1	Ubiquitin-dependent degradation of Cyclin D	REAC:R-HSA-75815	1.32e-22	52	PSME2,PSME1,PSMA7,PSMA5,PSMA6,PSMB1,RPS27A,PSMA2,PSMC3,PSMA1,PSMB2,PSMC4,PSMB9,PSMB4,PSMB3,PSMA4,PSMB8,PSMC6,PSMD7,PSMC1,PSMC5,PSMC2,PSMA3,PSMD11,PSME3,PSMD2,PSMD4,PSMD8,PSMB6,PSMD14,PSMD6,PSMD10,PSMD3,PSMD1,PSMD9,PSMB7,PSMD13,PSMB10,PSMF1,PSME4
	1	Cellular response to chemical stress	REAC:R-HSA-9711123	4.26e-23	195	SOD1,ALB,FABP1,PRDX2,PRDX1,GPX2,GSTP1,TXN,PRDX6,P4HB,TKT,IDH1,COX6B1,CAT,BLVRB,SOD2,VCP,PSME2,PSME1,SOD3,CYCS,ATOX1,PSMA7,PSMA5,PSMA6,TALDO1,PSMB1,RPS27A,SKP1,PSMA2,PSMC3,PSMA1,PSMB2,PSMC4,PSMB9,PGD,PSMB4,PRDX3,CSNK2B,COX5B,PSMB3,COX5A,PSMA4,GPX1,PSMB8,PSMC6,PSMD7,PSMC1,DPP3,GPX3,PSMC5,PSMC2,PSMA3,PSMD11,CSNK2A1,TXNRD1,PSME3,PSMD2,PSMD4,PSMD8,PSMB6,PSMD14,ERO1A,PSMD6,PSMD10,PSMD3,PSMD1,PSMD9,G6PD…
	1	Transcriptional regulation by RUNX3	REAC:R-HSA-8878159	2.65e-12	94	PSME2,PSME1,PSMA7,PSMA5,PSMA6,PSMB1,RPS27A,PSMA2,PSMC3,PSMA1,PSMB2,PSMC4,PSMB9,PSMB4,PSMB3,PSMA4,PSMB8,PSMC6,PSMD7,PSMC1,PSMC5,PSMC2,PSMA3,PSMD11,PSME3,CTNNB1,PSMD2,PSMD4,PSMD8,PSMB6,PSMD14,PSMD6,YAP1,PSMD10,PSMD3,PSMD1,PSMD9,KRAS,PSMB7,PSMD13,PSMB10,CCN2,PSMF1
	1	AUF1 (hnRNP D0) binds and destabilizes mRNA	REAC:R-HSA-450408	1.14e-26	54	HSPB1,HSPA8,PSME2,PSME1,PSMA7,PSMA5,PSMA6,PSMB1,RPS27A,PSMA2,PSMC3,PSMA1,PSMB2,PABPC1,PSMC4,PSMB9,PSMB4,PSMB3,PSMA4,PSMB8,PSMC6,PSMD7,PSMC1,PSMC5,PSMC2,PSMA3,PSMD11,PSME3,PSMD2,PSMD4,PSMD8,PSMB6,PSMD14,PSMD6,PSMD10,PSMD3,PSMD1,PSMD9,PSMB7,PSMD13,EIF4G1,PSMB10,PSMF1,PSME4
	1	Degradation of DVL	REAC:R-HSA-4641258	2.87e-20	57	PSME2,PSME1,PSMA7,PSMA5,PSMA6,PSMB1,RPS27A,PSMA2,PSMC3,PSMA1,PSMB2,PSMC4,PSMB9,PSMB4,PSMB3,PSMA4,PSMB8,PSMC6,PSMD7,PSMC1,PSMC5,PSMC2,PSMA3,PSMD11,PSME3,PSMD2,PSMD4,PSMD8,PSMB6,PSMD14,PSMD6,PSMD10,PSMD3,PSMD1,PSMD9,PSMB7,PSMD13,PSMB10,PSMF1,PSME4
	1	Degradation of AXIN	REAC:R-HSA-4641257	3.7e-21	55	PSME2,PSME1,PSMA7,PSMA5,PSMA6,PSMB1,RPS27A,PSMA2,PSMC3,PSMA1,PSMB2,PSMC4,PSMB9,PSMB4,PSMB3,PSMA4,PSMB8,PSMC6,PSMD7,PSMC1,PSMC5,PSMC2,PSMA3,PSMD11,PSME3,PSMD2,PSMD4,PSMD8,PSMB6,PSMD14,PSMD6,PSMD10,PSMD3,PSMD1,PSMD9,PSMB7,PSMD13,PSMB10,PSMF1,PSME4
	1	p53-Dependent G1/S DNA damage checkpoint	REAC:R-HSA-69580	7.56e-17	66	PSME2,PSME1,PSMA7,PSMA5,PSMA6,PSMB1,RPS27A,PSMA2,PSMC3,PSMA1,PSMB2,PSMC4,PSMB9,PSMB4,PSMB3,PSMA4,PSMB8,PSMC6,PSMD7,PSMC1,PSMC5,PSMC2,PSMA3,PSMD11,PSME3,PSMD2,PSMD4,PSMD8,PSMB6,PSMD14,PSMD6,PSMD10,PSMD3,PSMD1,PSMD9,PSMB7,PSMD13,PSMB10,PSMF1,PSME4
	1	Transcriptional regulation by RUNX2	REAC:R-HSA-8878166	1.24e-12	118	PSME2,PSME1,PSMA7,PSMA5,PSMA6,PSMB1,RPS27A,SKP1,PSMA2,PSMC3,PSMA1,PSMB2,LGALS3,PSMC4,PSMB9,PSMB4,PSMB3,PSMA4,PSMB8,PSMC6,PSMD7,PSMC1,PSMC5,PSMC2,PSMA3,STAT1,MAPK1,PSMD11,PSME3,PSMD2,MAPK3,PSMD4,PSMD8,PSMB6,PSMD14,PSMD6,YAP1,PSMD10,PSMD3,PSMD1,PSMD9,PSMB7,PSMD13,PSMB10,RBM14,BAX,PSMF1,COL1A1,ITGA5,PSME4
	1	Neddylation	REAC:R-HSA-8951664	5.07e-06	244	VCP,PSME2,PSME1,PSMA7,PSMA5,PSMA6,ELOB,PSMB1,RPS27A,SKP1,PSMA2,PSMC3,PSMA1,PSMB2,PSMC4,PSMB9,PSMB4,PSMB3,PSMA4,PSMB8,PSMC6,PSMD7,ELOC,PSMC1,DPP3,NEDD8,PSMC5,PSMC2,PSMA3,PSMD11,UBE2M,PSME3,PSMD2,PSMD4,PSMD8,PSMB6,PSMD14,COPS8,PSMD6,PSMD10,PSMD3,PSMD1,PSMD9,PSMB7,CAND1,UCHL3,UBA3,PSMD13,UFD1,RBBP7,GPS1,WDR5,UBE2D3,PSMB10,NAE1,DDB1,PSMF1,NPLOC4,CCDC22,COPS6,LMO7,SQSTM1,UBXN7,PSME4
	1	Regulation of RUNX3 expression and activity	REAC:R-HSA-8941858	1.76e-20	54	PSME2,PSME1,PSMA7,PSMA5,PSMA6,PSMB1,RPS27A,PSMA2,PSMC3,PSMA1,PSMB2,PSMC4,PSMB9,PSMB4,PSMB3,PSMA4,PSMB8,PSMC6,PSMD7,PSMC1,PSMC5,PSMC2,PSMA3,PSMD11,PSME3,PSMD2,PSMD4,PSMD8,PSMB6,PSMD14,PSMD6,PSMD10,PSMD3,PSMD1,PSMD9,PSMB7,PSMD13,PSMB10,PSMF1
	1	Transcriptional regulation by RUNX1	REAC:R-HSA-8878171	6.44e-05	236	DPY30,MYL9,PSME2,H4C1,PSME1,PSMA7,PSMA5,PSMA6,PSMB1,RPS27A,PSMA2,PSMC3,PSMA1,PSMB2,H2AC20,LGALS3,PSMC4,PSMB9,PSMB4,CSNK2B,PSMB3,PSMA4,PSMB8,PSMC6,PSMD7,PSMC1,PSMC5,PSMC2,PSMA3,CTSL,PSMD11,CSNK2A1,PSME3,H2BC21,PSMD2,PSMD4,PSMD8,PSMB6,PSMD14,PSMD6,YAP1,PSMD10,PSMD3,PSMD1,PSMD9,PSMB7,PRMT1,PSMD13,H3-3A,THBS1,WDR5,ACTL6A,PSMB10,PML,PSMF1,HDAC1,SMARCC2,ARID1B,PSME4
	1	G2/M Transition	REAC:R-HSA-69275	1.82e-11	196	TUBB,TUBB4B,TUBA1C,YWHAE,TUBB4A,TUBB2A,YWHAG,TUBA4A,DYNLL1,PSME2,PSME1,HSP90AB1,HSP90AA1,PSMA7,PSMA5,PSMA6,PSMB1,RPS27A,ACTR1A,SKP1,TUBB3,PSMA2,PSMC3,PSMA1,PSMB2,PPP2CA,TUBB6,PSMC4,PSMB9,PPP1CB,PSMB4,MAPRE1,PSMB3,PPP2R1A,PSMA4,PSMB8,PSMC6,PSMD7,PSMC1,DCTN2,PSMC5,PSMC2,PSMA3,PSMD11,PSME3,PSMD2,RAB8A,PSMD4,PSMD8,PSMB6,PSMD14,PSMD6,PSMD10,PSMD3,PSMD1,PSMD9,PPME1,PSMB7,PSMD13,PRKACA,DYNC1I2,DYNC1H1,P…
	1	Cell Cycle, Mitotic	REAC:R-HSA-69278	1.97e-06	549	TUBB,TUBB4B,TUBA1C,YWHAE,TUBB4A,TUBB2A,YWHAG,TUBA4A,DYNLL2,DYNLL1,PSME2,H4C1,PSME1,RAB1A,ENSA,HSP90AB1,SET,BANF1,HSP90AA1,PSMA7,PSMA5,PSMA6,PSMB1,RPS27A,ACTR1A,SKP1,RAN,RAB1B,TUBB3,PCNA,PSMA2,PSMC3,PSMA1,PSMB2,PPP2CA,H2AC20,UBE2I,TUBB6,PSMC4,PSMB9,PPP1CB,PSMB4,MAPRE1,CSNK2B,RPA3,RPS27,RAB2A,PSMB3,PPP2R1A,PSMA4,PSMB8,PSMC6,PSMD7,PSMC1,DCTN2,PSMC5,PSMC2,PSMA3,MAPK1,PSMD11,CSNK2A1,PSME3,SEC13,H2BC21…
	1	APC/C:Cdc20 mediated degradation of mitotic proteins	REAC:R-HSA-176409	8e-15	76	PSME2,PSME1,PSMA7,PSMA5,PSMA6,PSMB1,RPS27A,PSMA2,PSMC3,PSMA1,PSMB2,PSMC4,PSMB9,PSMB4,PSMB3,PSMA4,PSMB8,PSMC6,PSMD7,PSMC1,PSMC5,PSMC2,PSMA3,PSMD11,PSME3,PSMD2,PSMD4,PSMD8,PSMB6,BUB3,PSMD14,PSMD6,PSMD10,PSMD3,PSMD1,PSMD9,PSMB7,PSMD13,PSMB10,PSMF1,PSME4
	1	Regulation of APC/C activators between G1/S and early anaphase	REAC:R-HSA-176408	2.22e-14	81	PSME2,PSME1,PSMA7,PSMA5,PSMA6,PSMB1,RPS27A,SKP1,PSMA2,PSMC3,PSMA1,PSMB2,PSMC4,PSMB9,PSMB4,PSMB3,PSMA4,PSMB8,PSMC6,PSMD7,PSMC1,PSMC5,PSMC2,PSMA3,PSMD11,PSME3,PSMD2,PSMD4,PSMD8,PSMB6,BUB3,PSMD14,PSMD6,PSMD10,PSMD3,PSMD1,PSMD9,PSMB7,PSMD13,PSMB10,PSMF1,PSME4
	1	Separation of Sister Chromatids	REAC:R-HSA-2467813	2.18e-11	188	TUBB4B,TUBA1C,TUBB4A,TUBB2A,TUBA4A,DYNLL2,DYNLL1,PSME2,PSME1,PSMA7,PSMA5,PSMA6,PSMB1,RPS27A,TUBB3,PSMA2,PSMC3,PSMA1,PSMB2,PPP2CA,TUBB6,PSMC4,PSMB9,PSMB4,MAPRE1,RPS27,PSMB3,PPP2R1A,PSMA4,PSMB8,PSMC6,PSMD7,PSMC1,PSMC5,PSMC2,PSMA3,PSMD11,PSME3,SEC13,PSMD2,PSMD4,PSMD8,PSMB6,BUB3,PSMD14,PSMD6,PSMD10,PSMD3,PSMD1,PSMD9,PSMB7,PSMD13,DYNC1LI1,DYNC1I2,DYNC1H1,NUDC,RCC2,PSMB10,PSMF1,PAFAH1B1,DYNC1LI2,RANGAP…
	1	CDK-mediated phosphorylation and removal of Cdc6	REAC:R-HSA-69017	8.79e-15	73	PSME2,PSME1,PSMA7,PSMA5,PSMA6,PSMB1,RPS27A,PSMA2,PSMC3,PSMA1,PSMB2,PSMC4,PSMB9,PSMB4,PSMB3,PSMA4,PSMB8,PSMC6,PSMD7,PSMC1,PSMC5,PSMC2,PSMA3,PSMD11,PSME3,PSMD2,PSMD4,PSMD8,PSMB6,PSMD14,PSMD6,PSMD10,PSMD3,PSMD1,PSMD9,PSMB7,PSMD13,PSMB10,PSMF1,PSME4
	1	Degradation of beta-catenin by the destruction complex	REAC:R-HSA-195253	2.57e-16	83	PSME2,PSME1,PSMA7,PSMA5,PSMA6,PSMB1,RPS27A,SKP1,PSMA2,PSMC3,PSMA1,PSMB2,PPP2CA,PSMC4,PSMB9,PSMB4,PSMB3,PPP2R1A,PSMA4,PSMB8,PSMC6,PSMD7,PSMC1,PSMC5,PSMC2,PSMA3,PSMD11,PSME3,CTNNB1,PSMD2,PSMD4,PSMD8,PSMB6,PSMD14,PSMD6,PSMD10,PSMD3,PSMD1,PSMD9,PSMB7,PSMD13,PSMB10,PSMF1,HDAC1,PSME4
	1	SCF-beta-TrCP mediated degradation of Emi1	REAC:R-HSA-174113	2.77e-22	55	PSME2,PSME1,PSMA7,PSMA5,PSMA6,PSMB1,RPS27A,SKP1,PSMA2,PSMC3,PSMA1,PSMB2,PSMC4,PSMB9,PSMB4,PSMB3,PSMA4,PSMB8,PSMC6,PSMD7,PSMC1,PSMC5,PSMC2,PSMA3,PSMD11,PSME3,PSMD2,PSMD4,PSMD8,PSMB6,PSMD14,PSMD6,PSMD10,PSMD3,PSMD1,PSMD9,PSMB7,PSMD13,PSMB10,PSMF1,PSME4
	1	Hedgehog ligand biogenesis	REAC:R-HSA-5358346	3.71e-19	65	P4HB,VCP,PSME2,PSME1,PSMA7,PSMA5,PSMA6,PSMB1,RPS27A,PSMA2,PSMC3,PSMA1,PSMB2,PSMC4,PSMB9,PSMB4,PSMB3,PSMA4,PSMB8,PSMC6,PSMD7,PSMC1,PSMC5,PSMC2,PSMA3,PSMD11,PSME3,PSMD2,PSMD4,PSMD8,PSMB6,PSMD14,PSMD6,PSMD10,PSMD3,PSMD1,PSMD9,PSMB7,PSMD13,PSMB10,PSMF1,PSME4
	1	Cellular response to hypoxia	REAC:R-HSA-1234174	1.04e-17	75	PSME2,PSME1,PSMA7,PSMA5,PSMA6,ELOB,PSMB1,RPS27A,PSMA2,PSMC3,PSMA1,PSMB2,PSMC4,PSMB9,PSMB4,PSMB3,PSMA4,PSMB8,PSMC6,PSMD7,ELOC,PSMC1,PSMC5,PSMC2,PSMA3,PSMD11,PSME3,PSMD2,PSMD4,PSMD8,PSMB6,PSMD14,PSMD6,PSMD10,PSMD3,PSMD1,PSMD9,PSMB7,PSMD13,UBE2D3,PSMB10,EGLN1,PSMF1,PSME4
	1	Oxygen-dependent proline hydroxylation of Hypoxia-inducible Factor Alpha	REAC:R-HSA-1234176	7.52e-21	66	PSME2,PSME1,PSMA7,PSMA5,PSMA6,ELOB,PSMB1,RPS27A,PSMA2,PSMC3,PSMA1,PSMB2,PSMC4,PSMB9,PSMB4,PSMB3,PSMA4,PSMB8,PSMC6,PSMD7,ELOC,PSMC1,PSMC5,PSMC2,PSMA3,PSMD11,PSME3,PSMD2,PSMD4,PSMD8,PSMB6,PSMD14,PSMD6,PSMD10,PSMD3,PSMD1,PSMD9,PSMB7,PSMD13,UBE2D3,PSMB10,EGLN1,PSMF1,PSME4
	1	Activation of APC/C and APC/C:Cdc20 mediated degradation of mitotic proteins	REAC:R-HSA-176814	1.45e-14	77	PSME2,PSME1,PSMA7,PSMA5,PSMA6,PSMB1,RPS27A,PSMA2,PSMC3,PSMA1,PSMB2,PSMC4,PSMB9,PSMB4,PSMB3,PSMA4,PSMB8,PSMC6,PSMD7,PSMC1,PSMC5,PSMC2,PSMA3,PSMD11,PSME3,PSMD2,PSMD4,PSMD8,PSMB6,BUB3,PSMD14,PSMD6,PSMD10,PSMD3,PSMD1,PSMD9,PSMB7,PSMD13,PSMB10,PSMF1,PSME4
	1	UCH proteinases	REAC:R-HSA-5689603	3.46e-15	101	ACTB,PSME2,PSME1,PSMA7,PSMA5,PSMA6,PSMB1,RPS27A,PSMA2,PSMC3,PSMA1,PSMB2,H2AC20,PSMC4,PSMB9,PSMB4,PSMB3,PSMA4,PSMB8,PSMC6,PSMD7,PSMC1,NEDD8,PSMC5,PSMC2,PSMA3,RUVBL1,PSMD11,PSME3,PSMD2,PSMD4,PSMD8,PSMB6,PSMD14,PSMD6,PSMD10,UCHL1,PSMD3,PSMD1,PSMD9,PSMB7,UCHL3,PSMD13,ACTL6A,PSMB10,HCFC1,ADRM1,PSMF1,PSME4
	1	RUNX1 regulates transcription of genes involved in differentiation of HSCs	REAC:R-HSA-8939236	4.44e-08	130	PSME2,H4C1,PSME1,PSMA7,PSMA5,PSMA6,PSMB1,RPS27A,PSMA2,PSMC3,PSMA1,PSMB2,H2AC20,PSMC4,PSMB9,PSMB4,PSMB3,PSMA4,PSMB8,PSMC6,PSMD7,PSMC1,PSMC5,PSMC2,PSMA3,PSMD11,PSME3,H2BC21,PSMD2,PSMD4,PSMD8,PSMB6,PSMD14,PSMD6,YAP1,PSMD10,PSMD3,PSMD1,PSMD9,PSMB7,PSMD13,H3-3A,PSMB10,PSMF1,PSME4
	1	Antigen processing: Ubiquitination & Proteasome degradation	REAC:R-HSA-983168	0.00966395	308	PSME2,PSME1,UBE2L3,UBE2N,PSMA7,PSMA5,UBA1,PSMA6,ELOB,PSMB1,RPS27A,SKP1,PSMA2,PSMC3,PSMA1,PSMB2,PSMC4,PSMB9,PSMB4,PSMB3,PSMA4,PSMB8,PSMC6,PSMD7,UBE2V2,ELOC,PSMC1,UBE2V1,PSMC5,PSMC2,PSMA3,PSMD11,UBE2M,PSME3,PSMD2,PSMD4,PSMD8,PSMB6,PSMD14,PSMD6,PSMD10,NPEPPS,PSMD3,PSMD1,PSMD9,PSMB7,UBA3,PSMD13,UBE2D3,PSMB10,BLMH,THOP1,TPP2,PSMF1,UBA6,UFL1,LMO7,HECTD3,UBE2O,HUWE1,LNPEP,NEDD4L,PSME4
	1	Dectin-1 mediated noncanonical NF-kB signaling	REAC:R-HSA-5607761	3.06e-22	60	PSME2,PSME1,PSMA7,PSMA5,PSMA6,PSMB1,RPS27A,SKP1,PSMA2,PSMC3,PSMA1,PSMB2,PSMC4,PSMB9,PSMB4,PSMB3,PSMA4,PSMB8,PSMC6,PSMD7,PSMC1,PSMC5,PSMC2,PSMA3,PSMD11,UBE2M,PSME3,PSMD2,PSMD4,PSMD8,PSMB6,PSMD14,PSMD6,PSMD10,PSMD3,PSMD1,PSMD9,PSMB7,UBA3,PSMD13,PSMB10,PSMF1,PSME4
	1	CLEC7A (Dectin-1) signaling	REAC:R-HSA-5607764	2.57e-15	97	PSME2,PSME1,UBE2N,PSMA7,PSMA5,PSMA6,PSMB1,RPS27A,SKP1,PYCARD,PSMA2,PSMC3,PSMA1,PSMB2,PSMC4,PSMB9,PSMB4,PSMB3,PSMA4,PSMB8,PSMC6,PSMD7,PSMC1,UBE2V1,PSMC5,PSMC2,PSMA3,PSMD11,UBE2M,PSME3,PSMD2,PSMD4,PSMD8,PSMB6,PSMD14,PSMD6,PSMD10,PSMD3,PSMD1,PSMD9,PSMB7,UBA3,PSMD13,PSMB10,PPP3CA,PSMF1,BCL10,PSME4
	1	Switching of origins to a post-replicative state	REAC:R-HSA-69052	1.07e-15	92	PSME2,PSME1,PSMA7,PSMA5,PSMA6,PSMB1,RPS27A,SKP1,PSMA2,PSMC3,PSMA1,PSMB2,PSMC4,PSMB9,PSMB4,PSMB3,PSMA4,PSMB8,PSMC6,PSMD7,PSMC1,PSMC5,PSMC2,PSMA3,PSMD11,PSME3,PSMD2,PSMD4,PSMD8,PSMB6,PSMD14,PSMD6,PSMD10,PSMD3,PSMD1,PSMD9,PSMB7,PSMD13,PSMB10,MCM7,MCM2,PSMF1,MCM4,MCM6,MCM3,MCM5,PSME4
	1	Activation of NF-kappaB in B cells	REAC:R-HSA-1169091	1.95e-18	67	PSME2,PSME1,PSMA7,PSMA5,PSMA6,PSMB1,RPS27A,SKP1,PSMA2,PSMC3,PSMA1,PSMB2,PSMC4,PSMB9,PSMB4,PSMB3,PSMA4,PSMB8,PSMC6,PSMD7,PSMC1,PSMC5,PSMC2,PSMA3,PSMD11,PSME3,PSMD2,PSMD4,PSMD8,PSMB6,PSMD14,PSMD6,PSMD10,PSMD3,PSMD1,PSMD9,PSMB7,PSMD13,PSMB10,PSMF1,BCL10,PSME4
	1	Asymmetric localization of PCP proteins	REAC:R-HSA-4608870	1.63e-17	64	PSME2,PSME1,PSMA7,PSMA5,PSMA6,PSMB1,RPS27A,PSMA2,PSMC3,PSMA1,PSMB2,PSMC4,PSMB9,PSMB4,PSMB3,PSMA4,PSMB8,PSMC6,PSMD7,PSMC1,PSMC5,PSMC2,PSMA3,PSMD11,PSME3,PSMD2,PSMD4,PSMD8,PSMB6,PSMD14,PSMD6,PSMD10,PSMD3,PSMD1,PSMD9,PSMB7,PSMD13,PSMB10,PSMF1,PSME4
	1	Signaling by Hedgehog	REAC:R-HSA-5358351	5.54e-11	149	TUBB4B,TUBA1C,P4HB,TUBB4A,TUBB2A,TUBA4A,VCP,PSME2,PSME1,PSMA7,PSMA5,PSMA6,PSMB1,RPS27A,SKP1,TUBB3,PSMA2,PSMC3,PSMA1,PSMB2,TUBB6,PSMC4,PSMB9,PSMB4,PSMB3,PSMA4,PSMB8,PSMC6,PSMD7,PSMC1,PSMC5,PSMC2,PSMA3,PRKAR2A,PSMD11,PSME3,PSMD2,PSMD4,PSMD8,PSMB6,PSMD14,PSMD6,PSMD10,PSMD3,PSMD1,PSMD9,PSMB7,ARRB1,PSMD13,PRKACA,PSMB10,PSMF1,ARRB2,GRK2,PSME4
	1	Fc epsilon receptor (FCERI) signaling	REAC:R-HSA-2454202	4.32e-11	182	IGLC3,PSME2,PSME1,UBE2N,IGKV3-20,PSMA7,PSMA5,PSMA6,PSMB1,RPS27A,SKP1,IGLV3-21,PSMA2,PSMC3,PSMA1,PSMB2,PSMC4,PSMB9,PAK2,PSMB4,PSMB3,IGKV3D-20,PSMA4,IGHV3-7,RAC1,PSMB8,PSMC6,IGLV1-47,PSMD7,PSMC1,UBE2V1,PSMC5,PSMC2,PSMA3,IGHV3-33,MAPK1,PSMD11,PSME3,PSMD2,MAPK3,PSMD4,PSMD8,PSMB6,PSMD14,PSMD6,IGKV2-30,PSMD10,IGKV1D-33,IGKV1-17,PSMD3,PSMD1,PSMD9,PSMB7,PAK1,PSMD13,IGHV1-2,IGKV4-1,PSMB10,PPP3CA,PSMF1,BCL…
	1	Autodegradation of the E3 ubiquitin ligase COP1	REAC:R-HSA-349425	1.32e-22	52	PSME2,PSME1,PSMA7,PSMA5,PSMA6,PSMB1,RPS27A,PSMA2,PSMC3,PSMA1,PSMB2,PSMC4,PSMB9,PSMB4,PSMB3,PSMA4,PSMB8,PSMC6,PSMD7,PSMC1,PSMC5,PSMC2,PSMA3,PSMD11,PSME3,PSMD2,PSMD4,PSMD8,PSMB6,PSMD14,PSMD6,PSMD10,PSMD3,PSMD1,PSMD9,PSMB7,PSMD13,PSMB10,PSMF1,PSME4
	1	Hh mutants are degraded by ERAD	REAC:R-HSA-5362768	8.25e-22	56	VCP,PSME2,PSME1,PSMA7,PSMA5,PSMA6,PSMB1,RPS27A,PSMA2,PSMC3,PSMA1,PSMB2,PSMC4,PSMB9,PSMB4,PSMB3,PSMA4,PSMB8,PSMC6,PSMD7,PSMC1,PSMC5,PSMC2,PSMA3,PSMD11,PSME3,PSMD2,PSMD4,PSMD8,PSMB6,PSMD14,PSMD6,PSMD10,PSMD3,PSMD1,PSMD9,PSMB7,PSMD13,PSMB10,PSMF1,PSME4
	1	ABC-family proteins mediated transport	REAC:R-HSA-382556	1.18e-12	103	APOA1,VCP,PSME2,PSME1,PSMA7,PSMA5,PSMA6,PSMB1,RPS27A,PSMA2,PSMC3,PSMA1,PSMB2,PSMC4,PSMB9,PSMB4,PSMB3,PSMA4,PSMB8,PSMC6,PSMD7,PSMC1,PSMC5,PSMC2,PSMA3,PSMD11,EIF2S3,PSME3,PSMD2,PSMD4,PSMD8,PSMB6,PSMD14,PSMD6,PSMD10,PSMD3,PSMD1,EIF2S2,PSMD9,PSMB7,PSMD13,PSMB10,PSMF1,EIF2S1,ERLIN2,PSME4
	1	Cell Cycle	REAC:R-HSA-1640170	5.39e-05	679	YWHAZ,TUBB,TUBB4B,YWHAB,TUBA1C,NPM1,YWHAE,TUBB4A,TUBB2A,SFN,YWHAG,TUBA4A,DYNLL2,DYNLL1,PSME2,H4C1,PSME1,RAB1A,ENSA,YWHAQ,HSP90AB1,SET,BANF1,UBE2N,HSP90AA1,PSMA7,PSMA5,PSMA6,PSMB1,RPS27A,ACTR1A,SKP1,RAN,RAB1B,TUBB3,PCNA,PSMA2,PSMC3,PSMA1,PSMB2,PPP2CA,H2AC20,HSPA2,UBE2I,TUBB6,PSMC4,PSMB9,PPP1CB,PSMB4,MAPRE1,YWHAH,CSNK2B,RPA3,RPS27,RAB2A,PSMB3,PPP2R1A,PSMA4,PSMB8,PSMC6,PSMD7,UBE2V2,PSMC1,DCTN2,PSMC5…
	1	MAPK6/MAPK4 signaling	REAC:R-HSA-5687128	3.1e-17	89	HSPB1,PSME2,PSME1,PSMA7,PSMA5,PSMA6,PSMB1,RPS27A,PSMA2,CDC42,PSMC3,PSMA1,PSMB2,PSMC4,PSMB9,PAK2,PSMB4,PSMB3,PSMA4,RAC1,PSMB8,PSMC6,PSMD7,PSMC1,PSMC5,PSMC2,PSMA3,PSMD11,PSME3,PSMD2,PSMD4,PSMD8,PSMB6,PSMD14,PSMD6,SEPTIN7,PSMD10,PSMD3,PSMD1,DNAJB1,PSMD9,PSMB7,PAK1,PSMD13,PRKACA,PSMB10,PSMF1,PSME4
	1	Defective CFTR causes cystic fibrosis	REAC:R-HSA-5678895	9.47e-21	61	VCP,PSME2,PSME1,PSMA7,PSMA5,PSMA6,PSMB1,RPS27A,PSMA2,PSMC3,PSMA1,PSMB2,PSMC4,PSMB9,PSMB4,PSMB3,PSMA4,PSMB8,PSMC6,PSMD7,PSMC1,PSMC5,PSMC2,PSMA3,PSMD11,PSME3,PSMD2,PSMD4,PSMD8,PSMB6,PSMD14,PSMD6,PSMD10,PSMD3,PSMD1,PSMD9,PSMB7,PSMD13,PSMB10,PSMF1,ERLIN2,PSME4
	1	Orc1 removal from chromatin	REAC:R-HSA-68949	5.48e-22	71	PSME2,PSME1,PSMA7,PSMA5,PSMA6,PSMB1,RPS27A,SKP1,PSMA2,PSMC3,PSMA1,PSMB2,PSMC4,PSMB9,PSMB4,PSMB3,PSMA4,PSMB8,PSMC6,PSMD7,PSMC1,PSMC5,PSMC2,PSMA3,PSMD11,PSME3,PSMD2,PSMD4,PSMD8,PSMB6,PSMD14,PSMD6,PSMD10,PSMD3,PSMD1,PSMD9,PSMB7,PSMD13,PSMB10,MCM7,MCM2,PSMF1,MCM4,MCM6,MCM3,MCM5,PSME4
	1	Mitotic G2-G2/M phases	REAC:R-HSA-453274	3.03e-11	198	TUBB,TUBB4B,TUBA1C,YWHAE,TUBB4A,TUBB2A,YWHAG,TUBA4A,DYNLL1,PSME2,PSME1,HSP90AB1,HSP90AA1,PSMA7,PSMA5,PSMA6,PSMB1,RPS27A,ACTR1A,SKP1,TUBB3,PSMA2,PSMC3,PSMA1,PSMB2,PPP2CA,TUBB6,PSMC4,PSMB9,PPP1CB,PSMB4,MAPRE1,PSMB3,PPP2R1A,PSMA4,PSMB8,PSMC6,PSMD7,PSMC1,DCTN2,PSMC5,PSMC2,PSMA3,PSMD11,PSME3,PSMD2,RAB8A,PSMD4,PSMD8,PSMB6,PSMD14,PSMD6,PSMD10,PSMD3,PSMD1,PSMD9,PPME1,PSMB7,PSMD13,PRKACA,DYNC1I2,DYNC1H1,P…
	1	Regulation of mitotic cell cycle	REAC:R-HSA-453276	8.46e-13	88	PSME2,PSME1,PSMA7,PSMA5,PSMA6,PSMB1,RPS27A,SKP1,PSMA2,PSMC3,PSMA1,PSMB2,PSMC4,PSMB9,PSMB4,PSMB3,PSMA4,PSMB8,PSMC6,PSMD7,PSMC1,PSMC5,PSMC2,PSMA3,PSMD11,PSME3,PSMD2,PSMD4,PSMD8,PSMB6,BUB3,PSMD14,PSMD6,PSMD10,PSMD3,PSMD1,PSMD9,PSMB7,PSMD13,PSMB10,PSMF1,PSME4
	1	NIK-->noncanonical NF-kB signaling	REAC:R-HSA-5676590	1.22e-22	59	PSME2,PSME1,PSMA7,PSMA5,PSMA6,PSMB1,RPS27A,SKP1,PSMA2,PSMC3,PSMA1,PSMB2,PSMC4,PSMB9,PSMB4,PSMB3,PSMA4,PSMB8,PSMC6,PSMD7,PSMC1,PSMC5,PSMC2,PSMA3,PSMD11,UBE2M,PSME3,PSMD2,PSMD4,PSMD8,PSMB6,PSMD14,PSMD6,PSMD10,PSMD3,PSMD1,PSMD9,PSMB7,UBA3,PSMD13,PSMB10,PSMF1,PSME4
	1	Mitotic G1 phase and G1/S transition	REAC:R-HSA-453279	1.25e-09	147	PSME2,PSME1,PSMA7,PSMA5,PSMA6,PSMB1,RPS27A,SKP1,PCNA,PSMA2,PSMC3,PSMA1,PSMB2,PPP2CA,PSMC4,PSMB9,PSMB4,RPA3,PSMB3,PPP2R1A,PSMA4,PSMB8,PSMC6,PSMD7,PSMC1,PSMC5,PSMC2,PSMA3,PSMD11,PSME3,PSMD2,PSMD4,PSMD8,PSMB6,PSMD14,PSMD6,PSMD10,PSMD3,PSMD1,PSMD9,PSMB7,RPA1,PSMD13,PSMB10,MCM7,MCM2,PSMF1,MCM4,MCM6,MCM3,HDAC1,MCM5
	1	HIV Infection	REAC:R-HSA-162906	9.57e-14	224	PPIA,NPM1,ARF1,PSME2,PSME1,BANF1,PSMA7,PSMA5,PSMA6,ELOB,PSMB1,RPS27A,SKP1,RAN,RANBP1,PSMA2,PSMC3,PSMA1,PSMB2,XRCC6,PDCD6IP,PSMC4,PSMB9,PAK2,XRCC5,PSMB4,PSMB3,PSMA4,RAC1,PSMB8,PSMC6,PSMD7,ELOC,PSMC1,PSMC5,PSMC2,PSMA3,PSMD11,PSME3,SEC13,PSMD2,PSMD4,PSMD8,PSMB6,PSMD14,PSMD6,TAF15,PSMD10,SLC25A6,SLC25A5,FEN1,CHMP4B,PSMD3,PSMD1,CHMP5,PSMD9,NMT1,KPNB1,PSMB7,AP2S1,POLR2H,PSMD13,TCEA1,GTF2B,PSMB10,VTA1,A…
	1	Host Interactions of HIV factors	REAC:R-HSA-162909	3.28e-21	125	PPIA,NPM1,ARF1,PSME2,PSME1,BANF1,PSMA7,PSMA5,PSMA6,ELOB,PSMB1,RPS27A,SKP1,RAN,RANBP1,PSMA2,PSMC3,PSMA1,PSMB2,PSMC4,PSMB9,PAK2,PSMB4,PSMB3,PSMA4,RAC1,PSMB8,PSMC6,PSMD7,ELOC,PSMC1,PSMC5,PSMC2,PSMA3,PSMD11,PSME3,SEC13,PSMD2,PSMD4,PSMD8,PSMB6,PSMD14,PSMD6,PSMD10,SLC25A6,SLC25A5,PSMD3,PSMD1,PSMD9,KPNB1,PSMB7,AP2S1,PSMD13,PSMB10,AP2B1,PSMF1,AP1M2, ,AP1B1,RANGAP1,PACS1,TPR,NUP107,PSME4
	1	Vif-mediated degradation of APOBEC3G	REAC:R-HSA-180585	1.52e-24	53	PSME2,PSME1,PSMA7,PSMA5,PSMA6,ELOB,PSMB1,RPS27A,PSMA2,PSMC3,PSMA1,PSMB2,PSMC4,PSMB9,PSMB4,PSMB3,PSMA4,PSMB8,PSMC6,PSMD7,ELOC,PSMC1,PSMC5,PSMC2,PSMA3,PSMD11,PSME3,PSMD2,PSMD4,PSMD8,PSMB6,PSMD14,PSMD6,PSMD10,PSMD3,PSMD1,PSMD9,PSMB7,PSMD13,PSMB10,PSMF1,PSME4
	1	Signaling by WNT	REAC:R-HSA-195721	0.000689	328	YWHAZ,PFN1,PSME2,H4C1,PSME1,PSMA7,PSMA5,PSMA6,PSMB1,RPS27A,GNG12,SKP1,RHOA,PSMA2,PSMC3,PSMA1,PSMB2,PPP2CA,H2AC20,CLTC,PSMC4,PSMB9,PSMB4,CSNK2B,PSMB3,PPP2R1A,PSMA4,RAC2,RAC1,PSMB8,PSMC6,PSMD7,PSMC1,PSMC5,PSMC2,PSMA3,RUVBL1,PSMD11,CSNK2A1,PSME3,CTNNB1,H2BC21,GNB1,PSMD2,PSMD4,PSMD8,PSMB6,CLTB,PSMD14,PSMD6,SNX3,PSMD10,PSMD3,PSMD1,VPS29,PSMD9,VPS35,PSMB7,AP2S1,GNB2,PSMD13,VPS26A,H3-3A,PSMB10,CLTA,PPP3…
	1	KEAP1-NFE2L2 pathway	REAC:R-HSA-9755511	3.87e-21	106	PRDX1,TKT,IDH1,VCP,PSME2,PSME1,PSMA7,PSMA5,PSMA6,TALDO1,PSMB1,RPS27A,SKP1,PSMA2,PSMC3,PSMA1,PSMB2,PSMC4,PSMB9,PGD,PSMB4,CSNK2B,PSMB3,PSMA4,PSMB8,PSMC6,PSMD7,PSMC1,DPP3,PSMC5,PSMC2,PSMA3,PSMD11,CSNK2A1,TXNRD1,PSME3,PSMD2,PSMD4,PSMD8,PSMB6,PSMD14,PSMD6,PSMD10,PSMD3,PSMD1,PSMD9,G6PD,PSMB7,NQO1,PSMD13,UFD1,PSMB10,PSMF1,NPLOC4,SQSTM1,UBXN7,GCLC,PSME4
	1	Cross-presentation of soluble exogenous antigens (endosomes)	REAC:R-HSA-1236978	5.92e-23	49	PSME2,PSME1,PSMA7,PSMA5,PSMA6,PSMB1,PSMA2,PSMC3,PSMA1,PSMB2,PSMC4,PSMB9,PSMB4,PSMB3,PSMA4,PSMB8,PSMC6,PSMD7,PSMC1,PSMC5,PSMC2,PSMA3,PSMD11,PSME3,PSMD2,PSMD4,PSMD8,PSMB6,PSMD14,PSMD6,PSMD10,PSMD3,PSMD1,PSMD9,PSMB7,PSMD13,PSMB10,PSMF1,PSME4
	1	Antigen processing-Cross presentation	REAC:R-HSA-1236975	2.26e-21	105	S100A9,CALR,FGB,PDIA3,PSME2,PSME1,PSMA7,PSMA5,PSMA6,PSMB1,HMGB1,RPS27A,FGG,PSMA2,S100A8,PSMC3,PSMA1,CTSS,PSMB2,PSMC4,PSMB9,FGA,PSMB4,PSMB3,PSMA4,PSMB8,HLA-B,PSMC6,PSMD7,PSMC1,PSMC5,PSMC2,PSMA3,CTSL,PSMD11,HLA-C,PSME3,HLA-A,PSMD2,PSMD4,PSMD8,PSMB6,PSMD14,PSMD6,SEC22B,PSMD10,PSMD3,PSMD1,PSMD9,PSMB7,PSMD13,PSMB10,PSMF1,CYBB,TAPBP,LNPEP,ITGAV,PSME4
	1	ER-Phagosome pathway	REAC:R-HSA-1236974	2.62e-21	90	S100A9,CALR,FGB,PDIA3,PSME2,PSME1,PSMA7,PSMA5,PSMA6,PSMB1,HMGB1,RPS27A,FGG,PSMA2,S100A8,PSMC3,PSMA1,PSMB2,PSMC4,PSMB9,FGA,PSMB4,PSMB3,PSMA4,PSMB8,HLA-B,PSMC6,PSMD7,PSMC1,PSMC5,PSMC2,PSMA3,PSMD11,HLA-C,PSME3,HLA-A,PSMD2,PSMD4,PSMD8,PSMB6,PSMD14,PSMD6,SEC22B,PSMD10,PSMD3,PSMD1,PSMD9,PSMB7,PSMD13,PSMB10,PSMF1,TAPBP,PSME4
	1	Nuclear Envelope (NE) Reassembly	REAC:R-HSA-2995410	0.000451	70	TUBB4B,TUBA1C,TUBB4A,TUBB2A,TUBA4A,BANF1,RAN,TUBB3,PPP2CA,UBE2I,TUBB6,PPP2R1A,SEC13,SUMO1,CHMP4B,KPNB1,VPS4A,EMD,CC2D1B,RANGAP1,TNPO1,LMNB1,NUP107
	1	Ubiquitin Mediated Degradation of Phosphorylated Cdc25A	REAC:R-HSA-69601	1.32e-22	52	PSME2,PSME1,PSMA7,PSMA5,PSMA6,PSMB1,RPS27A,PSMA2,PSMC3,PSMA1,PSMB2,PSMC4,PSMB9,PSMB4,PSMB3,PSMA4,PSMB8,PSMC6,PSMD7,PSMC1,PSMC5,PSMC2,PSMA3,PSMD11,PSME3,PSMD2,PSMD4,PSMD8,PSMB6,PSMD14,PSMD6,PSMD10,PSMD3,PSMD1,PSMD9,PSMB7,PSMD13,PSMB10,PSMF1,PSME4
	1	Hedgehog 'on' state	REAC:R-HSA-5632684	3.23e-14	85	PSME2,PSME1,PSMA7,PSMA5,PSMA6,PSMB1,RPS27A,PSMA2,PSMC3,PSMA1,PSMB2,PSMC4,PSMB9,PSMB4,PSMB3,PSMA4,PSMB8,PSMC6,PSMD7,PSMC1,PSMC5,PSMC2,PSMA3,PSMD11,PSME3,PSMD2,PSMD4,PSMD8,PSMB6,PSMD14,PSMD6,PSMD10,PSMD3,PSMD1,PSMD9,PSMB7,ARRB1,PSMD13,PSMB10,PSMF1,ARRB2,GRK2,PSME4
	1	Negative regulation of NOTCH4 signaling	REAC:R-HSA-9604323	2.94e-23	53	YWHAZ,PSME2,PSME1,PSMA7,PSMA5,PSMA6,PSMB1,RPS27A,SKP1,PSMA2,PSMC3,PSMA1,PSMB2,PSMC4,PSMB9,PSMB4,PSMB3,PSMA4,PSMB8,PSMC6,PSMD7,PSMC1,PSMC5,PSMC2,PSMA3,PSMD11,PSME3,PSMD2,PSMD4,PSMD8,PSMB6,PSMD14,PSMD6,PSMD10,PSMD3,PSMD1,PSMD9,PSMB7,PSMD13,PSMB10,PSMF1
	1	Downstream TCR signaling	REAC:R-HSA-202424	4.28e-15	98	PSME2,PSME1,UBE2N,PSMA7,PSMA5,PSMA6,PSMB1,RPS27A,SKP1,PSMA2,PSMC3,PSMA1,PSMB2,PSMC4,PSMB9,PSMB4,PSMB3,PSMA4,PSMB8,PSMC6,PSMD7,PSMC1,UBE2V1,PSMC5,PSMC2,PSMA3,PSMD11,HLA-DRB1,HLA-DRB5,PSME3,HLA-DRA,PSMD2,PSMD4,PSMD8,PSMB6,PSMD14,PSMD6,PSMD10,PSMD3,PSMD1,PSMD9,PSMB7,PSMD13,PSMB10,PSMF1, ,BCL10,PSME4
	1	Degradation of GLI2 by the proteasome	REAC:R-HSA-5610783	3.68e-21	60	PSME2,PSME1,PSMA7,PSMA5,PSMA6,PSMB1,RPS27A,SKP1,PSMA2,PSMC3,PSMA1,PSMB2,PSMC4,PSMB9,PSMB4,PSMB3,PSMA4,PSMB8,PSMC6,PSMD7,PSMC1,PSMC5,PSMC2,PSMA3,PSMD11,PSME3,PSMD2,PSMD4,PSMD8,PSMB6,PSMD14,PSMD6,PSMD10,PSMD3,PSMD1,PSMD9,PSMB7,PSMD13,PRKACA,PSMB10,PSMF1,PSME4
	1	Degradation of GLI1 by the proteasome	REAC:R-HSA-5610780	3.68e-21	60	PSME2,PSME1,PSMA7,PSMA5,PSMA6,PSMB1,RPS27A,SKP1,PSMA2,PSMC3,PSMA1,PSMB2,PSMC4,PSMB9,PSMB4,PSMB3,PSMA4,PSMB8,PSMC6,PSMD7,PSMC1,PSMC5,PSMC2,PSMA3,PSMD11,PSME3,PSMD2,PSMD4,PSMD8,PSMB6,PSMD14,PSMD6,PSMD10,PSMD3,PSMD1,PSMD9,PSMB7,PSMD13,PRKACA,PSMB10,PSMF1,PSME4
	1	Hedgehog 'off' state	REAC:R-HSA-5610787	1.63e-13	113	TUBB4B,TUBA1C,TUBB4A,TUBB2A,TUBA4A,PSME2,PSME1,PSMA7,PSMA5,PSMA6,PSMB1,RPS27A,SKP1,TUBB3,PSMA2,PSMC3,PSMA1,PSMB2,TUBB6,PSMC4,PSMB9,PSMB4,PSMB3,PSMA4,PSMB8,PSMC6,PSMD7,PSMC1,PSMC5,PSMC2,PSMA3,PRKAR2A,PSMD11,PSME3,PSMD2,PSMD4,PSMD8,PSMB6,PSMD14,PSMD6,PSMD10,PSMD3,PSMD1,PSMD9,PSMB7,PSMD13,PRKACA,PSMB10,PSMF1,PSME4
	1	GLI3 is processed to GLI3R by the proteasome	REAC:R-HSA-5610785	3.68e-21	60	PSME2,PSME1,PSMA7,PSMA5,PSMA6,PSMB1,RPS27A,SKP1,PSMA2,PSMC3,PSMA1,PSMB2,PSMC4,PSMB9,PSMB4,PSMB3,PSMA4,PSMB8,PSMC6,PSMD7,PSMC1,PSMC5,PSMC2,PSMA3,PSMD11,PSME3,PSMD2,PSMD4,PSMD8,PSMB6,PSMD14,PSMD6,PSMD10,PSMD3,PSMD1,PSMD9,PSMB7,PSMD13,PRKACA,PSMB10,PSMF1,PSME4
	1	Disorders of transmembrane transporters	REAC:R-HSA-5619115	1.62e-06	173	APOA1,VCP,PSME2,PSME1,PSMA7,PSMA5,PSMA6,PSMB1,RPS27A,PSMA2,PSMC3,PSMA1,PSMB2,PSMC4,PSMB9,PSMB4,PSMB3,CP,PSMA4,PSMB8,PSMC6,PSMD7,PSMC1,PSMC5,PSMC2,PSMA3,PSMD11,PSME3,SEC13,PSMD2,PSMD4,PSMD8,PSMB6,PSMD14,PSMD6,PSMD10,PSMD3,PSMD1,PSMD9,PSMB7,BSG,PSMD13,SLC4A1,PSMB10,PSMF1,SLC3A2,SLC2A1,ERLIN2,TPR,NUP107,PSME4
	1	Vpu mediated degradation of CD4	REAC:R-HSA-180534	8.23e-24	52	PSME2,PSME1,PSMA7,PSMA5,PSMA6,PSMB1,RPS27A,SKP1,PSMA2,PSMC3,PSMA1,PSMB2,PSMC4,PSMB9,PSMB4,PSMB3,PSMA4,PSMB8,PSMC6,PSMD7,PSMC1,PSMC5,PSMC2,PSMA3,PSMD11,PSME3,PSMD2,PSMD4,PSMD8,PSMB6,PSMD14,PSMD6,PSMD10,PSMD3,PSMD1,PSMD9,PSMB7,PSMD13,PSMB10,PSMF1,PSME4
	1	GSK3B and BTRC:CUL1-mediated-degradation of NFE2L2	REAC:R-HSA-9762114	1.32e-22	52	PSME2,PSME1,PSMA7,PSMA5,PSMA6,PSMB1,RPS27A,SKP1,PSMA2,PSMC3,PSMA1,PSMB2,PSMC4,PSMB9,PSMB4,PSMB3,PSMA4,PSMB8,PSMC6,PSMD7,PSMC1,PSMC5,PSMC2,PSMA3,PSMD11,PSME3,PSMD2,PSMD4,PSMD8,PSMB6,PSMD14,PSMD6,PSMD10,PSMD3,PSMD1,PSMD9,PSMB7,PSMD13,PSMB10,PSMF1
	1	Detoxification of Reactive Oxygen Species	REAC:R-HSA-3299685	1.08e-08	35	SOD1,PRDX2,PRDX1,GPX2,GSTP1,TXN,PRDX6,P4HB,CAT,SOD2,SOD3,CYCS,ATOX1,PRDX3,GPX1,GPX3,TXNRD1,ERO1A,CCS,NUDT2,CYBB
	1	Assembly of the pre-replicative complex	REAC:R-HSA-68867	4.34e-09	143	PSME2,H4C1,PSME1,PSMA7,PSMA5,PSMA6,PSMB1,RPS27A,PSMA2,PSMC3,PSMA1,PSMB2,H2AC20,PSMC4,PSMB9,PSMB4,PSMB3,PSMA4,PSMB8,PSMC6,PSMD7,PSMC1,PSMC5,PSMC2,PSMA3,PSMD11,PSME3,H2BC21,PSMD2,PSMD4,PSMD8,PSMB6,PSMD14,PSMD6,PSMD10,PSMD3,PSMD1,PSMD9,KPNB1,PSMB7,PSMD13,H3-3A,PSMB10,MCM7,MCM2,PSMF1,MCM4,MCM6,MCM3,MCM5
	1	Nuclear events mediated by NFE2L2	REAC:R-HSA-9759194	2.11e-22	78	PRDX1,TKT,IDH1,PSME2,PSME1,PSMA7,PSMA5,PSMA6,TALDO1,PSMB1,RPS27A,SKP1,PSMA2,PSMC3,PSMA1,PSMB2,PSMC4,PSMB9,PGD,PSMB4,PSMB3,PSMA4,PSMB8,PSMC6,PSMD7,PSMC1,PSMC5,PSMC2,PSMA3,PSMD11,TXNRD1,PSME3,PSMD2,PSMD4,PSMD8,PSMB6,PSMD14,PSMD6,PSMD10,PSMD3,PSMD1,PSMD9,G6PD,PSMB7,NQO1,PSMD13,PSMB10,PSMF1,SQSTM1,GCLC
	1	TCF dependent signaling in response to WNT	REAC:R-HSA-201681	0.00312253	232	YWHAZ,PSME2,H4C1,PSME1,PSMA7,PSMA5,PSMA6,PSMB1,RPS27A,PSMA2,PSMC3,PSMA1,PSMB2,PPP2CA,H2AC20,PSMC4,PSMB9,PSMB4,CSNK2B,PSMB3,PPP2R1A,PSMA4,PSMB8,PSMC6,PSMD7,PSMC1,PSMC5,PSMC2,PSMA3,RUVBL1,PSMD11,CSNK2A1,PSME3,CTNNB1,H2BC21,PSMD2,PSMD4,PSMD8,PSMB6,PSMD14,PSMD6,PSMD10,PSMD3,PSMD1,PSMD9,PSMB7,PSMD13,H3-3A,PSMB10,PSMF1,HDAC1,PSME4
	1	PIP3 activates AKT signaling	REAC:R-HSA-1257604	0.00146535	252	PSME2,PSME1,PSMA7,PSMA5,PSMA6,PSMB1,RPS27A,LAMTOR3,PSMA2,PSMC3,PSMA1,PSMB2,PPP2CA,PSMC4,PSMB9,PSMB4,CSNK2B,PSMB3,PPP2R1A,PSMA4,RAC2,RAC1,PSMB8,PSMC6,PSMD7,PSMC1,LAMTOR1,PSMC5,PSMC2,PSMA3,LAMTOR5,MAPK1,PSMD11,CSNK2A1,PSME3,PSMD2,MAPK3,PSMD4,PSMD8,PSMB6,PSMD14,PSMD6,PSMD10,PSMD3,PSMD1,PSMD9,PSMB7,USP7,PSMD13,RHOG,RBBP7,PSMB10,PML,PSMF1,STRN,HDAC1,PSME4
	1	TCR signaling	REAC:R-HSA-202403	3.03e-14	120	PSME2,PSME1,UBE2N,PSMA7,PSMA5,PSMA6,PSMB1,RPS27A,SKP1,PSMA2,PSMC3,PSMA1,PSMB2,PSMC4,PSMB9,PAK2,PSMB4,PSMB3,PSMA4,PSMB8,PSMC6,PSMD7,PSMC1,UBE2V1,PSMC5,PSMC2,PSMA3,PSMD11,HLA-DRB1,VASP,HLA-DRB5,PSME3,HLA-DRA,PSMD2,PSMD4,PSMD8,PSMB6,PSMD14,PSMD6,PSMD10,PSMD3,PSMD1,PSMD9,PSMB7,PAK1,PSMD13,PSMB10,PSMF1,CSK, ,BCL10,PLCG1,PSME4
	1	Ub-specific processing proteases	REAC:R-HSA-5689880	1.57e-05	221	PSME2,PSME1,PSMA7,PSMA5,PSMA6,PSMB1,RPS27A,PSMA2,PSMC3,PSMA1,PSMB2,H2AC20,PSMC4,PSMB9,PSMB4,PSMB3,PSMA4,PSMB8,OTUB1,PSMC6,PSMD7,PSMC1,USP5,PSMC5,PSMC2,MAT2B,PSMA3,VDAC1,RUVBL1,PSMD11,PSME3,USP14,H2BC21,PSMD2,PSMD4,PSMD8,PSMB6,PSMD14,PSMD6,SNX3,PSMD10,VDAC2,PSMD3,PSMD1,PSMD9,PSMB7,USP7,ARRB1,PSMD13,UFD1,VDAC3,PSMB10,ADRM1,PSMF1,ARRB2,HGS,USP10,PSME4
	1	Metabolism of polyamines	REAC:R-HSA-351202	5.06e-22	58	PSME2,PSME1,PSMA7,PSMA5,PSMA6,PSMB1,PSMA2,PSMC3,PSMA1,PSMB2,PSMC4,PSMB9,PSMB4,PSMB3,PSMA4,PSMB8,PSMC6,PSMD7,PSMC1,PSMC5,PSMC2,PSMA3,PSMD11,PSME3,SRM,PSMD2,PSMD4,PSMD8,PSMB6,PSMD14,PSMD6,PSMD10,PSMD3,PSMD1,PSMD9,PSMB7,NQO1,PSMD13,PSMB10,PSMF1,OAZ2,PSME4
	1	APC/C:Cdh1 mediated degradation of Cdc20 and other APC/C:Cdh1 targeted proteins in late mitosis/early G1	REAC:R-HSA-174178	1.62e-14	74	PSME2,PSME1,PSMA7,PSMA5,PSMA6,PSMB1,RPS27A,PSMA2,PSMC3,PSMA1,PSMB2,PSMC4,PSMB9,PSMB4,PSMB3,PSMA4,PSMB8,PSMC6,PSMD7,PSMC1,PSMC5,PSMC2,PSMA3,PSMD11,PSME3,PSMD2,PSMD4,PSMD8,PSMB6,PSMD14,PSMD6,PSMD10,PSMD3,PSMD1,PSMD9,PSMB7,PSMD13,PSMB10,PSMF1,PSME4
	1	Signaling by NOTCH	REAC:R-HSA-157118	0.00200199	233	ACTA2,YWHAZ,PSME2,H4C1,PSME1,PSMA7,PSMA5,PSMA6,PSMB1,YBX1,RPS27A,SKP1,PSMA2,PSMC3,PSMA1,PSMB2,H2AC20,PSMC4,PSMB9,PSMB4,PSMB3,PSMA4,PSMB8,PSMC6,PSMD7,PSMC1,PSMC5,PSMC2,PSMA3,STAT1,PSMD11,PSME3,H2BC21,POFUT1,PSMD2,PSMD4,PSMD8,PSMB6,PSMD14,PSMD6,PSMD10,PSMD3,PSMD1,PSMD9,RAB6A,PSMB7,ARRB1,PSMD13,H3-3A,PSMB10,PSMF1,ARRB2,HDAC1
	1	Beta-catenin independent WNT signaling	REAC:R-HSA-3858494	2.28e-12	143	PFN1,PSME2,PSME1,PSMA7,PSMA5,PSMA6,PSMB1,RPS27A,GNG12,RHOA,PSMA2,PSMC3,PSMA1,PSMB2,CLTC,PSMC4,PSMB9,PSMB4,PSMB3,PSMA4,RAC2,RAC1,PSMB8,PSMC6,PSMD7,PSMC1,PSMC5,PSMC2,PSMA3,PSMD11,PSME3,CTNNB1,GNB1,PSMD2,PSMD4,PSMD8,PSMB6,CLTB,PSMD14,PSMD6,PSMD10,PSMD3,PSMD1,PSMD9,PSMB7,AP2S1,GNB2,PSMD13,PSMB10,CLTA,PPP3CA,AP2B1,PSMF1, ,ARRB2,PSME4
	1	Regulation of RUNX2 expression and activity	REAC:R-HSA-8939902	4.04e-17	71	PSME2,PSME1,PSMA7,PSMA5,PSMA6,PSMB1,RPS27A,SKP1,PSMA2,PSMC3,PSMA1,PSMB2,PSMC4,PSMB9,PSMB4,PSMB3,PSMA4,PSMB8,PSMC6,PSMD7,PSMC1,PSMC5,PSMC2,PSMA3,STAT1,PSMD11,PSME3,PSMD2,PSMD4,PSMD8,PSMB6,PSMD14,PSMD6,PSMD10,PSMD3,PSMD1,PSMD9,PSMB7,PSMD13,PSMB10,PSMF1,PSME4
	1	Regulation of ornithine decarboxylase (ODC)	REAC:R-HSA-350562	2.06e-24	51	PSME2,PSME1,PSMA7,PSMA5,PSMA6,PSMB1,PSMA2,PSMC3,PSMA1,PSMB2,PSMC4,PSMB9,PSMB4,PSMB3,PSMA4,PSMB8,PSMC6,PSMD7,PSMC1,PSMC5,PSMC2,PSMA3,PSMD11,PSME3,PSMD2,PSMD4,PSMD8,PSMB6,PSMD14,PSMD6,PSMD10,PSMD3,PSMD1,PSMD9,PSMB7,NQO1,PSMD13,PSMB10,PSMF1,OAZ2,PSME4
	1	Mitotic Metaphase and Anaphase	REAC:R-HSA-2555396	3.39e-12	229	TUBB4B,TUBA1C,TUBB4A,TUBB2A,TUBA4A,DYNLL2,DYNLL1,PSME2,PSME1,BANF1,PSMA7,PSMA5,PSMA6,PSMB1,RPS27A,RAN,TUBB3,PSMA2,PSMC3,PSMA1,PSMB2,PPP2CA,UBE2I,TUBB6,PSMC4,PSMB9,PSMB4,MAPRE1,RPS27,PSMB3,PPP2R1A,PSMA4,PSMB8,PSMC6,PSMD7,PSMC1,PSMC5,PSMC2,PSMA3,PSMD11,PSME3,SEC13,SUMO1,PSMD2,PSMD4,PSMD8,PSMB6,BUB3,PSMD14,PSMD6,PSMD10,CHMP4B,PSMD3,PSMD1,PSMD9,KPNB1,PSMB7,PSMD13,DYNC1LI1,DYNC1I2,DYNC1H1,NUDC,RCC2,PS…
	1	Signaling by the B Cell Receptor (BCR)	REAC:R-HSA-983705	2.53e-11	163	IGLC3,PPIA,PSME2,PSME1,IGKV3-20,PSMA7,PSMA5,PSMA6,FKBP1A,PSMB1,RPS27A,SKP1,IGLV3-21,PSMA2,PSMC3,PSMA1,PSMB2,PSMC4,PSMB9,IGHM,PSMB4,PSMB3,IGKV3D-20,PSMA4,IGHV3-7,PSMB8,PSMC6,IGLV1-47,PSMD7,PSMC1,PSMC5,PSMC2,PSMA3,IGHV3-33,PSMD11,PSME3,PSMD2,PSMD4,PSMD8,PSMB6,PSMD14,PSMD6,IGKV2-30,PSMD10,IGKV1D-33,IGKV1-17,PSMD3,PSMD1,PSMD9,PSMB7,PSMD13,IGHV1-2,PTPN6,IGKV4-1,PSMB10,PPP3CA,PSMF1,BCL10,PSME4
	1	The role of GTSE1 in G2/M progression after G2 checkpoint	REAC:R-HSA-8852276	4.64e-22	79	TUBB4B,TUBA1C,TUBB4A,TUBB2A,TUBA4A,PSME2,PSME1,HSP90AB1,HSP90AA1,PSMA7,PSMA5,PSMA6,PSMB1,RPS27A,TUBB3,PSMA2,PSMC3,PSMA1,PSMB2,TUBB6,PSMC4,PSMB9,PSMB4,MAPRE1,PSMB3,PSMA4,PSMB8,PSMC6,PSMD7,PSMC1,PSMC5,PSMC2,PSMA3,PSMD11,PSME3,PSMD2,PSMD4,PSMD8,PSMB6,PSMD14,PSMD6,PSMD10,PSMD3,PSMD1,PSMD9,PSMB7,PSMD13,PSMB10,PSMF1,PSME4
	1	APC/C:Cdc20 mediated degradation of Securin	REAC:R-HSA-174154	3.21e-16	68	PSME2,PSME1,PSMA7,PSMA5,PSMA6,PSMB1,RPS27A,PSMA2,PSMC3,PSMA1,PSMB2,PSMC4,PSMB9,PSMB4,PSMB3,PSMA4,PSMB8,PSMC6,PSMD7,PSMC1,PSMC5,PSMC2,PSMA3,PSMD11,PSME3,PSMD2,PSMD4,PSMD8,PSMB6,PSMD14,PSMD6,PSMD10,PSMD3,PSMD1,PSMD9,PSMB7,PSMD13,PSMB10,PSMF1,PSME4
	1	Cell Cycle Checkpoints	REAC:R-HSA-69620	9.02e-08	289	YWHAZ,YWHAB,YWHAE,SFN,YWHAG,DYNLL2,DYNLL1,PSME2,H4C1,PSME1,YWHAQ,UBE2N,PSMA7,PSMA5,PSMA6,PSMB1,RPS27A,PSMA2,PSMC3,PSMA1,PSMB2,PPP2CA,PSMC4,PSMB9,PSMB4,MAPRE1,YWHAH,RPA3,RPS27,PSMB3,PPP2R1A,PSMA4,PSMB8,PSMC6,PSMD7,UBE2V2,PSMC1,PSMC5,PSMC2,PSMA3,PSMD11,PSME3,SEC13,H2BC21,PSMD2,PSMD4,PSMD8,PSMB6,BUB3,PSMD14,PSMD6,PSMD10,PSMD3,PSMD1,PSMD9,PSMB7,RPA1,PSMD13,DYNC1LI1,DYNC1I2,DYNC1H1,NUDC,RCC2,PSMB10,MC…
	1	C-type lectin receptors (CLRs)	REAC:R-HSA-5621481	1.88e-13	136	PSME2,PSME1,UBE2N,PSMA7,PSMA5,PSMA6,PSMB1,RPS27A,SKP1,PYCARD,PSMA2,PSMC3,PSMA1,PSMB2,PSMC4,PSMB9,PAK2,PSMB4,PSMB3,PSMA4,PSMB8,PSMC6,PSMD7,PSMC1,UBE2V1,PSMC5,PSMC2,PSMA3,PSMD11,UBE2M,PSME3,PSMD2,PSMD4,PSMD8,PSMB6,PSMD14,PSMD6,PSMD10,MUC5AC,PSMD3,PSMD1,PSMD9,PSMB7,PAK1,MUC12,UBA3,PSMD13,PRKACA,PSMB10,MUC5B,PPP3CA,PSMF1,BCL10,MUC13,MUC1,PSME4
	1	G1/S DNA Damage Checkpoints	REAC:R-HSA-69615	3.21e-16	68	PSME2,PSME1,PSMA7,PSMA5,PSMA6,PSMB1,RPS27A,PSMA2,PSMC3,PSMA1,PSMB2,PSMC4,PSMB9,PSMB4,PSMB3,PSMA4,PSMB8,PSMC6,PSMD7,PSMC1,PSMC5,PSMC2,PSMA3,PSMD11,PSME3,PSMD2,PSMD4,PSMD8,PSMB6,PSMD14,PSMD6,PSMD10,PSMD3,PSMD1,PSMD9,PSMB7,PSMD13,PSMB10,PSMF1,PSME4
	1	APC:Cdc20 mediated degradation of cell cycle proteins prior to satisfation of the cell cycle checkpoint	REAC:R-HSA-179419	2.32e-15	74	PSME2,PSME1,PSMA7,PSMA5,PSMA6,PSMB1,RPS27A,PSMA2,PSMC3,PSMA1,PSMB2,PSMC4,PSMB9,PSMB4,PSMB3,PSMA4,PSMB8,PSMC6,PSMD7,PSMC1,PSMC5,PSMC2,PSMA3,PSMD11,PSME3,PSMD2,PSMD4,PSMD8,PSMB6,BUB3,PSMD14,PSMD6,PSMD10,PSMD3,PSMD1,PSMD9,PSMB7,PSMD13,PSMB10,PSMF1,PSME4
	1	APC/C-mediated degradation of cell cycle proteins	REAC:R-HSA-174143	8.46e-13	88	PSME2,PSME1,PSMA7,PSMA5,PSMA6,PSMB1,RPS27A,SKP1,PSMA2,PSMC3,PSMA1,PSMB2,PSMC4,PSMB9,PSMB4,PSMB3,PSMA4,PSMB8,PSMC6,PSMD7,PSMC1,PSMC5,PSMC2,PSMA3,PSMD11,PSME3,PSMD2,PSMD4,PSMD8,PSMB6,BUB3,PSMD14,PSMD6,PSMD10,PSMD3,PSMD1,PSMD9,PSMB7,PSMD13,PSMB10,PSMF1,PSME4
	1	p53-Independent G1/S DNA damage checkpoint	REAC:R-HSA-69613	1.32e-22	52	PSME2,PSME1,PSMA7,PSMA5,PSMA6,PSMB1,RPS27A,PSMA2,PSMC3,PSMA1,PSMB2,PSMC4,PSMB9,PSMB4,PSMB3,PSMA4,PSMB8,PSMC6,PSMD7,PSMC1,PSMC5,PSMC2,PSMA3,PSMD11,PSME3,PSMD2,PSMD4,PSMD8,PSMB6,PSMD14,PSMD6,PSMD10,PSMD3,PSMD1,PSMD9,PSMB7,PSMD13,PSMB10,PSMF1,PSME4
	1	p53-Independent DNA Damage Response	REAC:R-HSA-69610	1.32e-22	52	PSME2,PSME1,PSMA7,PSMA5,PSMA6,PSMB1,RPS27A,PSMA2,PSMC3,PSMA1,PSMB2,PSMC4,PSMB9,PSMB4,PSMB3,PSMA4,PSMB8,PSMC6,PSMD7,PSMC1,PSMC5,PSMC2,PSMA3,PSMD11,PSME3,PSMD2,PSMD4,PSMD8,PSMB6,PSMD14,PSMD6,PSMD10,PSMD3,PSMD1,PSMD9,PSMB7,PSMD13,PSMB10,PSMF1,PSME4
	1	Regulation of PTEN stability and activity	REAC:R-HSA-8948751	9.5e-18	69	PSME2,PSME1,PSMA7,PSMA5,PSMA6,PSMB1,RPS27A,PSMA2,PSMC3,PSMA1,PSMB2,PSMC4,PSMB9,PSMB4,CSNK2B,PSMB3,PSMA4,PSMB8,PSMC6,PSMD7,PSMC1,PSMC5,PSMC2,PSMA3,PSMD11,CSNK2A1,PSME3,PSMD2,PSMD4,PSMD8,PSMB6,PSMD14,PSMD6,PSMD10,PSMD3,PSMD1,PSMD9,PSMB7,PSMD13,PSMB10,PSMF1,PSME4
	1	PCP/CE pathway	REAC:R-HSA-4086400	5.49e-19	92	PFN1,PSME2,PSME1,PSMA7,PSMA5,PSMA6,PSMB1,RPS27A,RHOA,PSMA2,PSMC3,PSMA1,PSMB2,CLTC,PSMC4,PSMB9,PSMB4,PSMB3,PSMA4,RAC2,RAC1,PSMB8,PSMC6,PSMD7,PSMC1,PSMC5,PSMC2,PSMA3,PSMD11,PSME3,PSMD2,PSMD4,PSMD8,PSMB6,CLTB,PSMD14,PSMD6,PSMD10,PSMD3,PSMD1,PSMD9,PSMB7,AP2S1,PSMD13,PSMB10,CLTA,AP2B1,PSMF1, ,ARRB2,PSME4
	1	Regulation of RAS by GAPs	REAC:R-HSA-5658442	1.57e-16	67	PSME2,PSME1,PSMA7,PSMA5,PSMA6,PSMB1,RPS27A,PSMA2,PSMC3,PSMA1,PSMB2,PSMC4,PSMB9,PSMB4,PSMB3,PSMA4,PSMB8,PSMC6,PSMD7,PSMC1,PSMC5,PSMC2,PSMA3,PSMD11,PSME3,PSMD2,PSMD4,PSMD8,PSMB6,PSMD14,PSMD6,PSMD10,PSMD3,PSMD1,PSMD9,PSMB7,PSMD13,PSMB10,PSMF1,PSME4
	1	Interleukin-1 family signaling	REAC:R-HSA-446652	1.02e-10	151	SAA1,PSME2,PSME1,UBE2N,PSMA7,PSMA5,PSMA6,PSMB1,HMGB1,RPS27A,SKP1,PSMA2,PSMC3,PSMA1,PSMB2,PSMC4,PSMB9,PSMB4,PSMB3,PSMA4,PSMB8,PSMC6,PSMD7,PSMC1,UBE2V1,PSMC5,PSMC2,PSMA3,CTSG,PSMD11,PSME3,USP14,PSMD2,PSMD4,PSMD8,PSMB6,PSMD14,PSMD6,S100B,PSMD10,PSMD3,PSMD1,PSMD9,CASP1,PSMB7,PSMD13,TOLLIP,PTPN6,PSMB10,MAP2K1,PSMF1,IL18,SQSTM1,APP,PSME4
	1	G1/S Transition	REAC:R-HSA-69206	6e-12	130	PSME2,PSME1,PSMA7,PSMA5,PSMA6,PSMB1,RPS27A,SKP1,PCNA,PSMA2,PSMC3,PSMA1,PSMB2,PPP2CA,PSMC4,PSMB9,PSMB4,RPA3,PSMB3,PPP2R1A,PSMA4,PSMB8,PSMC6,PSMD7,PSMC1,PSMC5,PSMC2,PSMA3,PSMD11,PSME3,PSMD2,PSMD4,PSMD8,PSMB6,PSMD14,PSMD6,PSMD10,PSMD3,PSMD1,PSMD9,PSMB7,RPA1,PSMD13,PSMB10,MCM7,MCM2,PSMF1,MCM4,MCM6,MCM3,HDAC1,MCM5
	1	Cyclin E associated events during G1/S transition	REAC:R-HSA-69202	1.31e-12	82	PSME2,PSME1,PSMA7,PSMA5,PSMA6,PSMB1,RPS27A,SKP1,PSMA2,PSMC3,PSMA1,PSMB2,PSMC4,PSMB9,PSMB4,PSMB3,PSMA4,PSMB8,PSMC6,PSMD7,PSMC1,PSMC5,PSMC2,PSMA3,PSMD11,PSME3,PSMD2,PSMD4,PSMD8,PSMB6,PSMD14,PSMD6,PSMD10,PSMD3,PSMD1,PSMD9,PSMB7,PSMD13,PSMB10,PSMF1
	1	M Phase	REAC:R-HSA-68886	2.23e-08	408	TUBB,TUBB4B,TUBA1C,YWHAE,TUBB4A,TUBB2A,YWHAG,TUBA4A,DYNLL2,DYNLL1,PSME2,H4C1,PSME1,RAB1A,ENSA,SET,BANF1,HSP90AA1,PSMA7,PSMA5,PSMA6,PSMB1,RPS27A,ACTR1A,RAN,RAB1B,TUBB3,PSMA2,PSMC3,PSMA1,PSMB2,PPP2CA,H2AC20,UBE2I,TUBB6,PSMC4,PSMB9,PSMB4,MAPRE1,CSNK2B,RPS27,RAB2A,PSMB3,PPP2R1A,PSMA4,PSMB8,PSMC6,PSMD7,PSMC1,DCTN2,PSMC5,PSMC2,PSMA3,MAPK1,PSMD11,CSNK2A1,PSME3,SEC13,H2BC21,SUMO1,PSMD2,PSMD4,PSMD8,PSMB6,…
	1	Downstream signaling events of B Cell Receptor (BCR)	REAC:R-HSA-1168372	3.92e-17	80	PPIA,PSME2,PSME1,PSMA7,PSMA5,PSMA6,FKBP1A,PSMB1,RPS27A,SKP1,PSMA2,PSMC3,PSMA1,PSMB2,PSMC4,PSMB9,PSMB4,PSMB3,PSMA4,PSMB8,PSMC6,PSMD7,PSMC1,PSMC5,PSMC2,PSMA3,PSMD11,PSME3,PSMD2,PSMD4,PSMD8,PSMB6,PSMD14,PSMD6,PSMD10,PSMD3,PSMD1,PSMD9,PSMB7,PSMD13,PSMB10,PPP3CA,PSMF1,BCL10,PSME4
	1	Mitotic Anaphase	REAC:R-HSA-68882	2.65e-12	228	TUBB4B,TUBA1C,TUBB4A,TUBB2A,TUBA4A,DYNLL2,DYNLL1,PSME2,PSME1,BANF1,PSMA7,PSMA5,PSMA6,PSMB1,RPS27A,RAN,TUBB3,PSMA2,PSMC3,PSMA1,PSMB2,PPP2CA,UBE2I,TUBB6,PSMC4,PSMB9,PSMB4,MAPRE1,RPS27,PSMB3,PPP2R1A,PSMA4,PSMB8,PSMC6,PSMD7,PSMC1,PSMC5,PSMC2,PSMA3,PSMD11,PSME3,SEC13,SUMO1,PSMD2,PSMD4,PSMD8,PSMB6,BUB3,PSMD14,PSMD6,PSMD10,CHMP4B,PSMD3,PSMD1,PSMD9,KPNB1,PSMB7,PSMD13,DYNC1LI1,DYNC1I2,DYNC1H1,NUDC,RCC2,PS…
	1	Hh mutants abrogate ligand secretion	REAC:R-HSA-5387390	1.69e-20	59	VCP,PSME2,PSME1,PSMA7,PSMA5,PSMA6,PSMB1,RPS27A,PSMA2,PSMC3,PSMA1,PSMB2,PSMC4,PSMB9,PSMB4,PSMB3,PSMA4,PSMB8,PSMC6,PSMD7,PSMC1,PSMC5,PSMC2,PSMA3,PSMD11,PSME3,PSMD2,PSMD4,PSMD8,PSMB6,PSMD14,PSMD6,PSMD10,PSMD3,PSMD1,PSMD9,PSMB7,PSMD13,PSMB10,PSMF1,PSME4
	1	Regulation of Apoptosis	REAC:R-HSA-169911	2.94e-23	53	PSME2,PSME1,PSMA7,PSMA5,PSMA6,PSMB1,RPS27A,PSMA2,PSMC3,PSMA1,PSMB2,PSMC4,PSMB9,PAK2,PSMB4,PSMB3,PSMA4,PSMB8,PSMC6,PSMD7,PSMC1,PSMC5,PSMC2,PSMA3,PSMD11,PSME3,PSMD2,PSMD4,PSMD8,PSMB6,PSMD14,PSMD6,PSMD10,PSMD3,PSMD1,PSMD9,PSMB7,PSMD13,PSMB10,PSMF1,PSME4
	1	TNFR2 non-canonical NF-kB pathway	REAC:R-HSA-5668541	3.27e-11	100	PSME2,PSME1,PSMA7,PSMA5,PSMA6,PSMB1,RPS27A,SKP1,PSMA2,PSMC3,PSMA1,PSMB2,PSMC4,PSMB9,PSMB4,PSMB3,PSMA4,PSMB8,PSMC6,PSMD7,PSMC1,PSMC5,PSMC2,PSMA3,PSMD11,UBE2M,PSME3,PSMD2,PSMD4,PSMD8,PSMB6,PSMD14,PSMD6,PSMD10,PSMD3,PSMD1,PSMD9,PSMB7,UBA3,PSMD13,PSMB10,PSMF1,PSME4
	1	FCERI mediated NF-kB activation	REAC:R-HSA-2871837	1.88e-13	136	IGLC3,PSME2,PSME1,UBE2N,IGKV3-20,PSMA7,PSMA5,PSMA6,PSMB1,RPS27A,SKP1,IGLV3-21,PSMA2,PSMC3,PSMA1,PSMB2,PSMC4,PSMB9,PSMB4,PSMB3,IGKV3D-20,PSMA4,IGHV3-7,PSMB8,PSMC6,IGLV1-47,PSMD7,PSMC1,UBE2V1,PSMC5,PSMC2,PSMA3,IGHV3-33,PSMD11,PSME3,PSMD2,PSMD4,PSMD8,PSMB6,PSMD14,PSMD6,IGKV2-30,PSMD10,IGKV1D-33,IGKV1-17,PSMD3,PSMD1,PSMD9,PSMB7,PSMD13,IGHV1-2,IGKV4-1,PSMB10,PSMF1,BCL10,PSME4
	1	ABC transporter disorders	REAC:R-HSA-5619084	5.7e-16	78	APOA1,VCP,PSME2,PSME1,PSMA7,PSMA5,PSMA6,PSMB1,RPS27A,PSMA2,PSMC3,PSMA1,PSMB2,PSMC4,PSMB9,PSMB4,PSMB3,PSMA4,PSMB8,PSMC6,PSMD7,PSMC1,PSMC5,PSMC2,PSMA3,PSMD11,PSME3,PSMD2,PSMD4,PSMD8,PSMB6,PSMD14,PSMD6,PSMD10,PSMD3,PSMD1,PSMD9,PSMB7,PSMD13,PSMB10,PSMF1,ERLIN2,PSME4
	1	p53-Dependent G1 DNA Damage Response	REAC:R-HSA-69563	7.56e-17	66	PSME2,PSME1,PSMA7,PSMA5,PSMA6,PSMB1,RPS27A,PSMA2,PSMC3,PSMA1,PSMB2,PSMC4,PSMB9,PSMB4,PSMB3,PSMA4,PSMB8,PSMC6,PSMD7,PSMC1,PSMC5,PSMC2,PSMA3,PSMD11,PSME3,PSMD2,PSMD4,PSMD8,PSMB6,PSMD14,PSMD6,PSMD10,PSMD3,PSMD1,PSMD9,PSMB7,PSMD13,PSMB10,PSMF1,PSME4
	1	SCF(Skp2)-mediated degradation of p27/p21	REAC:R-HSA-187577	5.29e-19	60	PSME2,PSME1,PSMA7,PSMA5,PSMA6,PSMB1,RPS27A,SKP1,PSMA2,PSMC3,PSMA1,PSMB2,PSMC4,PSMB9,PSMB4,PSMB3,PSMA4,PSMB8,PSMC6,PSMD7,PSMC1,PSMC5,PSMC2,PSMA3,PSMD11,PSME3,PSMD2,PSMD4,PSMD8,PSMB6,PSMD14,PSMD6,PSMD10,PSMD3,PSMD1,PSMD9,PSMB7,PSMD13,PSMB10,PSMF1
Cellular and nitrogen metabolism	2	RNA splicing, via transesterification reactions	GO:0000375	5.14e-23	1678	PRDX6,HNRNPA2B1,HSPA8,HNRNPK,NCL,SNRPD2,HNRNPA3,RALY,HNRNPA1,HNRNPA0,HNRNPL,KHSRP,PTBP1,HNRNPU,SNRPD1,HNRNPF,SYNCRIP,PABPC1,HNRNPH1,HNRNPR,SNRPD3,SF3B6,MAGOH,SRSF1,SNRPA1,SNRPE,DDX39B,STRAP,U2AF2,DDX17,C1QBP,HNRNPC,LSM2,RBM3,PPIL1,SRSF7,PRPF19,SNU13,PPIL3,SRSF3,DCPS,SFPQ,TRA2B,LSM1,SNRPG,HNRNPM,LSM8,DDX5,RBMX,EIF4A3,LSM7,HNRNPH3,SF3A1,PUF60,DDX1,SNRPB2,LSM6,LSM3,DHX9,KHDRBS1,SF3B2,DAZAP1,SNRPB,LS…
	2	cellular biosynthetic process	GO:0044249	8.87e-09	10363	TPI1,SOD1,SH3BGRL,APRT,HSPE1,RPLP2,HSPB1,ENO1,MTPN,PARK7,ACTB,HSPB6,PPIA,ACTA2,DPY30,GAPDH,YWHAZ,ALDOA,S100A9,ANXA2,VIM,PKM,HINT1,BOLA2,ADIRF,GSTP1,MZB1,PGK1,RPS21,DBI,CALR,RNH1,RACK1,PPIB,ACTN4,PRDX6,BASP1,NPM1,P4HB,HNRNPA2B1,AGR2,APOA1,ANXA1,NME2,RPS28,CBX3,TKT,CBR1,SAA1,RPL12,RPS10,PRDX5,ACTR3,RPS12,HSPA8,RPLP1,CCT2,ATIC,RPS3,AKR1A1,FGB,TMSB4X,PDIA3,RPL30,RPS8,SOD2,HDGF,HSPD1,ANXA4,EEF2,VCP,PC…
	2	nitrogen compound metabolic process	GO:0006807	1.55e-19	11934	SOD1,SH3BGRL,APRT,HSPE1,RPLP2,HSPB1,ENO1,MTPN,PARK7,ACTB,HSPB6,PPIA,DPY30,GAPDH,CKB,YWHAZ,ALDOA,FABP1,S100A9,ANXA2,VIM,UFM1,PKM,HINT1,BOLA2,ADIRF,GSTP1,CSTB,PGK1,RPS21,TTR,DBI,AK2,CALR,RNH1,TXN,NIT2,RACK1,PPIB,ACTN4,PRDX6,YWHAB,BASP1,NPM1,P4HB,HNRNPA2B1,LAP3,APOA1,YWHAE,ANXA1,PGAM1,NME2,RPS28,CBX3,TKT,RAB7A,IDH1,RPL12,RPS10,SERPINA1,PRDX5,ACTR3,RPS12,SFN,PRDX4,HSPA8,YWHAG,RPLP1,CCT2,ATIC,RPS3,AKR…
	2	cellular component organization or biogenesis	GO:0071840	6.76e-15	8195	SOD1,TIMM8A,TAGLN2,ENO1,MTPN,PARK7,ACTB,PPIA,TF,DPY30,GAPDH,YWHAZ,ALDOA,PDLIM1,S100A9,ANXA2,VIM,TUBB,TUBB4B,UFM1,BOLA2,CSRP1,CSTB,MZB1,RPS21,CALR,RNH1,CFL1,RACK1,ACTN4,PFN1,TUBA1C,NPM1,HNRNPA2B1,APOA1,ANXA1,MYL9,TUBB4A,CHGA,RAB14,RPS28,CBX3,TPM4,RAB7A,COTL1,JCHAIN,TUBB2A,ACTR3,RPS12,SFN,ARF1,S100A6,HSPA8,CCT2,LCP1,RPS3,GGCT,TUBA4A,FGB,TMSB4X,PDIA3,WDR1,RPS8,TIMM13,SOD2,HDGF,HSPD1,VCP,ITLN1,TPM2,C…
	2	macromolecule biosynthetic process	GO:0009059	2.31e-05	9500	SOD1,SH3BGRL,HSPE1,RPLP2,HSPB1,ENO1,MTPN,PARK7,ACTB,HSPB6,PPIA,ACTA2,DPY30,GAPDH,YWHAZ,S100A9,ANXA2,VIM,PKM,HINT1,BOLA2,ADIRF,GSTP1,MZB1,PGK1,RPS21,DBI,CALR,RNH1,RACK1,PPIB,ACTN4,PRDX6,BASP1,NPM1,P4HB,HNRNPA2B1,AGR2,APOA1,ANXA1,NME2,RPS28,CBX3,SAA1,RPL12,RPS10,PRDX5,ACTR3,RPS12,HSPA8,RPLP1,CCT2,RPS3,FGB,TMSB4X,PDIA3,RPL30,RPS8,SOD2,HDGF,HSPD1,ANXA4,EEF2,VCP,PCBP1,EEF1B2,AHNAK,HSPA1B,RPSA,UGDH,ANX…
	2	biosynthetic process	GO:0009058	9.34e-10	10501	TPI1,SOD1,SH3BGRL,APRT,HSPE1,RPLP2,HSPB1,ENO1,MTPN,PARK7,ACTB,HSPB6,PPIA,ACTA2,DPY30,GAPDH,CKB,YWHAZ,ALDOA,S100A9,ANXA2,VIM,PKM,HINT1,BOLA2,ADIRF,GSTP1,MZB1,PGK1,RPS21,DBI,CALR,RNH1,RACK1,PPIB,ACTN4,PRDX6,BASP1,NPM1,P4HB,HNRNPA2B1,AGR2,APOA1,ANXA1,PGAM1,NME2,RPS28,CBX3,TKT,MDH2,CBR1,SAA1,RPL12,RPS10,PRDX5,ACTR3,RPS12,HSPA8,RPLP1,CCT2,ATIC,RPS3,AKR1A1,FGB,TMSB4X,PDIA3,RPL30,RPS8,SOD2,HDGF,HSPD1,AN…
	2	macromolecule metabolic process	GO:0043170	1.67e-07	12145	SOD1,SH3BGRL,HSPE1,RPLP2,HSPB1,ENO1,MTPN,PARK7,ACTB,HSPB6,PPIA,ACTA2,DPY30,GAPDH,YWHAZ,FABP1,S100A9,ANXA2,VIM,UFM1,PKM,HINT1,BOLA2,ADIRF,GSTP1,CSTB,MZB1,PGK1,RPS21,DBI,CALR,RNH1,TXN,RACK1,PPIB,ACTN4,PRDX6,YWHAB,BASP1,NPM1,P4HB,HNRNPA2B1,AGR2,LAP3,APOA1,YWHAE,ANXA1,NME2,RPS28,CBX3,RAB7A,SAA1,RPL12,RPS10,SERPINA1,PRDX5,ACTR3,RPS12,SFN,PRDX4,HSPA8,YWHAG,RPLP1,CCT2,RPS3,FGB,TMSB4X,PDIA3,RPL30,RPS8,SO…
	2	spliceosomal complex assembly	GO:0000245	8.31e-07	334	SNRPD2,SNRPD1,SNRPD3,SF3B6,SRSF1,SNRPA1,SNRPE,DDX39B,PRPF19,SNRPG,SF3A1,PUF60,DDX1,SNRPB2,SF3B2,SNRPB,SNRPC,SF3A3,SF1,SRSF9,SNRPF,SF3B1,CELF2,SF3B3,SRSF6,SRPK1,SNRNP200
	2	cellular nitrogen compound biosynthetic process	GO:0044271	0.000473	4858	SH3BGRL,APRT,RPLP2,HSPB1,ENO1,MTPN,PARK7,ACTB,PPIA,GAPDH,YWHAZ,ALDOA,S100A9,ANXA2,VIM,PKM,HINT1,ADIRF,RPS21,CALR,RACK1,ACTN4,BASP1,NPM1,HNRNPA2B1,NME2,RPS28,CBX3,RPL12,RPS10,PRDX5,ACTR3,RPS12,HSPA8,RPLP1,CCT2,ATIC,RPS3,TMSB4X,RPL30,RPS8,SOD2,HDGF,ANXA4,EEF2,VCP,PCBP1,CMPK1,EEF1B2,HSPA1B,RPSA,UGDH,ANXA3,LTF,EIF5A,DAP,UBE2L3,HNRNPK,YWHAQ,MYCBP,ATP5PF,HSP90AB1,DDAH1,CNBP,SET,NANS,UBE2N,ATP5F1B,GMDS,…
	2	cellular aromatic compound metabolic process	GO:0006725	0.00916799	8032	APRT,ENO1,MTPN,PARK7,ACTB,PPIA,YWHAZ,ALDOA,S100A9,ANXA2,VIM,PKM,HINT1,ADIRF,RPS21,TTR,AK2,CALR,RNH1,ACTN4,PRDX6,BASP1,NPM1,HNRNPA2B1,PGAM1,NME2,RPS28,CBX3,TKT,IDH1,PRDX5,ACTR3,HSPA8,CCT2,ATIC,RPS3,AKR1A1,TMSB4X,BLVRB,RPS8,SOD2,HDGF,HSPD1,ANXA4,VCP,GLRX,PCBP1,CMPK1,DCTPP1,AHNAK,HSPA1B,UGDH,ANXA3,LTF,EIF5A,DAP,UBE2L3,AKR1C3,DPYSL2,HNRNPK,YWHAQ,MYCBP,ATP5PF,HSP90AB1,CNBP,SET,NANS,PGLS,UBE2N,S100A11,…
	2	organic cyclic compound metabolic process	GO:1901360	0.00328347	8271	SOD1,APRT,ENO1,MTPN,PARK7,ACTB,PPIA,YWHAZ,ALDOA,S100A9,ANXA2,VIM,PKM,HINT1,ADIRF,RPS21,TTR,AK2,CALR,RNH1,ACTN4,PRDX6,BASP1,NPM1,HNRNPA2B1,APOA1,PGAM1,NME2,RPS28,CBX3,TKT,CBR1,IDH1,PRDX5,ACTR3,HSPA8,CCT2,ATIC,RPS3,AKR1A1,TMSB4X,BLVRB,RPS8,SOD2,HDGF,HSPD1,ANXA4,VCP,GLRX,PCBP1,CMPK1,DCTPP1,AHNAK,HSPA1B,UGDH,ANXA3,LTF,EIF5A,DAP,UBE2L3,AKR1C3,DPYSL2,HNRNPK,YWHAQ,MYCBP,ATP5PF,HSP90AB1,CNBP,SET,NANS,PGL…
	2	mRNA splicing, via spliceosome	GO:0000398	8.19e-22	1674	PRDX6,HNRNPA2B1,HSPA8,HNRNPK,NCL,SNRPD2,HNRNPA3,RALY,HNRNPA1,HNRNPA0,HNRNPL,PTBP1,HNRNPU,SNRPD1,HNRNPF,SYNCRIP,PABPC1,HNRNPH1,HNRNPR,SNRPD3,SF3B6,MAGOH,SRSF1,SNRPA1,SNRPE,DDX39B,STRAP,U2AF2,DDX17,C1QBP,HNRNPC,LSM2,RBM3,PPIL1,SRSF7,PRPF19,SNU13,PPIL3,SRSF3,DCPS,SFPQ,TRA2B,SNRPG,HNRNPM,LSM8,DDX5,RBMX,EIF4A3,LSM7,HNRNPH3,SF3A1,PUF60,DDX1,SNRPB2,LSM6,LSM3,DHX9,KHDRBS1,SF3B2,DAZAP1,SNRPB,LSM4,SNRPC,EF…
	2	protein-containing complex organization	GO:0043933	6.75e-16	3919	MTPN,PARK7,ACTB,DPY30,ALDOA,MZB1,CALR,CFL1,RACK1,PFN1,NPM1,APOA1,TUBB4A,RPS28,CBX3,COTL1,JCHAIN,HSPA8,CCT2,LCP1,RPS3,FGB,TMSB4X,PDIA3,WDR1,SOD2,HDGF,HSPD1,VCP,ITLN1,HSPA1B,RPSA,UGDH,H4C1,GSN,HSP90AB1,CAPZA1,SET,BANF1,HSD17B10,CAPG,HPRT1,HSP90AA1,RPS19,TMSB10,HSPA5,PFDN6,TRMT112,APOA2,RPL5,ELOB,EIF6,HMGB1,CAPZB,PYM1,SNRPD2,SKP1,FGG,NUDT21,VIL1,MAP4,PYCARD,WARS1,CDC42,RPL23,EIF3I,PPP1CA,HNRNPU,SNRP…
	2	cellular component biogenesis	GO:0044085	3.73e-20	4814	MTPN,PARK7,ACTB,YWHAZ,ALDOA,PDLIM1,ANXA2,BOLA2,CSRP1,MZB1,RPS21,CALR,RACK1,PFN1,NPM1,APOA1,MYL9,TUBB4A,CHGA,RAB14,RPS28,RAB7A,COTL1,JCHAIN,ACTR3,RPS12,HSPA8,CCT2,LCP1,RPS3,FGB,TMSB4X,PDIA3,WDR1,RPS8,SOD2,HSPD1,VCP,ITLN1,DYNLL1,HSPA1B,ACTN1,RPSA,UGDH,H4C1,RAB1A,GSN,HSP90B1,HSP90AB1,CAPZA1,SET,BANF1,GDI2,TPM1,HSD17B10,CAPG,HPRT1,FLNA,VCL,HSP90AA1,RPS19,TMSB10,HSPA5,RPS11,PFDN6,TRMT112,APOA2,RPL5,EL…
	2	organic substance biosynthetic process	GO:1901576	8.03e-09	10451	TPI1,SOD1,SH3BGRL,APRT,HSPE1,RPLP2,HSPB1,ENO1,MTPN,PARK7,ACTB,HSPB6,PPIA,ACTA2,DPY30,GAPDH,CKB,YWHAZ,ALDOA,S100A9,ANXA2,VIM,PKM,HINT1,BOLA2,ADIRF,GSTP1,MZB1,PGK1,RPS21,DBI,CALR,RNH1,RACK1,PPIB,ACTN4,PRDX6,BASP1,NPM1,P4HB,HNRNPA2B1,AGR2,APOA1,ANXA1,PGAM1,NME2,RPS28,CBX3,TKT,MDH2,CBR1,SAA1,RPL12,RPS10,PRDX5,ACTR3,RPS12,HSPA8,RPLP1,CCT2,ATIC,RPS3,AKR1A1,FGB,TMSB4X,PDIA3,RPL30,RPS8,SOD2,HDGF,HSPD1,AN…
	2	cellular component assembly	GO:0022607	1.27e-17	4539	MTPN,PARK7,ACTB,YWHAZ,ALDOA,PDLIM1,ANXA2,BOLA2,CSRP1,MZB1,CALR,RACK1,PFN1,NPM1,APOA1,MYL9,TUBB4A,RAB14,RPS28,RAB7A,COTL1,JCHAIN,ACTR3,HSPA8,CCT2,LCP1,RPS3,FGB,TMSB4X,PDIA3,WDR1,SOD2,HSPD1,VCP,ITLN1,DYNLL1,HSPA1B,ACTN1,RPSA,UGDH,H4C1,RAB1A,GSN,HSP90B1,HSP90AB1,CAPZA1,SET,BANF1,GDI2,TPM1,HSD17B10,CAPG,HPRT1,FLNA,VCL,HSP90AA1,RPS19,TMSB10,HSPA5,PFDN6,APOA2,RPL5,ELOB,TLN1,EIF6,HMGB1,CAPZB,SNRPD2,RHOA…
	2	negative regulation of gene expression	GO:0010629	2.26e-07	1617	PARK7,GAPDH,VIM,GSTP1,CALR,RNH1,RACK1,NPM1,HNRNPA2B1,APOA1,ANXA1,CBX3,RPS3,TMSB4X,ANXA4,HSPA1B,LTF,HSP90AB1,BANF1,YBX3,CAST,APOA2,ELOB,YBX1,EIF6,HMGB1,NCL,PYM1,RIDA,SNX12,RAN,PYCARD,HNRNPA0,APEX1,RPS13,KHSRP,PTBP1,F2,HNRNPU,MIF,SERPINB1,SYNCRIP,PABPC1,ERP29,SSB,ELAVL1,TRIM28,CNPY2,MAGOH,ORM1,CTSZ,FBLN1,HNRNPD,HNRNPAB,EIF4EBP1,RPS26,RAC1,EIF4EBP2,ILF3,LMNA,SND1,U2AF2,EZR,ELOC,PDCD4,CRKL,C1QBP,HNRN…
	2	positive regulation of gene expression	GO:0010628	0.000156	1182	SOD1,SH3BGRL,HSPB1,ENO1,PARK7,ACTA2,DPY30,GAPDH,ANXA2,VIM,PKM,MZB1,PRDX6,NPM1,AGR2,ANXA1,SAA1,RPS3,HSPD1,EEF2,HSPA1B,EIF5A,RAB1A,GSN,CNBP,FUBP1,HSP90AA1,YBX3,TRMT112,APOA2,RPL5,PDCD5,MYH9,YBX1,EIF6,HMGB1,NCL,PYM1,PNP,PYCARD,HNRNPA0,WARS1,RPL23,HNRNPU,S100A10,RBP4,MSN,MIF,RPS7,SYNCRIP,PABPC1,ERP29,SSB,ELAVL1,DDT,RPS4X,G3BP1,ORM2,ORM1,C3,FBLN1,HNRNPD,GPI,HNRNPAB,AIF1,RPL11,U2AF2,EZR,NIBAN2,STAT1,LA…
	2	cellular component organization	GO:0016043	2.22e-13	7984	SOD1,TIMM8A,TAGLN2,ENO1,MTPN,PARK7,ACTB,PPIA,TF,DPY30,GAPDH,YWHAZ,ALDOA,PDLIM1,S100A9,ANXA2,VIM,TUBB,TUBB4B,UFM1,BOLA2,CSRP1,CSTB,MZB1,CALR,RNH1,CFL1,RACK1,ACTN4,PFN1,TUBA1C,NPM1,HNRNPA2B1,APOA1,ANXA1,MYL9,TUBB4A,CHGA,RAB14,RPS28,CBX3,TPM4,RAB7A,COTL1,JCHAIN,TUBB2A,ACTR3,SFN,ARF1,S100A6,HSPA8,CCT2,LCP1,RPS3,GGCT,TUBA4A,FGB,TMSB4X,PDIA3,WDR1,TIMM13,SOD2,HDGF,HSPD1,VCP,ITLN1,TPM2,CAP1,DYNLL1,AHNAK,…
	2	negative regulation of macromolecule metabolic process	GO:0010605	2.45e-05	3339	HSPB1,ENO1,PARK7,PPIA,GAPDH,YWHAZ,FABP1,ANXA2,VIM,GSTP1,CSTB,DBI,CALR,RNH1,RACK1,YWHAB,BASP1,NPM1,HNRNPA2B1,APOA1,YWHAE,ANXA1,CBX3,SERPINA1,PRDX5,SFN,HSPA8,YWHAG,RPS3,TMSB4X,HDGF,ANXA4,HSPA1B,CST4,LTF,DAP,HNRNPK,ENSA,YWHAQ,CST1,HSP90AB1,CNBP,SET,BANF1,CALM3,S100A11,FLNA,YBX3,CAST,PFDN6,APOA2,RPL5,FKBP1A,FBP1,ELOB,YBX1,EIF6,HMGB1,NCL,PYM1,RIDA,SNX12,RAN,MVP,RALY,HNRNPA1,PYCARD,CTSB,HNRNPA0,APEX1,W…
	2	protein-containing complex assembly	GO:0065003	6.11e-20	3149	MTPN,PARK7,ALDOA,MZB1,CALR,RACK1,PFN1,NPM1,APOA1,TUBB4A,RPS28,COTL1,JCHAIN,HSPA8,CCT2,LCP1,RPS3,FGB,TMSB4X,PDIA3,SOD2,HSPD1,VCP,ITLN1,HSPA1B,RPSA,UGDH,H4C1,GSN,HSP90AB1,CAPZA1,SET,HSD17B10,CAPG,HPRT1,HSP90AA1,RPS19,TMSB10,HSPA5,PFDN6,APOA2,RPL5,ELOB,EIF6,HMGB1,CAPZB,SNRPD2,FGG,NUDT21,VIL1,MAP4,PYCARD,WARS1,CDC42,EIF3I,SNRPD1,SUB1,TBCA,CRYAB,PPP2CA,SLC9A3R1,RPL38,MIF,LGALS3,PFDN5,CAPZA2,RPS14,CLTC…
	2	mRNA metabolic process	GO:0016071	2.15e-21	2112	ANXA2,VIM,RNH1,PRDX6,NPM1,HNRNPA2B1,HSPA8,HSPA1B,HNRNPK,YBX3,YBX1,NCL,PYM1,SNRPD2,HNRNPA3,RIDA,RALY,NUDT21,HNRNPA1,HNRNPA0,APEX1,HNRNPL,KHSRP,PTBP1,HNRNPU,S100A10,SNRPD1,HNRNPF,SYNCRIP,PABPC1,HNRNPH1,SSB,ELAVL1,HNRNPR,SNRPD3,PCBP2,SF3B6,EEF1D,MAGOH,SRSF1,SNRPA1,SNRPE,DDX39B,HNRNPD,HNRNPAB,STRAP,SND1,U2AF2,DDX17,C1QBP,HNRNPC,LSM2,RBM3,RPRD1B,PPIL1,SRSF7,NONO,PRPF19,SNU13,PPIL3,SERBP1,SRSF3,DCPS,SF…
	2	negative regulation of metabolic process	GO:0009892	4.08e-05	3563	SOD1,HSPB1,ENO1,PARK7,PPIA,GAPDH,YWHAZ,FABP1,ANXA2,VIM,GSTP1,CSTB,DBI,CALR,RNH1,RACK1,YWHAB,HP,BASP1,NPM1,HNRNPA2B1,APOA1,YWHAE,ANXA1,CBX3,SERPINA1,PRDX5,SFN,HSPA8,YWHAG,RPS3,TMSB4X,HDGF,ANXA4,DYNLL1,HSPA1B,CST4,LTF,DAP,AKR1C3,HNRNPK,ENSA,YWHAQ,CST1,HSP90AB1,CNBP,SET,BANF1,CALM3,S100A11,ALDH1A1,FLNA,RPS19,YBX3,CAST,PFDN6,APOA2,RPL5,FKBP1A,FBP1,ELOB,YBX1,EIF6,HMGB1,NCL,PYM1,RIDA,SNX12,RAN,MVP,RALY…
	2	organic substance metabolic process	GO:0071704	1.2e-27	13735	TPI1,SOD1,SH3BGRL,APRT,HSPE1,RPLP2,LDHA,HSPB1,ENO1,MTPN,PARK7,ACTB,HSPB6,FABP5,PPIA,ACTA2,DPY30,GAPDH,CKB,YWHAZ,ALDOA,FABP1,S100A9,ANXA2,VIM,PRDX2,UFM1,PRDX1,PKM,HINT1,BOLA2,ADIRF,GSTP1,CSTB,MZB1,PGK1,RPS21,TTR,DBI,AK2,CALR,RNH1,TXN,NIT2,RACK1,PPIB,ACTN4,PRDX6,YWHAB,HP,BASP1,NPM1,P4HB,HNRNPA2B1,AGR2,LAP3,APOA1,YWHAE,ANXA1,PGAM1,NME2,RPS28,CBX3,TKT,MDH2,CBR1,RAB7A,SAA1,IDH1,RPL12,RPS10,SERPINA1,AM…
	2	regulation of metabolic process	GO:0019222	0.00520622	7293	SOD1,SH3BGRL,HSPE1,HSPB1,ENO1,MTPN,PARK7,ACTB,FABP5,PPIA,ACTA2,DPY30,GAPDH,YWHAZ,FABP1,IGHA1,S100A9,ANXA2,VIM,PKM,HINT1,ADIRF,GSTP1,CSTB,MZB1,DBI,CALR,RNH1,TXN,RACK1,ACTN4,PRDX6,YWHAB,HP,BASP1,NPM1,HNRNPA2B1,AGR2,APOA1,YWHAE,ANXA1,PGAM1,NME2,CBX3,CBR1,RAB7A,JCHAIN,SAA1,SERPINA1,PRDX5,ACTR3,SFN,LCN2,HSPA8,YWHAG,CCT2,RPS3,TMSB4X,SOD2,HDGF,HSPD1,ANXA4,EEF2,VCP,ITLN1,PCBP1,DYNLL1,AHNAK,NPC2,HSPA1B,CS…
	2	protein-RNA complex organization	GO:0071826	7.96e-22	1581	RPS28,VCP,RPSA,HSP90AB1,HSP90AA1,RPS19,RPL5,EIF6,SNRPD2,NUDT21,EIF3I,SNRPD1,RPL38,RPS14,SNRPD3,RPLP0,SF3B6,XRCC5,SRSF1,SNRPA1,RPL23A,SNRPE,DDX39B,RPS27,STRAP,PTGES3,RPL6,RPL11,RPS5,RUVBL1,KIF5B,LSM2,EIF3F,EIF2S3,PRPF19,RPL13A,EIF3D,MCTS1,SNRPG,SF3A1,PUF60,DDX1,SNRPB2,DHX9,RUVBL2,SF3B2,EIF2S2,SNRPB,EIF3H,LSM4,SNRPC,SF3A3,RRS1,SF1,EIF3B,EIF3E,SRSF9,EIF3A,SNRPF,CPSF6,RPL10,SF3B1,EIF3G,PRMT5,EIF3K,CE…
	2	protein-RNA complex assembly	GO:0022618	8.36e-22	1573	RPS28,RPSA,HSP90AB1,HSP90AA1,RPS19,RPL5,EIF6,SNRPD2,NUDT21,EIF3I,SNRPD1,RPL38,RPS14,SNRPD3,RPLP0,SF3B6,XRCC5,SRSF1,SNRPA1,RPL23A,SNRPE,DDX39B,RPS27,STRAP,PTGES3,RPL6,RPL11,RPS5,RUVBL1,LSM2,EIF3F,EIF2S3,PRPF19,RPL13A,EIF3D,MCTS1,SNRPG,SF3A1,PUF60,DDX1,SNRPB2,DHX9,RUVBL2,SF3B2,EIF2S2,SNRPB,EIF3H,LSM4,SNRPC,SF3A3,RRS1,SF1,EIF3B,EIF3E,SRSF9,EIF3A,SNRPF,CPSF6,RPL10,SF3B1,EIF3G,PRMT5,EIF3K,CELF2,EIF3M,…
	2	RNA processing	GO:0006396	1.1e-18	3190	RPS21,PRDX6,HNRNPA2B1,RPS28,HSPA8,RPS8,AHNAK,HNRNPK,HSD17B10,RPS19,TRMT112,RPL5,EIF6,NCL,SNRPD2,HNRNPA3,RPS16,RALY,NUDT21,HNRNPA1,HNRNPA0,HNRNPL,RPS13,KHSRP,PTBP1,HNRNPU,RPS17,SNRPD1,HNRNPF,PPP2CA,RPL7,RPS7,SYNCRIP,PABPC1,RTRAF,HNRNPH1,RPS14,SSB,GON7,HNRNPR,SNRPD3,SF3B6,RPL27,MAGOH,SRSF1,SNRPA1,HNRNPUL1,SNRPE,DDX39B,RPS24,RPS27,HNRNPD,PPP2R1A,STRAP,RPS26,HNRNPH2,RPL11,RPS6,U2AF2,DDX17,RPS25,RTCB,…
	2	ribonucleoprotein complex biogenesis	GO:0022613	1.43e-22	1845	RPS21,NPM1,RPS28,RPS12,RPS8,RPSA,HSP90AB1,HSP90AA1,RPS19,RPS11,TRMT112,RPL5,EIF6,RPS3A,SNRPD2,RAN,RPS16,NUDT21,RPS15A,RPS13,EIF3I,RPS17,SNRPD1,RPL7,RPL38,RPS7,RPS14,SNRPD3,RPS4X,RPLP0,SF3B6,XRCC5,RPL27,SRSF1,SNRPA1,RPL23A,SNRPE,DDX39B,RPS24,RPS27,STRAP,PTGES3,RPL6,RPL11,RPS9,RPS5,RPS6,RPS25,RUVBL1,C1QBP,LSM2,RPL14,EIF3F,EIF2S3,EIF1AX,PRPF19,SNU13,SERBP1,RPL13A,EIF3D,MCTS1,SNRPG,EIF2A,GLUL,SF3A1,P…
	2	mRNA processing	GO:0006397	3.22e-21	1863	PRDX6,HNRNPA2B1,HSPA8,HNRNPK,NCL,SNRPD2,HNRNPA3,RALY,NUDT21,HNRNPA1,HNRNPA0,HNRNPL,KHSRP,PTBP1,HNRNPU,SNRPD1,HNRNPF,SYNCRIP,PABPC1,HNRNPH1,HNRNPR,SNRPD3,SF3B6,MAGOH,SRSF1,SNRPA1,SNRPE,DDX39B,STRAP,U2AF2,DDX17,C1QBP,HNRNPC,LSM2,RBM3,RPRD1B,PPIL1,SRSF7,NONO,PRPF19,SNU13,PPIL3,SRSF3,DCPS,SFPQ,TRA2B,LSM1,SNRPG,HNRNPM,LSM8,DDX5,RBMX,EIF4A3,LSM7,HNRNPH3,SF3A1,PUF60,DDX1,SNRPB2,LSM6,LSM3,DHX9,KHDRBS1,SF…
	2	RNA splicing	GO:0008380	4.35e-23	1819	PRDX6,HNRNPA2B1,HSPA8,AHNAK,HNRNPK,NCL,SNRPD2,HNRNPA3,RALY,HNRNPA1,HNRNPA0,HNRNPL,RPS13,KHSRP,PTBP1,HNRNPU,SNRPD1,HNRNPF,PPP2CA,SYNCRIP,PABPC1,RTRAF,HNRNPH1,HNRNPR,SNRPD3,SF3B6,MAGOH,SRSF1,SNRPA1,SNRPE,DDX39B,PPP2R1A,STRAP,RPS26,HNRNPH2,U2AF2,DDX17,RTCB,C1QBP,HNRNPC,LSM2,RBM3,PPIL1,SRSF7,NONO,PRPF19,SNU13,PPIL3,SRSF3,DCPS,SFPQ,TRA2B,LSM1,SNRPG,HNRNPM,LSM8,DDX5,RBMX,EIF4A3,LSM7,CCAR2,HNRNPH3,SF3A1…
	2	negative regulation of nitrogen compound metabolic process	GO:0051172	2.43e-05	2353	HSPB1,ENO1,PARK7,PPIA,GAPDH,YWHAZ,FABP1,ANXA2,GSTP1,CSTB,DBI,CALR,RACK1,YWHAB,BASP1,NPM1,YWHAE,CBX3,SERPINA1,PRDX5,SFN,HSPA8,YWHAG,RPS3,HDGF,HSPA1B,CST4,LTF,DAP,HNRNPK,ENSA,YWHAQ,CST1,HSP90AB1,CNBP,SET,CALM3,S100A11,FLNA,YBX3,CAST,PFDN6,RPL5,FKBP1A,FBP1,YBX1,EIF6,HMGB1,NCL,RIDA,SNX12,MVP,RALY,HNRNPA1,PYCARD,CTSB,HNRNPA0,WARS1,RPL23,HNRNPL,RPS13,KHSRP,PTBP1,F2,HNRNPU,SUB1,CRYAB,PPP2CA,SERPINB5,SER…
	2	metabolic process	GO:0008152	1.5e-31	14179	TPI1,SOD1,SH3BGRL,APRT,HSPE1,RPLP2,LDHA,HSPB1,PPA1,ENO1,MTPN,PARK7,ACTB,HSPB6,FABP5,PPIA,ACTA2,DPY30,GAPDH,CKB,YWHAZ,ALDOA,FABP1,IGHA1,S100A9,ANXA2,VIM,PRDX2,UFM1,PRDX1,PKM,HINT1,BOLA2,ADIRF,GSTP1,CSTB,MZB1,PGK1,RPS21,TTR,DBI,AK2,CALR,RNH1,TXN,NIT2,RACK1,PPIB,ACTN4,PRDX6,YWHAB,HP,BASP1,NPM1,P4HB,HNRNPA2B1,AGR2,LAP3,APOA1,YWHAE,ANXA1,PGAM1,NME2,RPS28,CBX3,TKT,MDH2,CBR1,RAB7A,JCHAIN,SAA1,IDH1,RPL12…
	2	gene expression	GO:0010467	1.94e-08	9001	SOD1,SH3BGRL,HSPE1,RPLP2,HSPB1,ENO1,MTPN,PARK7,ACTB,HSPB6,PPIA,ACTA2,DPY30,GAPDH,YWHAZ,S100A9,ANXA2,VIM,PKM,HINT1,BOLA2,ADIRF,GSTP1,MZB1,PGK1,RPS21,CALR,RNH1,RACK1,PPIB,ACTN4,PRDX6,BASP1,NPM1,P4HB,HNRNPA2B1,AGR2,APOA1,ANXA1,NME2,RPS28,CBX3,SAA1,RPL12,RPS10,PRDX5,ACTR3,RPS12,HSPA8,RPLP1,CCT2,RPS3,FGB,TMSB4X,PDIA3,RPL30,RPS8,SOD2,HDGF,HSPD1,ANXA4,EEF2,PCBP1,EEF1B2,AHNAK,HSPA1B,RPSA,ANXA3,LTF,EIF5A,…
	2	negative regulation of biological process	GO:0048519	4.22e-06	5913	SOD1,ALB,PEBP1,HSPB1,ENO1,MTPN,PARK7,ACTB,PPIA,GAPDH,YWHAZ,FABP1,ANXA2,VIM,PRDX2,UFM1,GSTP1,CSTB,PGK1,DBI,CALR,RNH1,CFL1,RACK1,MT2A,ACTN4,YWHAB,HP,BASP1,PFN1,NPM1,HNRNPA2B1,FTH1,APOA1,YWHAE,ANXA1,NME2,ARHGDIB,TUBB4A,CHGA,TPT1,CBX3,RAB7A,ANXA5,SAA1,SERPINA1,PRDX5,SFN,ARF1,HSPA8,YWHAG,CAT,RPS3,FGB,TMSB4X,SOD2,HDGF,HSPD1,ANXA4,VCP,DYNLL1,HSPA1B,CST4,LTF,ANXA6,H4C1,DAP,AKR1C3,GSN,HSP90B1,HNRNPK,ENSA,…
	2	positive regulation of biological process	GO:0048518	0.000256	6252	SOD1,SH3BGRL,IGLC3,HSPE1,HSPB1,ENO1,MTPN,PARK7,ACTB,HSPB6,FABP5,PPIA,ACTA2,TF,DPY30,GAPDH,IGHA1,S100A9,ANXA2,VIM,PKM,ADIRF,GSTP1,MZB1,DBI,CALR,TXN,CA2,CFL1,RACK1,PPIB,ACTN4,PRDX6,BASP1,PFN1,NPM1,P4HB,HNRNPA2B1,AGR2,APOA1,YWHAE,ANXA1,NME2,CHGA,CBR1,RAB7A,JCHAIN,SAA1,ACTR3,RPS12,SFN,LCN2,S100A6,HSPA8,CCT2,LCP1,LGALS1,RPS3,FGB,TMSB4X,INSL5,SOD2,HDGF,HSPD1,EEF2,VCP,GLRX,ITLN1,PCBP1,AHNAK,HSPA1B,PSME2…
	2	positive regulation of cellular process	GO:0048522	0.0028768	5710	SOD1,SH3BGRL,HSPB1,ENO1,MTPN,PARK7,ACTB,PPIA,ACTA2,TF,DPY30,GAPDH,S100A9,ANXA2,VIM,PKM,ADIRF,GSTP1,MZB1,CALR,TXN,CA2,RACK1,ACTN4,PRDX6,PFN1,NPM1,P4HB,HNRNPA2B1,AGR2,APOA1,YWHAE,ANXA1,NME2,CHGA,CBR1,RAB7A,SAA1,ACTR3,RPS12,SFN,S100A6,CCT2,LCP1,LGALS1,RPS3,FGB,TMSB4X,SOD2,HDGF,HSPD1,EEF2,VCP,GLRX,ITLN1,PCBP1,AHNAK,HSPA1B,ANXA3,LTF,EIF5A,UBE2L3,RAB1A,AKR1C3,GSN,HNRNPK,HSP90AB1,DDAH1,CNBP,FUBP1,CALM3,…
	2	cellular nitrogen compound metabolic process	GO:0034641	8.12e-10	8445	SH3BGRL,APRT,RPLP2,HSPB1,ENO1,MTPN,PARK7,ACTB,PPIA,GAPDH,YWHAZ,ALDOA,S100A9,ANXA2,VIM,PKM,HINT1,ADIRF,RPS21,TTR,AK2,CALR,RNH1,RACK1,ACTN4,PRDX6,BASP1,NPM1,HNRNPA2B1,PGAM1,NME2,RPS28,CBX3,TKT,IDH1,RPL12,RPS10,PRDX5,ACTR3,RPS12,HSPA8,RPLP1,CCT2,ATIC,RPS3,TMSB4X,RPL30,BLVRB,RPS8,SOD2,HDGF,HSPD1,ANXA4,EEF2,VCP,GLRX,PCBP1,CMPK1,EEF1B2,DCTPP1,AHNAK,HSPA1B,RPSA,UGDH,ANXA3,LTF,EIF5A,DAP,UBE2L3,DPYSL2,HNR…
	2	negative regulation of cellular process	GO:0048523	0.000128	5511	SOD1,ALB,PEBP1,HSPB1,ENO1,MTPN,PARK7,ACTB,PPIA,GAPDH,YWHAZ,FABP1,ANXA2,VIM,PRDX2,UFM1,GSTP1,DBI,CALR,RNH1,CFL1,RACK1,ACTN4,YWHAB,HP,BASP1,PFN1,NPM1,HNRNPA2B1,FTH1,APOA1,YWHAE,ANXA1,NME2,ARHGDIB,TUBB4A,CHGA,TPT1,CBX3,RAB7A,ANXA5,PRDX5,SFN,ARF1,HSPA8,YWHAG,CAT,RPS3,FGB,TMSB4X,SOD2,HDGF,HSPD1,ANXA4,VCP,DYNLL1,HSPA1B,LTF,ANXA6,H4C1,DAP,AKR1C3,GSN,HSP90B1,HNRNPK,ENSA,YWHAQ,HSP90AB1,DDAH1,CAPZA1,CNBP,S…
	2	heterocycle metabolic process	GO:0046483	0.00979177	7980	APRT,ENO1,MTPN,PARK7,ACTB,PPIA,YWHAZ,ALDOA,S100A9,ANXA2,VIM,PKM,HINT1,ADIRF,RPS21,TTR,AK2,CALR,RNH1,ACTN4,PRDX6,BASP1,NPM1,HNRNPA2B1,PGAM1,NME2,RPS28,CBX3,TKT,IDH1,PRDX5,ACTR3,HSPA8,CCT2,ATIC,RPS3,TMSB4X,BLVRB,RPS8,SOD2,HDGF,HSPD1,ANXA4,VCP,GLRX,PCBP1,CMPK1,DCTPP1,AHNAK,HSPA1B,UGDH,ANXA3,LTF,EIF5A,DAP,UBE2L3,DPYSL2,HNRNPK,YWHAQ,MYCBP,ATP5PF,HSP90AB1,CNBP,SET,NANS,PGLS,UBE2N,S100A11,ATP5F1B,HSD17B…
	2	RNA splicing, via transesterification reactions with bulged adenosine as nucleophile	GO:0000377	8.19e-22	1674	PRDX6,HNRNPA2B1,HSPA8,HNRNPK,NCL,SNRPD2,HNRNPA3,RALY,HNRNPA1,HNRNPA0,HNRNPL,PTBP1,HNRNPU,SNRPD1,HNRNPF,SYNCRIP,PABPC1,HNRNPH1,HNRNPR,SNRPD3,SF3B6,MAGOH,SRSF1,SNRPA1,SNRPE,DDX39B,STRAP,U2AF2,DDX17,C1QBP,HNRNPC,LSM2,RBM3,PPIL1,SRSF7,PRPF19,SNU13,PPIL3,SRSF3,DCPS,SFPQ,TRA2B,SNRPG,HNRNPM,LSM8,DDX5,RBMX,EIF4A3,LSM7,HNRNPH3,SF3A1,PUF60,DDX1,SNRPB2,LSM6,LSM3,DHX9,KHDRBS1,SF3B2,DAZAP1,SNRPB,LSM4,SNRPC,EF…
	2	spliceosomal snRNP assembly	GO:0000387	4.25e-06	1205	SNRPD2,SNRPD1,SNRPD3,SNRPE,STRAP,LSM2,PRPF19,SNRPG,SNRPB,LSM4,SNRPC,SNRPF,PRMT5,SART3,SART1,CD2BP2,WDR77,PRPF8
	2	primary metabolic process	GO:0044238	9.92e-21	12485	TPI1,SOD1,SH3BGRL,APRT,HSPE1,RPLP2,LDHA,HSPB1,ENO1,MTPN,PARK7,ACTB,HSPB6,FABP5,PPIA,DPY30,GAPDH,YWHAZ,ALDOA,FABP1,S100A9,ANXA2,VIM,UFM1,PKM,HINT1,BOLA2,ADIRF,GSTP1,CSTB,PGK1,RPS21,TTR,DBI,AK2,CALR,RNH1,TXN,NIT2,RACK1,PPIB,ACTN4,PRDX6,YWHAB,BASP1,NPM1,P4HB,HNRNPA2B1,LAP3,APOA1,YWHAE,ANXA1,PGAM1,NME2,RPS28,CBX3,TKT,MDH2,CBR1,RAB7A,IDH1,RPL12,RPS10,SERPINA1,AMY1A,PRDX5,ACTR3,RPS12,SFN,PRDX4,HSPA8,YW…
	2	cellular metabolic process	GO:0044237	8.75e-21	12728	TPI1,SOD1,SH3BGRL,APRT,HSPE1,RPLP2,LDHA,HSPB1,PPA1,ENO1,MTPN,PARK7,ACTB,HSPB6,PPIA,ACTA2,DPY30,GAPDH,CKB,YWHAZ,ALDOA,S100A9,ANXA2,VIM,PRDX2,UFM1,PRDX1,PKM,HINT1,BOLA2,ADIRF,GSTP1,MZB1,PGK1,RPS21,TTR,DBI,AK2,CALR,RNH1,TXN,NIT2,RACK1,PPIB,ACTN4,PRDX6,YWHAB,HP,BASP1,NPM1,P4HB,HNRNPA2B1,AGR2,APOA1,YWHAE,ANXA1,PGAM1,NME2,RPS28,CBX3,TKT,MDH2,CBR1,RAB7A,SAA1,IDH1,RPL12,RPS10,COX6B1,PRDX5,ACTR3,RPS12,SFN…
Cytoplasmatic translation	3	Viral mRNA Translation	REAC:R-HSA-192823	4.82e-44	90	RPLP2,RPS21,RPS28,RPL12,RPS10,RPS12,RPLP1,RPS3,RPL30,RPS8,RPSA,RPS19,RPS11,RPL5,RPS3A,RPS27A,RPL13,RPL8,RPS16,RPL23,RPS15A,RPS13,RPS17,RPL7,RPL38,RPS7,RPS14,RPS18,RPL7A,RPL10A,RPS4X,RPLP0,RPL27A,RPL4,RPS20,RPL27,RPL36,RPL22,RPL23A,RPL24,RPL18,RPS24,RPS27,RPL21,RPL17,RPL31,RPS26,RPL6,RPL11,RPS9,RPS2,RPS5,RPS6,RPS25,RPL15,RPL14,RPL39,FAU,RPL13A,RPS29,RPL18A,RPL34,RPL26,RPL29,RPL9,RPL3,RPL35,RPL10,R…
	3	GTP hydrolysis and joining of the 60S ribosomal subunit	REAC:R-HSA-72706	2.32e-58	113	RPLP2,RPS21,RPS28,RPL12,RPS10,RPS12,RPLP1,RPS3,RPL30,RPS8,RPSA,RPS19,RPS11,RPL5,RPS3A,EIF4H,RPS27A,RPL13,RPL8,RPS16,RPL23,RPS15A,RPS13,EIF3I,RPS17,RPL7,RPL38,RPS7,RPS14,RPS18,RPL7A,RPL10A,RPS4X,RPLP0,RPL27A,RPL4,RPS20,RPL27,RPL36,RPL22,EIF4A1,RPL23A,RPL24,RPL18,RPS24,RPS27,RPL21,EIF4A2,RPL17,RPL31,RPS26,RPL6,RPL11,RPS9,RPS2,RPS5,RPS6,RPS25,RPL15,RPL14,EIF3F,EIF2S3,RPL39,EIF1AX,FAU,RPL13A,EIF3D,RP…
	3	Ribosomal scanning and start codon recognition	REAC:R-HSA-72702	9.48e-37	59	RPS21,RPS28,RPS10,RPS12,RPS3,RPS8,RPSA,RPS19,RPS11,RPS3A,EIF4H,RPS27A,RPS16,RPS15A,RPS13,EIF3I,RPS17,RPS7,RPS14,RPS18,RPS4X,RPS20,EIF4A1,RPS24,RPS27,EIF4A2,RPS26,RPS9,RPS2,RPS5,RPS6,RPS25,EIF3F,EIF2S3,EIF1AX,FAU,EIF3D,RPS29,EIF4E,EIF2S2,EIF3H,EIF3B,EIF3E,EIF3A,EIF3G,RPS23,EIF4G1,EIF3K,EIF3M,EIF5,EIF3J,EIF2S1,EIF4B
	3	Peptide chain elongation	REAC:R-HSA-156902	4.82e-44	90	RPLP2,RPS21,RPS28,RPL12,RPS10,RPS12,RPLP1,RPS3,RPL30,RPS8,EEF2,RPSA,EEF1A1,RPS19,RPS11,RPL5,RPS3A,RPS27A,RPL13,RPL8,RPS16,RPL23,RPS15A,RPS13,RPS17,RPL7,RPL38,RPS7,RPS14,RPS18,RPL7A,RPL10A,RPS4X,RPLP0,RPL27A,RPL4,RPS20,RPL27,RPL36,RPL22,RPL23A,RPL24,RPL18,RPS24,RPS27,RPL21,RPL17,RPL31,RPS26,RPL6,RPL11,RPS9,RPS2,RPS5,RPS6,RPS25,RPL15,RPL14,RPL39,FAU,RPL13A,RPS29,RPL18A,RPL34,RPL26,RPL29,RPL9,RPL3,R…
	3	Translation initiation complex formation	REAC:R-HSA-72649	9.48e-37	59	RPS21,RPS28,RPS10,RPS12,RPS3,RPS8,RPSA,RPS19,RPS11,RPS3A,EIF4H,RPS27A,RPS16,RPS15A,RPS13,EIF3I,RPS17,RPS7,PABPC1,RPS14,RPS18,RPS4X,RPS20,EIF4A1,RPS24,RPS27,EIF4A2,RPS26,RPS9,RPS2,RPS5,RPS6,RPS25,EIF3F,EIF2S3,EIF1AX,FAU,EIF3D,RPS29,EIF4E,EIF2S2,EIF3H,EIF3B,EIF3E,EIF3A,EIF3G,RPS23,EIF4G1,EIF3K,EIF3M,EIF3J,EIF2S1,EIF4B
	3	Translation	REAC:R-HSA-72766	2.27e-44	292	RPLP2,PPA1,RPS21,RPS28,RPL12,RPS10,RPS12,RPLP1,RPS3,RPL30,RPS8,EEF2,EEF1B2,SRP14,RPSA,EEF1A1,RPS19,RPS11,TRMT112,RPL5,RPS3A,EIF4H,RPS27A,RPL13,RPL8,RPS16,WARS1,RPL23,RPS15A,RPS13,EIF3I,RPS17,RPL7,RPL38,RPS7,PABPC1,APEH,RPS14,RPS18,RPL7A,RPL10A,RPS4X,RPLP0,RPL27A,RPL4,RPS20,EEF1G,SRP9,EEF1D,RPL27,RPL36,RPL22,EIF4A1,RPL23A,RPL24,RPL18,RPS24,RPS27,RPL21,EIF4A2,EIF4EBP1,RPL17,RPL31,DARS1,RPS26,RPL6,R…
	3	Eukaryotic Translation Termination	REAC:R-HSA-72764	2.95e-44	94	RPLP2,RPS21,RPS28,RPL12,RPS10,RPS12,RPLP1,RPS3,RPL30,RPS8,RPSA,RPS19,RPS11,TRMT112,RPL5,RPS3A,RPS27A,RPL13,RPL8,RPS16,RPL23,RPS15A,RPS13,RPS17,RPL7,RPL38,RPS7,APEH,RPS14,RPS18,RPL7A,RPL10A,RPS4X,RPLP0,RPL27A,RPL4,RPS20,RPL27,RPL36,RPL22,RPL23A,RPL24,RPL18,RPS24,RPS27,RPL21,RPL17,RPL31,RPS26,RPL6,RPL11,RPS9,RPS2,RPS5,RPS6,RPS25,RPL15,RPL14,RPL39,FAU,RPL13A,RPS29,RPL18A,RPL34,RPL26,RPL29,RPL9,RPL3,…
	3	Major pathway of rRNA processing in the nucleolus and cytosol	REAC:R-HSA-6791226	4.44e-21	182	RPLP2,RPS21,RPS28,RPL12,RPS10,RPS12,RPLP1,RPS3,RPL30,RPS8,RPSA,RPS19,RPS11,RPL5,RPS3A,RPS27A,NCL,RPL13,RPL8,RPS16,RPL23,RPS15A,RPS13,RPS17,RPL7,RPL38,RPS7,RPS14,RPS18,RPL7A,RPL10A,RPS4X,RPLP0,RPL27A,RPL4,RPS20,RPL27,RPL36,RPL22,RPL23A,RPL24,RPL18,RPS24,RPS27,RPL21,RPL17,RPL31,RPS26,RPL6,RPL11,RPS9,RPS2,RPS5,RPS6,RPS25,RPL15,RPL14,RPL39,SNU13,FAU,RPL13A,RPS29,RPL18A,RPL34,RPL26,RPL29,RPL9,RPL3,RPL…
	3	Eukaryotic Translation Initiation	REAC:R-HSA-72613	7.69e-57	120	RPLP2,RPS21,RPS28,RPL12,RPS10,RPS12,RPLP1,RPS3,RPL30,RPS8,RPSA,RPS19,RPS11,RPL5,RPS3A,EIF4H,RPS27A,RPL13,RPL8,RPS16,RPL23,RPS15A,RPS13,EIF3I,RPS17,RPL7,RPL38,RPS7,PABPC1,RPS14,RPS18,RPL7A,RPL10A,RPS4X,RPLP0,RPL27A,RPL4,RPS20,RPL27,RPL36,RPL22,EIF4A1,RPL23A,RPL24,RPL18,RPS24,RPS27,RPL21,EIF4A2,EIF4EBP1,RPL17,RPL31,RPS26,RPL6,RPL11,RPS9,RPS2,RPS5,RPS6,RPS25,RPL15,RPL14,EIF3F,EIF2S3,RPL39,EIF1AX,FAU…
	3	L13a-mediated translational silencing of Ceruloplasmin expression	REAC:R-HSA-156827	1.13e-57	112	RPLP2,RPS21,RPS28,RPL12,RPS10,RPS12,RPLP1,RPS3,RPL30,RPS8,RPSA,RPS19,RPS11,RPL5,RPS3A,EIF4H,RPS27A,RPL13,RPL8,RPS16,RPL23,RPS15A,RPS13,EIF3I,RPS17,RPL7,RPL38,RPS7,PABPC1,RPS14,RPS18,RPL7A,RPL10A,RPS4X,RPLP0,RPL27A,RPL4,RPS20,RPL27,RPL36,RPL22,EIF4A1,RPL23A,RPL24,RPL18,RPS24,RPS27,RPL21,EIF4A2,RPL17,RPL31,RPS26,RPL6,RPL11,RPS9,RPS2,RPS5,RPS6,RPS25,RPL15,RPL14,EIF3F,EIF2S3,RPL39,EIF1AX,FAU,RPL13A,E…
	3	Cap-dependent Translation Initiation	REAC:R-HSA-72737	7.69e-57	120	RPLP2,RPS21,RPS28,RPL12,RPS10,RPS12,RPLP1,RPS3,RPL30,RPS8,RPSA,RPS19,RPS11,RPL5,RPS3A,EIF4H,RPS27A,RPL13,RPL8,RPS16,RPL23,RPS15A,RPS13,EIF3I,RPS17,RPL7,RPL38,RPS7,PABPC1,RPS14,RPS18,RPL7A,RPL10A,RPS4X,RPLP0,RPL27A,RPL4,RPS20,RPL27,RPL36,RPL22,EIF4A1,RPL23A,RPL24,RPL18,RPS24,RPS27,RPL21,EIF4A2,EIF4EBP1,RPL17,RPL31,RPS26,RPL6,RPL11,RPS9,RPS2,RPS5,RPS6,RPS25,RPL15,RPL14,EIF3F,EIF2S3,RPL39,EIF1AX,FAU…
	3	Formation of a pool of free 40S subunits	REAC:R-HSA-72689	3.54e-50	102	RPLP2,RPS21,RPS28,RPL12,RPS10,RPS12,RPLP1,RPS3,RPL30,RPS8,RPSA,RPS19,RPS11,RPL5,RPS3A,RPS27A,RPL13,RPL8,RPS16,RPL23,RPS15A,RPS13,EIF3I,RPS17,RPL7,RPL38,RPS7,RPS14,RPS18,RPL7A,RPL10A,RPS4X,RPLP0,RPL27A,RPL4,RPS20,RPL27,RPL36,RPL22,RPL23A,RPL24,RPL18,RPS24,RPS27,RPL21,RPL17,RPL31,RPS26,RPL6,RPL11,RPS9,RPS2,RPS5,RPS6,RPS25,RPL15,RPL14,EIF3F,RPL39,EIF1AX,FAU,RPL13A,EIF3D,RPS29,RPL18A,RPL34,RPL26,RPL2…
	3	Signaling by ROBO receptors	REAC:R-HSA-376176	3.21e-53	217	RPLP2,RPS21,PFN1,RPS28,RPL12,RPS10,RPS12,RPLP1,RPS3,RPL30,RPS8,CAP1,PSME2,RPSA,PSME1,PSMA7,RPS19,PSMA5,PSMA6,RPS11,RPL5,ELOB,PSMB1,RPS3A,RPS27A,RPL13,RPL8,RHOA,RPS16,PSMA2,CDC42,RPL23,RPS15A,RPS13,PSMC3,RPS17,PSMA1,PSMB2,RPL7,RPL38,RPS7,PABPC1,RPS14,RPS18,PSMC4,RPL7A,PSMB9,RPL10A,RPS4X,RPLP0,PAK2,RPL27A,RPL4,RPS20,RPL27,MAGOH,PSMB4,RPL36,RPL22,RPL23A,RPL24,RPL18,RPS24,RPS27,RPL21,PSMB3,PSMA4,RPL1…
	3	Activation of the mRNA upon binding of the cap-binding complex and eIFs, and subsequent binding to 43S	REAC:R-HSA-72662	1.56e-37	60	RPS21,RPS28,RPS10,RPS12,RPS3,RPS8,RPSA,RPS19,RPS11,RPS3A,EIF4H,RPS27A,RPS16,RPS15A,RPS13,EIF3I,RPS17,RPS7,PABPC1,RPS14,RPS18,RPS4X,RPS20,EIF4A1,RPS24,RPS27,EIF4A2,EIF4EBP1,RPS26,RPS9,RPS2,RPS5,RPS6,RPS25,EIF3F,EIF2S3,EIF1AX,FAU,EIF3D,RPS29,EIF4E,EIF2S2,EIF3H,EIF3B,EIF3E,EIF3A,EIF3G,RPS23,EIF4G1,EIF3K,EIF3M,EIF3J,EIF2S1,EIF4B
	3	rRNA processing	REAC:R-HSA-72312	2.97e-20	202	RPLP2,RPS21,RPS28,RPL12,RPS10,RPS12,RPLP1,RPS3,RPL30,RPS8,RPSA,HSD17B10,RPS19,RPS11,TRMT112,RPL5,RPS3A,RPS27A,NCL,RPL13,RPL8,RPS16,RPL23,RPS15A,RPS13,RPS17,RPL7,RPL38,RPS7,RPS14,RPS18,RPL7A,RPL10A,RPS4X,RPLP0,RPL27A,RPL4,RPS20,RPL27,RPL36,RPL22,RPL23A,RPL24,RPL18,RPS24,RPS27,RPL21,RPL17,RPL31,RPS26,RPL6,RPL11,RPS9,RPS2,RPS5,RPS6,RPS25,RPL15,RPL14,RPL39,SNU13,FAU,RPL13A,RPS29,RPL18A,RPL34,RPL26,RP…
	3	SARS-CoV-1 modulates host translation machinery	REAC:R-HSA-9735869	1.32e-22	37	RPS21,RPS28,RPS10,RPS12,RPS3,RPS8,RPSA,EEF1A1,RPS19,RPS11,RPS3A,RPS27A,RPS16,HNRNPA1,RPS15A,RPS13,RPS17,RPS7,RPS14,RPS18,RPS4X,RPS20,RPS24,RPS27,RPS26,RPS9,RPS2,RPS5,RPS6,RPS25,FAU,RPS29,RPS23
	3	cytoplasmic translation	GO:0002181	1.31e-59	154	SH3BGRL,RPLP2,PKM,RPS21,RACK1,RPS28,RPL12,RPS10,RPS12,RPLP1,RPS3,RPL30,RPS8,RPSA,CNBP,RPS19,YBX3,RPS11,RPL5,YBX1,RPS3A,RPS27A,RPL13,RPL8,RPS16,RPL23,RPS15A,RPS13,EIF3I,HNRNPU,RPS17,RPL7,RPL38,RPS7,SYNCRIP,PABPC1,RPS14,RPS18,RPL7A,RPL10A,RPS4X,RPLP0,RPL27A,RPL4,RPS20,RPL27,RPL36,RPL22,EIF4A1,RPL23A,RPL24,RPL18,RPS24,RPS27,HNRNPD,RPL21,EIF4A2,RPL17,RPL31,RPS26,RPL6,RPL11,RPS9,RPS2,RPS5,RPS6,RPS25,R…
	3	Influenza Viral RNA Transcription and Replication	REAC:R-HSA-168273	6.13e-33	133	RPLP2,RPS21,RPS28,RPL12,RPS10,RPS12,RPLP1,RPS3,RPL30,RPS8,RPSA,HSP90AA1,RPS19,RPS11,RPL5,RPS3A,RPS27A,RPL13,RPL8,RPS16,RPL23,RPS15A,RPS13,RPS17,RPL7,RPL38,RPS7,RPS14,RPS18,RPL7A,RPL10A,RPS4X,RPLP0,RPL27A,RPL4,RPS20,RPL27,RPL36,RPL22,RPL23A,RPL24,RPL18,RPS24,RPS27,RPL21,RPL17,RPL31,RPS26,RPL6,RPL11,RPS9,RPS2,RPS5,RPS6,RPS25,RPL15,RPL14,RPL39,SEC13,FAU,RPL13A,RPS29,RPL18A,RPL34,RPL26,RPL29,RPL9,RPL…
	3	Formation of the ternary complex, and subsequently, the 43S complex	REAC:R-HSA-72695	3.61e-31	52	RPS21,RPS28,RPS10,RPS12,RPS3,RPS8,RPSA,RPS19,RPS11,RPS3A,RPS27A,RPS16,RPS15A,RPS13,EIF3I,RPS17,RPS7,RPS14,RPS18,RPS4X,RPS20,RPS24,RPS27,RPS26,RPS9,RPS2,RPS5,RPS6,RPS25,EIF3F,EIF2S3,EIF1AX,FAU,EIF3D,RPS29,EIF2S2,EIF3H,EIF3B,EIF3E,EIF3A,EIF3G,RPS23,EIF3K,EIF3M,EIF3J,EIF2S1
	3	Regulation of expression of SLITs and ROBOs	REAC:R-HSA-9010553	8.58e-59	171	RPLP2,RPS21,RPS28,RPL12,RPS10,RPS12,RPLP1,RPS3,RPL30,RPS8,PSME2,RPSA,PSME1,PSMA7,RPS19,PSMA5,PSMA6,RPS11,RPL5,ELOB,PSMB1,RPS3A,RPS27A,RPL13,RPL8,RPS16,PSMA2,RPL23,RPS15A,RPS13,PSMC3,RPS17,PSMA1,PSMB2,RPL7,RPL38,RPS7,PABPC1,RPS14,RPS18,PSMC4,RPL7A,PSMB9,RPL10A,RPS4X,RPLP0,RPL27A,RPL4,RPS20,RPL27,MAGOH,PSMB4,RPL36,RPL22,RPL23A,RPL24,RPL18,RPS24,RPS27,RPL21,PSMB3,PSMA4,RPL17,RPL31,RPS26,RPL6,PSMB8,R…
	3	Metabolism of amino acids and derivatives	REAC:R-HSA-71291	5.12e-51	370	RPLP2,CKB,RPS21,RPS28,RPL12,RPS10,PCBD1,RPS12,RPLP1,RPS3,RPL30,RPS8,PSME2,RPSA,ETHE1,PSME1,HSD17B10,GOT1,PSMA7,RPS19,PSMA5,PSMA6,RPS11,RPL5,PSMB1,RPS3A,RPS27A,RPL13,RIDA,RPL8,RPS16,PSMA2,RPL23,RPS15A,RPS13,MPST,CKMT1A,PSMC3,MTAP,RPS17,PSMA1,PSMB2,RPL7,RPL38,RPS7,QDPR,RPS14,RPS18,NNMT,PSMC4,ECHS1,RPL7A,PSMB9,RPL10A,RPS4X,RPLP0,RPL27A,RPL4,RPS20,RPL27,PSMB4,RPL36,RPL22,RPL23A,RPL24,RPL18,ALDH9A1,RP…
	3	SARS-CoV-2 modulates host translation machinery	REAC:R-HSA-9754678	9.47e-21	51	RPS21,RPS28,RPS10,RPS12,RPS3,RPS8,RPSA,RPS19,RPS11,RPS3A,RPS27A,SNRPD2,RPS16,RPS15A,RPS13,RPS17,SNRPD1,RPS7,RPS14,RPS18,SNRPD3,RPS4X,RPS20,SNRPE,RPS24,RPS27,RPS26,RPS9,RPS2,RPS5,RPS6,RPS25,FAU,SNRPG,RPS29,SNRPB,SNRPF,RPS23
	3	Influenza Infection	REAC:R-HSA-168255	2.4e-36	152	RPLP2,RPS21,CALR,RPS28,RPL12,RPS10,RPS12,RPLP1,RPS3,RPL30,RPS8,RPSA,HSP90AA1,RPS19,RPS11,RPL5,RPS3A,RPS27A,RPL13,RAN,RPL8,RPS16,RPL23,RPS15A,RPS13,RPS17,RPL7,RPL38,RPS7,RPS14,CLTC,RPS18,RPL7A,RPL10A,RPS4X,RPLP0,RPL27A,RPL4,RPS20,RPL27,RPL36,RPL22,RPL23A,RPL24,RPL18,RPS24,RPS27,RPL21,RPL17,RPL31,RPS26,RPL6,RPL11,RPS9,RPS2,RPS5,RPS6,RPS25,RPL15,PABPN1,RPL14,RPL39,SEC13,FAU,RPL13A,SLC25A6,RPS29,RPL1…
	3	Selenocysteine synthesis	REAC:R-HSA-2408557	2.16e-40	94	RPLP2,RPS21,RPS28,RPL12,RPS10,RPS12,RPLP1,RPS3,RPL30,RPS8,RPSA,RPS19,RPS11,RPL5,RPS3A,RPS27A,RPL13,RPL8,RPS16,RPL23,RPS15A,RPS13,RPS17,RPL7,RPL38,RPS7,RPS14,RPS18,RPL7A,RPL10A,RPS4X,RPLP0,RPL27A,RPL4,RPS20,RPL27,RPL36,RPL22,RPL23A,RPL24,RPL18,RPS24,RPS27,RPL21,RPL17,RPL31,RPS26,RPL6,RPL11,RPS9,RPS2,RPS5,RPS6,RPS25,RPL15,RPL14,RPL39,FAU,RPL13A,SARS1,RPS29,RPL18A,RPL34,RPL26,RPL29,RPL9,RPL3,RPL35,R…
	3	Nonsense-Mediated Decay (NMD)	REAC:R-HSA-927802	2.71e-39	116	RPLP2,RPS21,RPS28,RPL12,RPS10,RPS12,RPLP1,RPS3,RPL30,RPS8,RPSA,RPS19,RPS11,RPL5,RPS3A,RPS27A,RPL13,RPL8,RPS16,RPL23,RPS15A,RPS13,RPS17,PPP2CA,RPL7,RPL38,RPS7,PABPC1,RPS14,RPS18,RPL7A,RPL10A,RPS4X,RPLP0,RPL27A,RPL4,RPS20,RPL27,MAGOH,RPL36,RPL22,RPL23A,RPL24,RPL18,RPS24,RPS27,RPL21,PPP2R1A,RPL17,RPL31,RPS26,RPL6,RPL11,RPS9,RPS2,RPS5,RPS6,RPS25,RPL15,RPL14,RPL39,FAU,RPL13A,EIF4A3,RPS29,RPL18A,RPL34,…
	3	Nonsense Mediated Decay (NMD) independent of the Exon Junction Complex (EJC)	REAC:R-HSA-975956	2.27e-44	96	RPLP2,RPS21,RPS28,RPL12,RPS10,RPS12,RPLP1,RPS3,RPL30,RPS8,RPSA,RPS19,RPS11,RPL5,RPS3A,RPS27A,RPL13,RPL8,RPS16,RPL23,RPS15A,RPS13,RPS17,RPL7,RPL38,RPS7,PABPC1,RPS14,RPS18,RPL7A,RPL10A,RPS4X,RPLP0,RPL27A,RPL4,RPS20,RPL27,RPL36,RPL22,RPL23A,RPL24,RPL18,RPS24,RPS27,RPL21,RPL17,RPL31,RPS26,RPL6,RPL11,RPS9,RPS2,RPS5,RPS6,RPS25,RPL15,RPL14,RPL39,FAU,RPL13A,RPS29,RPL18A,RPL34,RPL26,RPL29,RPL9,RPL3,RPL35,…
	3	Nonsense Mediated Decay (NMD) enhanced by the Exon Junction Complex (EJC)	REAC:R-HSA-975957	2.71e-39	116	RPLP2,RPS21,RPS28,RPL12,RPS10,RPS12,RPLP1,RPS3,RPL30,RPS8,RPSA,RPS19,RPS11,RPL5,RPS3A,RPS27A,RPL13,RPL8,RPS16,RPL23,RPS15A,RPS13,RPS17,PPP2CA,RPL7,RPL38,RPS7,PABPC1,RPS14,RPS18,RPL7A,RPL10A,RPS4X,RPLP0,RPL27A,RPL4,RPS20,RPL27,MAGOH,RPL36,RPL22,RPL23A,RPL24,RPL18,RPS24,RPS27,RPL21,PPP2R1A,RPL17,RPL31,RPS26,RPL6,RPL11,RPS9,RPS2,RPS5,RPS6,RPS25,RPL15,RPL14,RPL39,FAU,RPL13A,EIF4A3,RPS29,RPL18A,RPL34,…
	3	Cellular response to starvation	REAC:R-HSA-9711097	1.83e-29	157	RPLP2,RPS21,RPS28,RPL12,RPS10,RPS12,RPLP1,RPS3,RPL30,RPS8,RPSA,RPS19,RPS11,RPL5,RPS3A,RPS27A,RPL13,LAMTOR3,RPL8,RPS16,RPL23,RPS15A,RPS13,RPS17,RPL7,RPL38,RPS7,RPS14,RPS18,RPL7A,RPL10A,RPS4X,RPLP0,RPL27A,RPL4,RPS20,RPL27,RPL36,RPL22,RPL23A,RPL24,RPL18,RPS24,RPS27,RPL21,RPL17,RPL31,RPS26,RPL6,RPL11,RPS9,RPS2,RPS5,RPS6,RPS25,LAMTOR1,RPL15,LAMTOR5,ATP6V1A,RPL14,EIF2S3,RPL39,SEC13,FAU,RPL13A,ATP6V1G1,…
	3	Selenoamino acid metabolism	REAC:R-HSA-2408522	4.02e-48	117	RPLP2,RPS21,RPS28,RPL12,RPS10,RPS12,RPLP1,RPS3,RPL30,RPS8,RPSA,RPS19,RPS11,RPL5,RPS3A,RPS27A,RPL13,RPL8,RPS16,RPL23,RPS15A,RPS13,RPS17,RPL7,RPL38,RPS7,RPS14,RPS18,NNMT,RPL7A,RPL10A,RPS4X,RPLP0,RPL27A,RPL4,RPS20,RPL27,RPL36,RPL22,RPL23A,RPL24,RPL18,RPS24,RPS27,RPL21,RPL17,AHCY,RPL31,DARS1,RPS26,RPL6,RPL11,RPS9,RPS2,RPS5,RPS6,RPS25,RPL15,AIMP1,RPL14,EEF1E1,TXNRD1,RPL39,HNMT,FAU,RPL13A,EPRS1,RARS1,S…
	3	SRP-dependent cotranslational protein targeting to membrane	REAC:R-HSA-1799339	1.33e-40	113	RPLP2,RPS21,RPS28,RPL12,RPS10,RPS12,RPLP1,RPS3,RPL30,RPS8,SRP14,RPSA,RPS19,RPS11,RPL5,RPS3A,RPS27A,RPL13,RPL8,RPS16,RPL23,RPS15A,RPS13,RPS17,RPL7,RPL38,RPS7,RPS14,RPS18,RPL7A,RPL10A,RPS4X,RPLP0,RPL27A,RPL4,RPS20,SRP9,RPL27,RPL36,RPL22,RPL23A,RPL24,RPL18,RPS24,RPS27,RPL21,RPL17,RPL31,RPS26,RPL6,RPL11,RPS9,RPS2,RPS5,RPS6,RPS25,RPL15,RPN1,RPL14,RPL39,FAU,RPL13A,RPN2,RPS29,RPL18A,RPL34,RPL26,RPL29,RP…
	3	Response of EIF2AK4 (GCN2) to amino acid deficiency	REAC:R-HSA-9633012	8.9e-39	102	RPLP2,RPS21,RPS28,RPL12,RPS10,RPS12,RPLP1,RPS3,RPL30,RPS8,RPSA,RPS19,RPS11,RPL5,RPS3A,RPS27A,RPL13,RPL8,RPS16,RPL23,RPS15A,RPS13,RPS17,RPL7,RPL38,RPS7,RPS14,RPS18,RPL7A,RPL10A,RPS4X,RPLP0,RPL27A,RPL4,RPS20,RPL27,RPL36,RPL22,RPL23A,RPL24,RPL18,RPS24,RPS27,RPL21,RPL17,RPL31,RPS26,RPL6,RPL11,RPS9,RPS2,RPS5,RPS6,RPS25,RPL15,RPL14,EIF2S3,RPL39,FAU,RPL13A,RPS29,RPL18A,RPL34,EIF2S2,RPL26,RPL29,RPL9,RPL3…
	3	rRNA processing in the nucleus and cytosol	REAC:R-HSA-8868773	2.97e-21	192	RPLP2,RPS21,RPS28,RPL12,RPS10,RPS12,RPLP1,RPS3,RPL30,RPS8,RPSA,RPS19,RPS11,TRMT112,RPL5,RPS3A,RPS27A,NCL,RPL13,RPL8,RPS16,RPL23,RPS15A,RPS13,RPS17,RPL7,RPL38,RPS7,RPS14,RPS18,RPL7A,RPL10A,RPS4X,RPLP0,RPL27A,RPL4,RPS20,RPL27,RPL36,RPL22,RPL23A,RPL24,RPL18,RPS24,RPS27,RPL21,RPL17,RPL31,RPS26,RPL6,RPL11,RPS9,RPS2,RPS5,RPS6,RPS25,RPL15,RPL14,RPL39,SNU13,FAU,RPL13A,RPS29,RPL18A,RPL34,RPL26,RPL29,RPL9,…
	3	Eukaryotic Translation Elongation	REAC:R-HSA-156842	1.42e-45	94	RPLP2,RPS21,RPS28,RPL12,RPS10,RPS12,RPLP1,RPS3,RPL30,RPS8,EEF2,EEF1B2,RPSA,EEF1A1,RPS19,RPS11,RPL5,RPS3A,RPS27A,RPL13,RPL8,RPS16,RPL23,RPS15A,RPS13,RPS17,RPL7,RPL38,RPS7,RPS14,RPS18,RPL7A,RPL10A,RPS4X,RPLP0,RPL27A,RPL4,RPS20,EEF1G,EEF1D,RPL27,RPL36,RPL22,RPL23A,RPL24,RPL18,RPS24,RPS27,RPL21,RPL17,RPL31,RPS26,RPL6,RPL11,RPS9,RPS2,RPS5,RPS6,RPS25,RPL15,RPL14,RPL39,FAU,RPL13A,RPS29,RPL18A,RPL34,RPL2…
Actin cytoskeleton organization	4	actin filament bundle organization	GO:0061572	1.03e-05	160	PDLIM1,PFN1,APOA1,LCP1,HSP90B1,TPM1,RHOA,VIL1,DPYSL3,CDC42,S100A10,RHOC,PAK2,CORO1B,STMN1,PLS1,RAC1,AIF1,EZR,CALD1,PLS3,FSCN1,ZYX,PFN2,RDX,PAK1,LIMA1,FERMT2,ARRB1,SYNPO2,PAWR,PXN,PPM1F,CCN2,WASF2,CD47,ADD1,SHTN1
	4	regulation of cellular component biogenesis	GO:0044087	1.24e-07	960	MTPN,PARK7,RACK1,PFN1,NPM1,APOA1,TUBB4A,CHGA,RAB7A,COTL1,ACTR3,HSPA8,LCP1,RPS3,TMSB4X,VCP,HSPA1B,GSN,CAPZA1,GDI2,TPM1,CAPG,VCL,HSP90AA1,TMSB10,HSPA5,TLN1,HMGB1,CAPZB,RHOA,VIL1,DPYSL3,MAP4,PYCARD,RAB1B,WARS1,CDC42,HNRNPU,S100A10,CRYAB,PPP2CA,MSN,HSPA2,LGALS3,CAPZA2,CDH17,PDCD6IP,RHOC,ARPC2,TRIM28,PAK2,TPPP3,G3BP1,XRCC5,BID,MAPRE1,STMN1,RAP1B,ACTR2,RAC2,RAC1,PSMC6,EZR,NAPA,TWF2,EML2,SCIN,VASP,PDLIM…
	4	positive regulation of cellular component biogenesis	GO:0044089	7.07e-05	507	PARK7,RACK1,PFN1,APOA1,CHGA,RAB7A,ACTR3,LCP1,RPS3,VCP,HSPA1B,TPM1,HSP90AA1,RHOA,VIL1,DPYSL3,PYCARD,WARS1,CDC42,S100A10,PPP2CA,LGALS3,CDH17,PDCD6IP,RHOC,ARPC2,TRIM28,TPPP3,G3BP1,BID,MAPRE1,RAP1B,ACTR2,RAC2,RAC1,PSMC6,TWF2,VASP,SUMO1,FSCN1,CLU,THY1,G3BP2,PFN2,SEPTIN7,HRG,AGT,WASL,UBAP2L,DDX3X,CTTN,PAK1,DRG1,FERMT2,TFRC,SH3GLB1,CAPRIN1,DYNC1H1,SYNPO2,EIF4G1,GBP2,SEPTIN9,BAX,PXN,PPM1F,CCN2,BIN1,EPS8L…
	4	regulation of actin filament polymerization	GO:0030833	0.000759	136	MTPN,PFN1,COTL1,TMSB4X,GSN,CAPZA1,CAPG,TMSB10,CAPZB,VIL1,PYCARD,CAPZA2,TWF2,SCIN,VASP,HCLS1,PFN2,CYRIB,TWF1,CTTN,BIN1,ADD3,ADD1,WASHC2C,FLII,HIP1R
	4	regulation of actin filament length	GO:0030832	0.00246009	157	MTPN,PFN1,COTL1,TMSB4X,WDR1,GSN,CAPZA1,CAPG,TMSB10,CAPZB,VIL1,PYCARD,CAPZA2,TWF2,SCIN,VASP,HCLS1,PFN2,CYRIB,TWF1,CTTN,LIMA1,BIN1,ADD3,ADD1,WASHC2C,FLII,HIP1R
	4	regulation of cellular component organization	GO:0051128	8.81e-09	2418	BID,PFDN6,S100A8,S100A9,WDR5,NES,CCN2, , ,RAD50
	4	protein polymerization	GO:0051258	0.000261	281	MTPN,PFN1,TUBB4A,COTL1,RPS3,FGB,TMSB4X,HSPA1B,GSN,CAPZA1,CAPG,HSP90AA1,TMSB10,CAPZB,FGG,VIL1,MAP4,PYCARD,CAPZA2,TPPP3,FGA,MAPRE1,STMN1,RAC1,AIF1,TWF2,EML2,SCIN,VASP,HCLS1,PFN2,CYRIB,CHMP4B,WASL,TWF1,CTTN,PAK1,DRG1,BIN1,CORO7,DCTN1,ADD3,ADD1,WASHC2C,ZNF207,NUMA1,FLII,GOLGA2,HIP1R,DIAPH1
	4	positive regulation of cellular component organization	GO:0051130	1.71e-07	1111	PARK7,TF,S100A9,ANXA2,CALR,RACK1,PFN1,HNRNPA2B1,APOA1,ANXA1,ACTR3,CCT2,LCP1,RPS3,VCP,AHNAK,HSPA1B,GSN,HNRNPK,TPM1,HSP90AA1,APOA2,PDCD5,CCT3,RHOA,HNRNPA1,VIL1,DPYSL3,PYCARD,WARS1,CDC42,CCT6A,S100A10,PPP2CA,CCT7,LGALS3,CCT8,CDH17,CCT4,PDCD6IP,RHOC,ARPC2,TRIM28,TPPP3,G3BP1,CORO1B,AHSG,XRCC5,BID,MAPRE1,C3,RAP1B,HNRNPD,PFDN2,CCT5,GPX1,ACTR2,RAC2,RAC1,TCP1,PSMC6,SSBP1,VDAC1,RUVBL1,MAPK1,TWF2,SCIN,VASP,…
	4	regulation of actin cytoskeleton organization	GO:0032956	2.18e-05	328	MTPN,RNH1,PFN1,APOA1,COTL1,ARF1,TMSB4X,WDR1,GSN,CAPZA1,TPM1,CAPG,TMSB10,CAPZB,RHOA,VIL1,PYCARD,CDC42,S100A10,CAPZA2,RHOC,PAK2,CORO1B,STMN1,CRK,RAC1,TWF2,SCIN,VASP,FSCN1,HCLS1,PFN2,HRG,CORO1A,CYRIB,TWF1,GMFB,RDX,CTTN,PAK1,LIMA1,FERMT2,RHOG,GMFG,ARFIP1,SYNPO2,ARHGAP17,PXN,PPM1F,CCN2,BIN1,WASF2,CD47,ADD3,ADD1,WASHC2C,BST1,FLII,LRP1,HIP1R
	4	positive regulation of cytoskeleton organization	GO:0051495	0.00427851	183	PFN1,APOA1,RPS3,HSPA1B,GSN,TPM1,RHOA,VIL1,PYCARD,CDC42,S100A10,RHOC,MAPRE1,PFDN2,RAC1,SCIN,VASP,PFN2,CTTN,PAK1,DRG1,FERMT2,DYNC1H1,SYNPO2,PXN,PPM1F,CCN2,BIN1,WASF2,CD47,DCTN1,WASHC2C,NUMA1,NES
	4	positive regulation of stress fiber assembly	GO:0051496	0.0062402	52	APOA1,TPM1,RHOA,CDC42,S100A10,RHOC,RAC1,PFN2,PAK1,FERMT2,PXN,PPM1F,CCN2,CD47
	4	regulation of cytoskeleton organization	GO:0051493	2.43e-07	502	MTPN,S100A9,RNH1,PFN1,NPM1,APOA1,TUBB4A,COTL1,ARF1,RPS3,TMSB4X,WDR1,HSPA1B,GSN,CAPZA1,TPM1,CAPG,TMSB10,CAPZB,RHOA,VIL1,PYCARD,CDC42,S100A8,HNRNPU,S100A10,FKBP4,CAPZA2,CLTC,RHOC,PAK2,CORO1B,MAPRE1,STMN1,PFDN2,CRK,RAC1,MAPK1,TWF2,EML2,SCIN,CAPN2,VASP,MAPK3,FSCN1,HCLS1,PFN2,HRG,CORO1A,CYRIB,CHMP4B,TWF1,CHMP5,GMFB,MAPRE2,RDX,CTTN,PAK1,LIMA1,DRG1,FERMT2,RHOG,GMFG,ARFIP1,DYNC1H1,SYNPO2,ARHGAP17,RBM14,C…
	4	actin filament bundle assembly	GO:0051017	1.58e-05	157	PDLIM1,PFN1,APOA1,LCP1,HSP90B1,TPM1,RHOA,VIL1,DPYSL3,CDC42,S100A10,RHOC,PAK2,CORO1B,STMN1,PLS1,RAC1,AIF1,EZR,CALD1,PLS3,FSCN1,ZYX,PFN2,RDX,PAK1,LIMA1,FERMT2,ARRB1,SYNPO2,PAWR,PXN,PPM1F,CCN2,WASF2,CD47,ADD1
	4	supramolecular fiber organization	GO:0097435	3.07e-17	798	TAGLN2,MTPN,PARK7,ALDOA,PDLIM1,VIM,CSRP1,CSTB,RNH1,CFL1,PFN1,APOA1,MYL9,TUBB4A,TPM4,COTL1,ACTR3,ARF1,HSPA8,LCP1,RPS3,TMSB4X,WDR1,TPM2,CAP1,HSPA1B,ACTN1,GSN,HSP90B1,HSP90AB1,CAPZA1,TPM1,CAPG,FLNA,TMSB10,PFDN6,FKBP1A,CAPZB,RHOA,LUM,HNRNPA1,VIL1,DPYSL3,MAP4,PYCARD,CDC42,CNN1,S100A10,CRYAB,PFDN5,CAPZA2,MYH11,MARCKS,DES,RHOC,ARPC2,TPM3,PAK2,TPPP3,CST3,CORO1B,IQGAP1,ARPC1B,BID,MAPRE1,CD2AP,STMN1,DSTN,E…
	4	regulation of actin filament-based process	GO:0032970	8.6e-07	370	MTPN,RNH1,PFN1,APOA1,COTL1,ARF1,TMSB4X,WDR1,GSN,CAPZA1,TPM1,CAPG,TMSB10,MYH9,CAPZB,SRI,RHOA,VIL1,ABRACL,PYCARD,CDC42,S100A10,CAPZA2,RHOC,PAK2,CORO1B,STMN1,CNN2,CRK,RAC1,JUP,TWF2,SCIN,VASP,FSCN1,HCLS1,PFN2,HRG,CORO1A,CYRIB,TWF1,GMFB,CAMK2D,RDX,CTTN,PAK1,LIMA1,FERMT2,DSG2,RHOG,GMFG,ARFIP1,SYNPO2,ARHGAP17,PXN,PPM1F,CCN2,BIN1,WASF2,CD47,DSC2,ADD3,ADD1,WASHC2C,BST1,DSP,FLII,LRP1,HIP1R,ANK2
	4	cytoskeleton organization	GO:0007010	8.56e-09	1460	SOD1,TAGLN2,MTPN,ACTB,GAPDH,ALDOA,PDLIM1,S100A9,VIM,TUBB,TUBB4B,CSRP1,RNH1,CFL1,ACTN4,PFN1,TUBA1C,NPM1,APOA1,MYL9,TUBB4A,TPM4,COTL1,TUBB2A,ACTR3,ARF1,LCP1,RPS3,TUBA4A,TMSB4X,WDR1,VCP,TPM2,CAP1,HSPA1B,ACTN1,GSN,DPYSL2,HSP90B1,CAPZA1,TPM1,CAPG,FLNA,TMSB10,SH3BGRL3,PHPT1,MYH9,CAPZB,RAN,RHOA,VIL1,DPYSL3,MAP4,PYCARD,RANBP1,TUBB3,CDC42,S100A8,CNN1,HNRNPU,S100A10,FKBP4,FLNB,CAPZA2,CLTC,TUBB6,MYH11,MARCK…
	4	actin filament organization	GO:0007015	4.01e-14	449	TAGLN2,MTPN,ALDOA,PDLIM1,RNH1,CFL1,PFN1,APOA1,TPM4,COTL1,ACTR3,ARF1,LCP1,TMSB4X,WDR1,TPM2,CAP1,ACTN1,GSN,HSP90B1,CAPZA1,TPM1,CAPG,FLNA,TMSB10,CAPZB,RHOA,VIL1,DPYSL3,PYCARD,CDC42,CNN1,S100A10,CAPZA2,MARCKS,RHOC,ARPC2,TPM3,PAK2,CORO1B,IQGAP1,ARPC1B,CD2AP,STMN1,DSTN,CNN2,ACTR2,PLS1,RAC2,RAC1,AIF1,EZR,CALD1,PLS3,ARPC1A,TWF2,SCIN,VASP,ARPC4,FSCN1,HCLS1,ARPC5,ZYX,PFN2,CORO1C,ARPC3,CORO1A,CYRIB,WASL,TWF…
	4	actin filament-based process	GO:0030029	1.26e-14	764	TAGLN2,MTPN,ACTB,ALDOA,PDLIM1,CSRP1,RNH1,CFL1,ACTN4,PFN1,APOA1,MYL9,TPM4,COTL1,ACTR3,ARF1,LCP1,MYL6,TMSB4X,WDR1,TPM2,CAP1,ACTN1,GSN,HSP90B1,CAPZA1,TPM1,CAPG,FLNA,TMSB10,PHPT1,MYH9,CAPZB,SRI,RHOA,VIL1,DPYSL3,ABRACL,PYCARD,CDC42,CNN1,S100A10,FLNB,CAPZA2,MYH11,MARCKS,PDCD6IP,RHOC,ARPC2,TPM3,PAK2,CORO1B,IQGAP1,ARPC1B,CD2AP,STMN1,DSTN,CNN2,ACTR2,PLS1,CRK,RAC2,RAC1,JUP,AIF1,MYL6B,EZR,CALD1, ,SPTAN1,ATP…
	4	regulation of actin filament organization	GO:0110053	4.36e-06	269	MTPN,RNH1,PFN1,APOA1,COTL1,ARF1,TMSB4X,WDR1,GSN,CAPZA1,TPM1,CAPG,TMSB10,CAPZB,RHOA,VIL1,PYCARD,CDC42,S100A10,CAPZA2,RHOC,PAK2,CORO1B,STMN1,RAC1,TWF2,SCIN,VASP,HCLS1,PFN2,CORO1A,CYRIB,TWF1,GMFB,RDX,CTTN,PAK1,LIMA1,FERMT2,GMFG,ARFIP1,SYNPO2,PXN,PPM1F,CCN2,BIN1,WASF2,CD47,ADD3,ADD1,WASHC2C,FLII,HIP1R
	4	regulation of protein-containing complex assembly	GO:0043254	2e-06	410	MTPN,PARK7,RACK1,PFN1,TUBB4A,COTL1,HSPA8,LCP1,RPS3,TMSB4X,VCP,HSPA1B,GSN,CAPZA1,CAPG,HSP90AA1,TMSB10,HSPA5,HMGB1,CAPZB,VIL1,PYCARD,WARS1,CDC42,CRYAB,PPP2CA,LGALS3,CAPZA2,CDH17,RHOC,TPPP3,BID,MAPRE1,STMN1,RAP1B,RAC1,PSMC6,NAPA,TWF2,EML2,SCIN,VASP,SUMO1,RPL13A,FSCN1,CLU,HCLS1,PFN2,HRG,CYRIB,TWF1,APOE,SAR1A,DDX3X,CTTN,PAK1,DRG1,FERMT2,TFRC,SH3GLB1,EIF4G1,GBP2,HCFC1,BAX,BIN1,DCTN1,LAMP2,ADD3,ADD1,WAS…
	4	positive regulation of organelle organization	GO:0010638	9.09e-06	507	BID,NES,CCN2, ,RAD50
	4	positive regulation of protein-containing complex assembly	GO:0031334	0.000414	199	PARK7,RACK1,PFN1,LCP1,RPS3,VCP,HSPA1B,HSP90AA1,PYCARD,WARS1,PPP2CA,LGALS3,CDH17,RHOC,TPPP3,BID,MAPRE1,RAP1B,RAC1,PSMC6,VASP,SUMO1,FSCN1,CLU,PFN2,DDX3X,CTTN,PAK1,DRG1,FERMT2,TFRC,SH3GLB1,EIF4G1,GBP2,BAX,BIN1,DCTN1,WASHC2C,MAVS,NUMA1
	4	actomyosin structure organization	GO:0031032	0.0013637	202	PDLIM1,CSRP1,PFN1,APOA1,MYL9,WDR1,TPM1,MYH9,RHOA,CDC42,S100A10,MYH11,PDCD6IP,RHOC,PAK2,IQGAP1,STMN1,RAC1,EPB41L2,MYH14,ZYX,PFN2,TMOD3,PAK1,FERMT2,CSRP2,ARRB1,PXN,PPM1F,CCN2,PGM5,WASF2,VPS4A,CD47,FLNC,MYO18A,FLII,TTN
	4	actin polymerization or depolymerization	GO:0008154	0.00065	197	MTPN,CFL1,PFN1,COTL1,TMSB4X,WDR1,GSN,CAPZA1,CAPG,TMSB10,CAPZB,VIL1,PYCARD,CAPZA2,DSTN,RAC1,AIF1,TWF2,SCIN,VASP,HCLS1,PFN2,CYRIB,WASL,TWF1,CTTN,LIMA1,BIN1,CORO7,WIPF1,ADD3,ADD1,WASHC2C,FLII,HIP1R,DIAPH1
	4	regulation of actin polymerization or depolymerization	GO:0008064	0.0016203	154	MTPN,PFN1,COTL1,TMSB4X,WDR1,GSN,CAPZA1,CAPG,TMSB10,CAPZB,VIL1,PYCARD,CAPZA2,TWF2,SCIN,VASP,HCLS1,PFN2,CYRIB,TWF1,CTTN,LIMA1,BIN1,ADD3,ADD1,WASHC2C,FLII,HIP1R
	4	positive regulation of actin filament bundle assembly	GO:0032233	0.00137694	62	PFN1,APOA1,TPM1,RHOA,VIL1,CDC42,S100A10,RHOC,RAC1,PFN2,PAK1,FERMT2,SYNPO2,PXN,PPM1F,CCN2,CD47
	4	actin filament polymerization	GO:0030041	0.00100454	168	MTPN,PFN1,COTL1,TMSB4X,GSN,CAPZA1,CAPG,TMSB10,CAPZB,VIL1,PYCARD,CAPZA2,RAC1,AIF1,TWF2,SCIN,VASP,HCLS1,PFN2,CYRIB,WASL,TWF1,CTTN,BIN1,CORO7,ADD3,ADD1,WASHC2C,FLII,HIP1R,DIAPH1
	4	actin cytoskeleton organization	GO:0030036	4.06e-13	676	TAGLN2,MTPN,ACTB,ALDOA,PDLIM1,CSRP1,RNH1,CFL1,ACTN4,PFN1,APOA1,MYL9,TPM4,COTL1,ACTR3,ARF1,LCP1,TMSB4X,WDR1,TPM2,CAP1,ACTN1,GSN,HSP90B1,CAPZA1,TPM1,CAPG,FLNA,TMSB10,PHPT1,MYH9,CAPZB,RHOA,VIL1,DPYSL3,PYCARD,CDC42,CNN1,S100A10,FLNB,CAPZA2,MYH11,MARCKS,PDCD6IP,RHOC,ARPC2,TPM3,PAK2,CORO1B,IQGAP1,ARPC1B,CD2AP,STMN1,DSTN,CNN2,ACTR2,PLS1,CRK,RAC2,RAC1,AIF1,EZR,CALD1,SPTAN1,PLS3,ARPC1A,TWF2,SCIN,VASP,EPB4…
	4	regulation of protein polymerization	GO:0032271	5.94e-05	197	MTPN,PFN1,TUBB4A,COTL1,RPS3,TMSB4X,HSPA1B,GSN,CAPZA1,CAPG,HSP90AA1,TMSB10,CAPZB,VIL1,PYCARD,CAPZA2,TPPP3,MAPRE1,STMN1,RAC1,TWF2,EML2,SCIN,VASP,HCLS1,PFN2,CYRIB,TWF1,CTTN,PAK1,DRG1,BIN1,DCTN1,ADD3,ADD1,WASHC2C,NUMA1,FLII,HIP1R
	4	regulation of organelle organization	GO:0033043	4.96e-09	1157	BID,S100A8,S100A9,NES,CCN2, , ,RAD50
	4	positive regulation of supramolecular fiber organization	GO:1902905	0.000202	174	PFN1,APOA1,RPS3,HSPA1B,GSN,TPM1,RHOA,VIL1,PYCARD,CDC42,S100A10,RHOC,MAPRE1,GPX1,RAC1,SCIN,VASP,CLU,PFN2,APOE,CTTN,PAK1,DRG1,FERMT2,SYNPO2,PXN,PPM1F,CCN2,EFEMP2,BIN1,WASF2,CD47,DCTN1,WASHC2C,NUMA1,APP,COLGALT1
	4	regulation of supramolecular fiber organization	GO:1902903	1.18e-09	374	MTPN,PARK7,RNH1,PFN1,APOA1,TUBB4A,COTL1,ARF1,HSPA8,RPS3,TMSB4X,WDR1,HSPA1B,GSN,CAPZA1,TPM1,CAPG,TMSB10,PFDN6,CAPZB,RHOA,VIL1,PYCARD,CDC42,S100A10,CRYAB,PFDN5,CAPZA2,RHOC,PAK2,CORO1B,MAPRE1,STMN1,PFDN2,GPX1,RAC1,TWF2,EML2,SCIN,VASP,CLU,HCLS1,PFDN4,PFN2,CORO1A,CYRIB,TWF1,GMFB,APOE,RDX,CTTN,PAK1,LIMA1,DRG1,FERMT2,VBP1,GMFG,ARFIP1,PFDN1,SYNPO2,PXN,PPM1F,CCN2,EFEMP2,BIN1,WASF2,CD47,DCTN1,ADD3,ADD1,WAS…
Cellular and protein localization/transport	5	cellular localization	GO:0051641	2.39e-12	3589	SOD1,ALB,TIMM8A,HSPB1,PARK7,ACTB,PPIA,DPY30,YWHAZ,S100A9,ANXA2,TUBB,UFM1,CALR,CFL1,RACK1,ACTN4,YWHAB,TUBA1C,NPM1,HNRNPA2B1,AGR2,FTH1,YWHAE,ANXA1,CHGA,RAB14,RAB7A,SAA1,ARF1,HSPA8,CCT2,LCP1,FGB,TMSB4X,TIMM13,HSPD1,VCP,DYNLL1,NPC2,SRP14,ANXA3,ANXA6,H4C1,UBE2L3,RAB1A,PDIA4,GSN,NUTF2,HSP90B1,ENSA,HSP90AB1,CALM3,GDI2,FAM3D,FTL,FLNA,VCL,HSP90AA1,TMSB10,HSPA5,CELA2A,GSTO1,FKBP1A,PDCD5,ANP32A,CTSD,MYH9,YB…
	5	establishment of localization in cell	GO:0051649	9.75e-09	2325	SOD1,TIMM8A,HSPB1,PARK7,DPY30,YWHAZ,ANXA2,TUBB,UFM1,CALR,CFL1,ACTN4,TUBA1C,NPM1,HNRNPA2B1,YWHAE,CHGA,RAB14,RAB7A,ARF1,HSPA8,LCP1,TIMM13,HSPD1,VCP,DYNLL1,NPC2,SRP14,ANXA3,UBE2L3,RAB1A,NUTF2,HSP90B1,FLNA,HSP90AA1,HSPA5,PDCD5,ANP32A,EIF6,SNX12,RAN,HNRNPA1,MAP4,RAB1B,RAB11B,CDC42,RPL23,COPE,HNRNPU,CRYAB,SLC9A3R1,MSN,COPZ1,ERP29,UBE2I,CLTC,SSB,PDCD6IP,HSPA4,TRIM28,CDC37,NSFL1C,SRP9,MAGOH,MAPRE1,YWHAH,…
	5	localization within membrane	GO:0051668	1.46e-05	852	TIMM8A,ACTB,RACK1,AGR2,RAB14,RAB7A,TIMM13,SRP14,GSN,FLNA,HSP90AA1,HSPA5,PDCD5,PIGR,SNX12,RAB11B,S100A10,SLC9A3R1,LGALS3,CLTC,HSPA4,SRP9,BID,GDI1,NACA,PLS1,RAC1,JUP,LMNA,EZR,PSAP,ARL3,ARHGAP1,KIF5B,ATP1B1,STX12,HYOU1,RAB8A,RAB8B,RAB10,EHD2,GORASP2,SNX3,RAB3D,THY1,NAXE,EHD1,LIN7C,PSMD10,CHMP4B,VPS29,APOE,VPS35,NMT1,RAB6A,RDX,BSG,ITGB1,STX7,FERMT2,VPS26A,RHOG,MTCH2,SH3GLB1,CDH1,SSR1,SPTBN1,EHD4,TM9S…
	5	establishment of protein localization to organelle	GO:0072594	1.79e-06	610	TIMM8A,UFM1,RAB7A,HSPA8,CCT2,TIMM13,HSPD1,SRP14,UBE2L3,NUTF2,FLNA,HSP90AA1,HSPA5,PDCD5,CCT3,RAN,RPL23,CCT6A,CCT7,CCT8,CCT4,HSPA4,TRIM28,SRP9,CCT5,RAC2,JUP,TCP1,SEC13,HYOU1,SUMO1,RAB8B,CLU,RAB10,HCLS1,VPS25,APOD, ,NPEPPS,CHMP4B,RUVBL2,NMT1,KPNB1,LAMP1,GRPEL1,MTCH2,SH3GLB1,CDH1,UBE2D3,FIS1,DNAJA1,UBL4A,H1-5,STK4,GET3,VPS4A,IPO5,BAG6,AIP,KPNA3,KPNA2,SGTA,LAMP2,CSE1L,AIFM1,ADAR,SQSTM1,IPO4,ZPR1,MAVS,…
	5	intracellular protein transport	GO:0006886	3.3e-08	1042	TIMM8A,HSPB1,PARK7,UFM1,CALR,NPM1,YWHAE,RAB14,RAB7A,ARF1,HSPA8,LCP1,TIMM13,HSPD1,VCP,SRP14,UBE2L3,RAB1A,NUTF2,HSP90B1,FLNA,HSP90AA1,HSPA5,PDCD5,RAN,RAB1B,RPL23,COPZ1,ERP29,CLTC,HSPA4,TRIM28,CDC37,SRP9,YWHAH,ARF4,RAB5C,GDI1,NACA,RAC2,JUP,RPL11,NAPA,COPA,HSPA9,COPB2,KIF5B,ATP1B1,ARCN1,STX12,SEC13,HYOU1,SUMO1,RAB8B,RAB5B,PDCD6,CLU,ANP32B,HCLS1,TMED10,RAB21,VPS25,EHD1,APOD,SCFD1,NPEPPS,CHMP4B,VPS29,R…
	5	protein localization to membrane	GO:0072657	0.000252	761	TIMM8A,ACTB,RACK1,AGR2,RAB7A,TIMM13,SRP14,GSN,FLNA,HSP90AA1,HSPA5,PDCD5,PIGR,RAB11B,S100A10,SLC9A3R1,LGALS3,CLTC,HSPA4,SRP9,BID,GDI1,NACA,PLS1,JUP,EZR,ARL3,KIF5B,ATP1B1,HYOU1,RAB8A,RAB8B,RAB10,EHD2,GORASP2,RAB3D,THY1,EHD1,LIN7C,PSMD10,CHMP4B,APOE,VPS35,NMT1,RAB6A,RDX,BSG,ITGB1,STX7,FERMT2,RHOG,MTCH2,SH3GLB1,CDH1,SSR1,SPTBN1,EHD4,TM9SF2,SCP2,MESD,FIS1,NSF,UBL4A,TM9SF3,RAB31,GET3,VPS4A,CSK,CNPY4, ,…
	5	protein localization to plasma membrane	GO:0072659	0.00307028	289	ACTB,RACK1,AGR2,RAB7A,FLNA,S100A10,SLC9A3R1,LGALS3,CLTC,PLS1,JUP,EZR,KIF5B,ATP1B1,RAB8A,RAB8B,RAB10,EHD2,GORASP2,RAB3D,EHD1,PSMD10,VPS35,RDX,BSG,ITGB1,STX7,RHOG,CDH1,SPTBN1,EHD4,SCP2,NSF,RAB31,VPS4A,CSK,CNPY4,MAP7,SQSTM1,GBP1,SEC16A,PKP3,ANK1,PACS1,ARHGEF16,TNIK,GRIPAP1,LRP1,ANK2
	5	establishment of protein localization	GO:0045184	5.95e-11	1862	TIMM8A,HSPB1,PARK7,PPIA,UFM1,CALR,RACK1,NPM1,YWHAE,ANXA1,CHGA,RAB14,RAB7A,SAA1,ARF1,HSPA8,CCT2,LCP1,FGB,TIMM13,HSPD1,VCP,SRP14,UBE2L3,RAB1A,PDIA4,NUTF2,HSP90B1,ENSA,FAM3D,FLNA,HSP90AA1,HSPA5,CELA2A,PDCD5,CTSD,MYH9,CCT3,SNX12,RAN,FGG,RAB1B,RAB11B,RPL23,CCT6A,ZG16,RBP4,CCT7,COPZ1,ERP29,CLTC,CCT8,CCT4,RCN3,HSPA4,TRIM28,CDC37,FGA,SRP9,BID,CD2AP,YWHAH,GCG,ARF4,RAB5C,GDI1,CCT5,NACA,RAC2,JUP,RPL11,TCP1,…
	5	regulation of cellular localization	GO:0060341	5.97e-11	984	PARK7,ACTB,PPIA,YWHAZ,ANXA2,UFM1,RACK1,AGR2,YWHAE,CHGA,RAB14,SAA1,HSPA8,CCT2,LCP1,FGB,VCP,UBE2L3,GSN,ENSA,HSP90AB1,GDI2,FAM3D,FLNA,VCL,HSP90AA1,CELA2A,FKBP1A,PDCD5,CTSD,CCT3,SNX12,RAN,FGG,RAB11B,CCT6A,F2,CRYAB,RBP4,CCT7,MSN,LGALS3,ERP29,CLTC,CCT8,CCT4,TRIM28,NSFL1C,FGA,PIN1,CD2AP,GCG,GDI1,CCT5,NACA,PLS1,RAC2,JUP,TCP1,EZR,HADH,LAMTOR5,MAPK1,GLUD1,ARHGAP1,KIF5B,HLA-DRB1,EPB41L2,CTNNB1,SUMO1,MAPK3,A…
	5	positive regulation of establishment of protein localization	GO:1904951	0.000202	330	PPIA,RACK1,YWHAE,CCT2,FGB,UBE2L3,FLNA,PDCD5,CCT3,RAN,FGG,CCT6A,RBP4,CCT7,CCT8,CCT4,TRIM28,FGA,CD2AP,GCG,CCT5,RAC2,JUP,TCP1,EZR,GLUD1,HLA-DRB1,ANP32B,HCLS1,TMED10,NPEPPS,PSMD9,NMT1,SAR1A,BSG,SH3GLB1,CDH1,UBE2D3,FIS1,OAZ2,IPO5,EMD,MYO18A,DNM1L,MYO1C,ZPR1,MAVS,BAG3,DKC1,HUWE1,TPR,ITGAM,TTN
	5	protein transport	GO:0015031	5.57e-10	1747	TIMM8A,HSPB1,PARK7,PPIA,UFM1,CALR,RACK1,NPM1,YWHAE,ANXA1,CHGA,RAB14,RAB7A,SAA1,ARF1,HSPA8,LCP1,FGB,TIMM13,HSPD1,VCP,SRP14,UBE2L3,RAB1A,PDIA4,NUTF2,HSP90B1,ENSA,FAM3D,FLNA,HSP90AA1,HSPA5,CELA2A,PDCD5,MYH9,SNX12,RAN,FGG,RAB1B,RAB11B,RPL23,ZG16,RBP4,COPZ1,ERP29,CLTC,RCN3,HSPA4,TRIM28,CDC37,FGA,SRP9,CD2AP,YWHAH,GCG,ARF4,RAB5C,GDI1,NACA,RAC2,JUP,RPL11,EZR,NAPA,HADH,GLUD1,COPA,HSPA9,ARHGAP1,COPB2,KIF5B…
	5	intracellular transport	GO:0046907	6.19e-11	1753	SOD1,TIMM8A,HSPB1,PARK7,DPY30,ANXA2,TUBB,UFM1,CALR,ACTN4,TUBA1C,NPM1,HNRNPA2B1,YWHAE,RAB14,RAB7A,ARF1,HSPA8,LCP1,TIMM13,HSPD1,VCP,DYNLL1,NPC2,SRP14,UBE2L3,RAB1A,NUTF2,HSP90B1,FLNA,HSP90AA1,HSPA5,PDCD5,ANP32A,EIF6,SNX12,RAN,HNRNPA1,RAB1B,RAB11B,CDC42,RPL23,COPE,CRYAB,SLC9A3R1,MSN,COPZ1,ERP29,UBE2I,CLTC,SSB,HSPA4,TRIM28,CDC37,SRP9,MAGOH,YWHAH,DDX39B,ARF4,RAB2A,RAB5C,GDI1,NACA,RAC2,JUP,RPL11,LMNA,EZ…
	5	regulation of protein localization	GO:0032880	1.45e-09	880	PARK7,ACTB,PPIA,YWHAZ,UFM1,RACK1,AGR2,YWHAE,CHGA,RAB14,SAA1,HSPA8,CCT2,LCP1,FGB,VCP,UBE2L3,GSN,ENSA,HSP90AB1,GDI2,FAM3D,FLNA,VCL,HSP90AA1,CELA2A,FKBP1A,PDCD5,CTSD,CCT3,SNX12,RAN,FGG,RAB11B,CCT6A,F2,RBP4,CCT7,MSN,LGALS3,ERP29,CLTC,CCT8,CCT4,TRIM28,NSFL1C,FGA,PIN1,CD2AP,GCG,GDI1,CCT5,NACA,PLS1,RAC2,JUP,TCP1,EZR,HADH,LAMTOR5,GLUD1,KIF5B,HLA-DRB1,EPB41L2,CTNNB1,SUMO1,ANP32B,HCLS1,TMED10,SNX3,YAP1,BTF…
	5	regulation of localization	GO:0032879	1.01e-07	2123	PARK7,ACTB,PPIA,TF,YWHAZ,ANXA2,UFM1,DBI,CALR,CA2,RACK1,ACTN4,AGR2,APOA1,YWHAE,ANXA1,CHGA,RAB14,RAB7A,SAA1,ARF1,HSPA8,CCT2,LCP1,FGB,TMSB4X,VCP,GLRX,ITLN1,AHNAK,ANXA6,UBE2L3,GSN,HNRNPK,ENSA,HSP90AB1,CALM3,GDI2,FAM3D,FLNA,VCL,HSP90AA1,CELA2A,APOA2,GSTO1,FKBP1A,PDCD5,CTSD,HMGB1,CCT3,SRI,SNX12,RAN,FGG,PYCARD,RAB11B,CDC42,CCT6A,F2,HNRNPU,S100A10,CTSS,PLIN3,CRYAB,RBP4,CCT7,MSN,LGALS3,ERP29,CLTC,CCT8,CCT…
	5	positive regulation of protein transport	GO:0051222	0.00948384	314	PPIA,RACK1,YWHAE,FGB,UBE2L3,FLNA,PDCD5,RAN,FGG,RBP4,TRIM28,FGA,CD2AP,GCG,RAC2,JUP,EZR,GLUD1,HLA-DRB1,ANP32B,HCLS1,TMED10,NPEPPS,PSMD9,NMT1,SAR1A,BSG,SH3GLB1,CDH1,UBE2D3,FIS1,OAZ2,IPO5,EMD,MYO18A,DNM1L,MYO1C,ZPR1,MAVS,BAG3,HUWE1,TPR,ITGAM,TTN
	5	regulation of protein transport	GO:0051223	0.000982	513	PARK7,PPIA,UFM1,RACK1,YWHAE,CHGA,SAA1,HSPA8,LCP1,FGB,UBE2L3,ENSA,FAM3D,FLNA,CELA2A,PDCD5,SNX12,RAN,FGG,RBP4,ERP29,TRIM28,FGA,CD2AP,GCG,GDI1,RAC2,JUP,EZR,HADH,GLUD1,HLA-DRB1,SUMO1,ANP32B,HCLS1,TMED10,SNX3,APOD,SCFD1,NPEPPS,APOE,PSMD9,NMT1,SAR1A,BSG,SLC12A2,ARFIP1,SH3GLB1,CDH1,UBE2D3,FIS1,PPM1F,DNAJA1,OAZ2,IPO5,EMD,CSK,P3H1,MYO18A,DNM1L,MYO1C,ZPR1,MAVS,BAG3,RANGAP1,DNAJC1,HUWE1,TPR,ITGAM,GRIPAP1,TTN
	5	establishment of localization	GO:0051234	0.00404245	4839	SOD1,TIMM8A,HSPB1,PARK7,ACTB,FABP5,PPIA,TF,DPY30,YWHAZ,FABP1,ANXA2,TUBB,UFM1,DBI,CALR,CA2,CFL1,RACK1,ACTN4,TUBA1C,NPM1,HNRNPA2B1,AGR2,FTH1,APOA1,YWHAE,ANXA1,CHGA,TPT1,CLIC1,RAB14,RAB7A,SAA1,GC,LCN2,ARF1,HSPA8,JPT2,CCT2,LCP1,TPD52,FGB,TMSB4X,TIMM13,HSPD1,LASP1,VCP,GLRX,ITLN1,DYNLL1,AHNAK,NPC2,SRP14,ANXA3,LTF,ANXA6,UBE2L3,RAB1A,PDIA4,GSN,DPYSL2,NUTF2,HSP90B1,HNRNPK,ENSA,ATOX1,CALM3,GDI2,FAM3D,ATP5F…
	5	cellular macromolecule localization	GO:0070727	6.61e-13	2675	TIMM8A,HSPB1,PARK7,ACTB,PPIA,YWHAZ,UFM1,CALR,RACK1,YWHAB,NPM1,AGR2,YWHAE,ANXA1,CHGA,RAB14,RAB7A,SAA1,ARF1,HSPA8,CCT2,LCP1,FGB,TMSB4X,TIMM13,HSPD1,VCP,SRP14,H4C1,UBE2L3,RAB1A,PDIA4,GSN,NUTF2,HSP90B1,ENSA,HSP90AB1,GDI2,FAM3D,FLNA,VCL,HSP90AA1,TMSB10,HSPA5,CELA2A,FKBP1A,PDCD5,CTSD,MYH9,YBX1,CCT3,PIGR,LAMTOR3,SKP1,CUTA,SNX12,RAN,FGG,RAB1B,RAB11B,RPL23,CCT6A,F2,HNRNPU,S100A10,ZG16,RBP4,SLC9A3R1,CCT7,M…
	5	protein localization to cell periphery	GO:1990778	0.00402977	353	ACTB,RACK1,AGR2,RAB7A,FLNA,S100A10,SLC9A3R1,LGALS3,CLTC,PLS1,JUP,EZR,ARL3,KIF5B,ATP1B1,EPB41L2,RAB8A,RAB8B,RAB10,EHD2,GORASP2,RAB3D,EHD1,LIN7C,PSMD10,VPS35,RDX,BSG,ITGB1,STX7,RHOG,CDH1,SPTBN1,EHD4,SCP2,NSF,RAB31,VPS4A,CSK,CNPY4,MAP7,SQSTM1,GBP1,SEC16A,PKP3,NUMA1,ANK1,PACS1,ARHGEF16,TNIK,GRIPAP1,LRP1,ANK2
	5	protein localization	GO:0008104	4.32e-13	2665	TIMM8A,HSPB1,PARK7,ACTB,PPIA,YWHAZ,UFM1,CALR,RACK1,YWHAB,NPM1,AGR2,YWHAE,ANXA1,CHGA,RAB14,RAB7A,SAA1,ARF1,HSPA8,CCT2,LCP1,FGB,TMSB4X,TIMM13,HSPD1,VCP,SRP14,H4C1,UBE2L3,RAB1A,PDIA4,GSN,NUTF2,HSP90B1,ENSA,HSP90AB1,GDI2,FAM3D,FLNA,VCL,HSP90AA1,TMSB10,HSPA5,CELA2A,FKBP1A,PDCD5,CTSD,MYH9,YBX1,CCT3,PIGR,LAMTOR3,SKP1,CUTA,SNX12,RAN,FGG,RAB1B,RAB11B,RPL23,CCT6A,F2,HNRNPU,S100A10,ZG16,RBP4,SLC9A3R1,CCT7,M…
	5	nitrogen compound transport	GO:0071705	1.05e-05	2228	TIMM8A,HSPB1,PARK7,ACTB,PPIA,UFM1,CALR,CA2,RACK1,NPM1,HNRNPA2B1,YWHAE,ANXA1,CHGA,RAB14,RAB7A,SAA1,ARF1,HSPA8,LCP1,FGB,TIMM13,HSPD1,VCP,SRP14,UBE2L3,RAB1A,PDIA4,NUTF2,HSP90B1,ENSA,FAM3D,FLNA,HSP90AA1,HSPA5,CELA2A,HPX,PDCD5,MYH9,YBX1,SNX12,RAN,FGG,HNRNPA1,RAB1B,RAB11B,RPL23,ZG16,RBP4,SLC9A3R1,RTRAF,COPZ1,ERP29,CLTC,SSB,CDH17,RCN3,HSPA4,TRIM28,CDC37,FGA,SRP9,MAGOH,CD2AP,YWHAH,DDX39B,GCG,ARF4,TST,RAB…
	5	organic substance transport	GO:0071702	0.000481	2975	TIMM8A,HSPB1,PARK7,ACTB,FABP5,PPIA,FABP1,ANXA2,UFM1,DBI,CALR,CA2,RACK1,NPM1,HNRNPA2B1,APOA1,YWHAE,ANXA1,CHGA,TPT1,RAB14,RAB7A,SAA1,ARF1,HSPA8,LCP1,FGB,TIMM13,HSPD1,VCP,ITLN1,AHNAK,NPC2,SRP14,UBE2L3,RAB1A,PDIA4,NUTF2,HSP90B1,ENSA,CALM3,FAM3D,FLNA,HSP90AA1,HSPA5,CELA2A,HPX,APOA2,GSTO1,HBG1,FKBP1A,PDCD5,MYH9,YBX1,SRI,SNX12,RAN,FGG,APOH,PPBP,HNRNPA1,RAB1B,RAB11B,RPL23,F2,ZG16,RBP4,SLC9A3R1,RTRAF,LGAL…
	5	positive regulation of transport	GO:0051050	7.12e-05	913	ACTB,PPIA,TF,ANXA2,DBI,CALR,CA2,RACK1,ACTN4,APOA1,YWHAE,ANXA1,RAB7A,FGB,TMSB4X,GLRX,ITLN1,UBE2L3,HNRNPK,CALM3,FLNA,APOA2,GSTO1,PDCD5,RAN,FGG,PYCARD,CDC42,F2,S100A10,CTSS,RBP4,MSN,LGALS3,PDCD6IP,TRIM28,FGA,AHSG,CD2AP,C3,GCG,RAC2,JUP,EZR,FHL1,GLUD1,AIMP1,KIF5B,ATP1B1,HLA-DRB1,SCIN,PPT1,C4A,C4B,AZU1,CLU,ANP32B,HCLS1,EHD2,TMED10,RAB21,RAB3D,ACSL5,THY1,ARPP19,EHD1,LMAN2,VTN,NPEPPS,DHX9,WASL,KHDRBS1,AP…
	5	regulation of transport	GO:0051049	0.00016	1762	PARK7,ACTB,PPIA,TF,ANXA2,UFM1,DBI,CALR,CA2,RACK1,ACTN4,APOA1,YWHAE,ANXA1,CHGA,RAB7A,SAA1,ARF1,HSPA8,LCP1,FGB,TMSB4X,GLRX,ITLN1,AHNAK,UBE2L3,HNRNPK,ENSA,CALM3,FAM3D,FLNA,CELA2A,APOA2,GSTO1,FKBP1A,PDCD5,HMGB1,SRI,SNX12,RAN,FGG,PYCARD,RAB11B,CDC42,F2,S100A10,CTSS,CRYAB,RBP4,MSN,LGALS3,ERP29,PDCD6IP,TRIM28,FGA,AHSG,SEPTIN2,CD2AP,YWHAH,C3,GCG,RAP1B,GDI1,RAC2,RAC1,JUP,EZR,FHL1,CAPN1,LAMTOR1,ACAA2,APOC3…
	5	localization	GO:0051179	0.00169345	5476	SOD1,ALB,TIMM8A,HSPB1,PARK7,ACTB,FABP5,PPIA,TF,DPY30,YWHAZ,FABP1,S100A9,ANXA2,TUBB,UFM1,GSTP1,DBI,CALR,CA2,CFL1,RACK1,ACTN4,YWHAB,TUBA1C,NPM1,HNRNPA2B1,AGR2,FTH1,APOA1,YWHAE,ANXA1,CHGA,TPT1,CLIC1,RAB14,RAB7A,SAA1,GC,LCN2,ARF1,HSPA8,JPT2,CCT2,LCP1,TPD52,FGB,TMSB4X,TIMM13,HSPD1,LASP1,VCP,GLRX,ITLN1,DYNLL1,AHNAK,NPC2,SRP14,ANXA3,LTF,ANXA6,H4C1,UBE2L3,RAB1A,PDIA4,GSN,DPYSL2,NUTF2,HSP90B1,HNRNPK,ENSA,…
	5	regulation of establishment of protein localization	GO:0070201	2.56e-05	538	PARK7,PPIA,UFM1,RACK1,YWHAE,CHGA,SAA1,HSPA8,CCT2,LCP1,FGB,UBE2L3,ENSA,FAM3D,FLNA,CELA2A,PDCD5,CTSD,CCT3,SNX12,RAN,FGG,CCT6A,RBP4,CCT7,ERP29,CCT8,CCT4,TRIM28,FGA,CD2AP,GCG,GDI1,CCT5,RAC2,JUP,TCP1,EZR,HADH,GLUD1,HLA-DRB1,SUMO1,ANP32B,HCLS1,TMED10,SNX3,APOD,SCFD1,NPEPPS,APOE,PSMD9,NMT1,SAR1A,BSG,SLC12A2,ARFIP1,SH3GLB1,CDH1,UBE2D3,FIS1,PPM1F,DNAJA1,OAZ2,IPO5,EMD,CSK,P3H1,MYO18A,DNM1L,MYO1C,ZPR1,MAVS,…
	5	positive regulation of intracellular transport	GO:0032388	0.000319	201	ANXA2,YWHAE,UBE2L3,FLNA,PDCD5,RAN,MSN,TRIM28,RAC2,JUP,EZR,ANP32B,HCLS1,EHD2,RAB21,EHD1,NPEPPS,DHX9,KHDRBS1,NMT1,RDX,SAR1A,CPSF6,SH3GLB1,DYNC1H1,CDH1,SCP2,UBE2D3,FIS1,OAZ2,IPO5,EMD,MYO1C,ZPR1,MAVS,NUMA1,BAG3,HUWE1,TPR,ITGAM
	5	regulation of intracellular transport	GO:0032386	1.49e-05	335	PARK7,ANXA2,UFM1,YWHAE,LCP1,UBE2L3,FLNA,PDCD5,SNX12,RAN,RAB11B,CRYAB,MSN,TRIM28,GDI1,RAC2,JUP,EZR,MAPK1,ARHGAP1,SUMO1,MAPK3,ANP32B,HCLS1,EHD2,RAB21,SNX3,EHD1,APOD,SCFD1,NPEPPS,DHX9,KHDRBS1,VPS35,NMT1,RDX,SAR1A,NSUN2,USP7,LAMP1,ARFIP1,CPSF6,SH3GLB1,DYNC1H1,CDH1,SCP2,UBE2D3,FIS1,MAP2K1,OAZ2,IPO5,EMD,MYO1C,ZPR1,MAVS,NUMA1,BAG3,RANGAP1,HUWE1,TPR,ITGAM,GRIPAP1
	5	protein localization to organelle	GO:0033365	1.1e-07	1119	TIMM8A,PARK7,YWHAZ,UFM1,CALR,YWHAE,RAB7A,HSPA8,CCT2,TIMM13,HSPD1,VCP,SRP14,H4C1,UBE2L3,NUTF2,GDI2,FLNA,HSP90AA1,HSPA5,PDCD5,YBX1,CCT3,SKP1,RAN,RPL23,CCT6A,F2,HNRNPU,CCT7,MSN,SSB,CCT8,CCT4,HSPA4,TRIM28,NSFL1C,PIN1,SRP9,XRCC5,MAPRE1,CCT5,NACA,RAC2,JUP,RPL11,TCP1,LMNA,EZR,DCTN2,ARL3,LAMTOR5,SEC13,TPP1,HYOU1,SUMO1,RAB8A,RAB8B,BUB3,CLU,RAB10,HCLS1,TMED10,YAP1,BTF3,VPS25,GLUL,EHD1,APOD, ,NPEPPS,DDX1,CT…
	5	positive regulation of protein localization	GO:1903829	4.76e-07	479	PARK7,PPIA,RACK1,AGR2,YWHAE,CCT2,FGB,UBE2L3,HSP90AB1,FLNA,PDCD5,CCT3,RAN,FGG,CCT6A,F2,RBP4,CCT7,MSN,LGALS3,CCT8,CCT4,TRIM28,FGA,CD2AP,GCG,CCT5,PLS1,RAC2,JUP,TCP1,EZR,LAMTOR5,GLUD1,KIF5B,HLA-DRB1,EPB41L2,ANP32B,HCLS1,TMED10,YAP1,NPEPPS,PSMD9,NMT1,RDX,SAR1A,BSG,ITGB1,FERMT2,TFRC,RHOG,SH3GLB1,CDH1,SPTBN1,UBE2D3,RTN4,MESD,FIS1,PML,OAZ2,IPO5,EMD,CNPY4,PRKAA1,MYO18A,DNM1L,GPD1L,SQSTM1,MYO1C, ,ZPR1,MAVS…
	5	macromolecule localization	GO:0033036	1.17e-13	3141	TIMM8A,HSPB1,PARK7,ACTB,FABP5,PPIA,YWHAZ,FABP1,ANXA2,UFM1,DBI,CALR,RACK1,YWHAB,NPM1,HNRNPA2B1,AGR2,APOA1,YWHAE,ANXA1,CHGA,RAB14,RAB7A,SAA1,ARF1,HSPA8,CCT2,LCP1,FGB,TMSB4X,TIMM13,HSPD1,VCP,NPC2,SRP14,H4C1,UBE2L3,RAB1A,PDIA4,GSN,NUTF2,HSP90B1,ENSA,HSP90AB1,GDI2,FAM3D,FLNA,VCL,HSP90AA1,TMSB10,HSPA5,CELA2A,APOA2,FKBP1A,PDCD5,CTSD,MYH9,YBX1,CCT3,PIGR,LAMTOR3,SKP1,CUTA,SNX12,RAN,FGG,APOH,HNRNPA1,RAB1B,…
mRNA catabolic process	6	Metabolism of nucleotides	REAC:R-HSA-15869	4e-05	91	APRT,AK2,TXN,NME2,ATIC,GLRX,CMPK1,DCTPP1,PAICS,HPRT1,AK1,PNP,NME1,NUDT5,CDA,TYMP,DNPH1,IMPDH2,GART,ADSS2,TXNRD1,SAMHD1,GMPS,NT5C,GMPR2,CTPS1,ADK,PFAS,ENTPD1,PPAT
	6	AMP metabolic process	GO:0046033	0.00722489	25	APRT,ATIC,PAICS,AK3,GART,ADSS2,NUDT2,PFAS
	6	GMP metabolic process	GO:0046037	0.000224	27	ATIC,PAICS,HPRT1,GART,GMPS,GMPR2,PFAS
	6	IMP metabolic process	GO:0046040	0.00686166	18	ATIC,PAICS,HPRT1,PNP,GART,ADSS2,PFAS
	6	AMP biosynthetic process	GO:0006167	0.000224	13	APRT,ATIC,PAICS,GART,ADSS2,NUDT2,PFAS
	6	'de novo' AMP biosynthetic process	GO:0044208	0.0054877	8	ATIC,PAICS,GART,ADSS2,PFAS
	6	GMP biosynthetic process	GO:0006177	0.000389	14	ATIC,PAICS,HPRT1,GART,GMPS,PFAS
	6	XMP metabolic process	GO:0097292	0.00311285	7	ATIC,PAICS,GART,PFAS
	6	'de novo' XMP biosynthetic process	GO:0097294	0.00311285	7	ATIC,PAICS,GART,PFAS
	6	XMP biosynthetic process	GO:0097293	0.00311285	7	ATIC,PAICS,GART,PFAS
	6	nucleoside monophosphate metabolic process	GO:0009123	6.79e-05	78	APRT,ATIC,PAICS,HPRT1,PNP,DNPH1,AK3,GART,ADSS2,DUT,GMPS,GMPR2,NUDT2,ADK,PFAS
	6	purine nucleoside monophosphate biosynthetic process	GO:0009127	0.000262	21	APRT,ATIC,PAICS,HPRT1,GART,ADSS2,GMPS,NUDT2,PFAS
	6	purine nucleoside monophosphate metabolic process	GO:0009126	0.00013	44	APRT,ATIC,PAICS,HPRT1,PNP,AK3,GART,ADSS2,GMPS,GMPR2,NUDT2,PFAS
	6	nucleoside monophosphate biosynthetic process	GO:0009124	0.000463	42	APRT,ATIC,PAICS,HPRT1,GART,ADSS2,DUT,GMPS,NUDT2,ADK,PFAS
	6	Nucleotide biosynthesis	REAC:R-HSA-8956320	0.00144053	14	ATIC,PAICS,IMPDH2,GART,ADSS2,GMPS,PFAS,PPAT
	6	ribonucleoside monophosphate biosynthetic process	GO:0009156	0.00063	35	APRT,ATIC,PAICS,HPRT1,GART,ADSS2,GMPS,NUDT2,ADK,PFAS
	6	'de novo' IMP biosynthetic process	GO:0006189	0.00311285	6	ATIC,PAICS,GART,PFAS
	6	ribonucleoside monophosphate metabolic process	GO:0009161	0.00022	62	APRT,ATIC,PAICS,HPRT1,PNP,AK3,GART,ADSS2,GMPS,GMPR2,NUDT2,ADK,PFAS
	6	purine ribonucleoside monophosphate metabolic process	GO:0009167	7.75e-05	42	APRT,ATIC,PAICS,HPRT1,PNP,AK3,GART,ADSS2,GMPS,GMPR2,NUDT2,PFAS
	6	purine ribonucleoside monophosphate biosynthetic process	GO:0009168	0.000134	19	APRT,ATIC,PAICS,HPRT1,GART,ADSS2,GMPS,NUDT2,PFAS
	6	cellular metabolic compound salvage	GO:0043094	0.00230454	31	APRT,HPRT1,PNP,MTAP,NAPRT,PDXK,CDA,PGM2,ADI1,C9ORF64
	6	Purine ribonucleoside monophosphate biosynthesis	REAC:R-HSA-73817	0.000137	11	ATIC,PAICS,IMPDH2,GART,ADSS2,GMPS,PFAS,PPAT
Nucleotides metabolism	7	Deadenylation-dependent mRNA decay	REAC:R-HSA-429914	0.00312253	56	PABPC1,EIF4A1,EIF4A2,LSM2,DCPS,LSM1,EIF4A3,LSM7,LSM6,LSM3,EIF4E,LSM4,DDX6,EIF4G1,TNKS1BP1,EXOSC6,EIF4B,DIS3
	7	cellular catabolic process	GO:0044248	1.14e-22	1527	HSPB1,PARK7,GAPDH,S100A9,ANXA2,VIM,PRDX2,UFM1,PRDX1,HINT1,CALR,RNH1,PRDX6,HP,NPM1,RAB7A,PRDX5,PRDX4,HSPA8,CAT,AKR1A1,BLVRB,VCP,DCTPP1,HSPA1B,DAP,RAB1A,AKR1C3,DDAH1,HSD17B10,GOT1,EEF1A1,HPRT1,HSP90AA1,YBX3,APOA2,GSTO1,HBG1,ELOB,YBX1,HMGB1,DDAH2,GNPDA1,PYM1,PNP,RIDA,RAB1B,HNRNPA0,APEX1,S100A8,KHSRP,MPST,AKR1B10,HNRNPU,RNASE3,SUCLG2,NUDT5,SYNCRIP,PABPC1,QDPR,SSB,ELAVL1,ACAT2,ECHS1,ALDH2,NSFL1C,CAPNS…
	7	cellular nitrogen compound catabolic process	GO:0044270	5.46e-11	470	VIM,HINT1,RNH1,NPM1,BLVRB,VCP,DCTPP1,HSPA1B,HPRT1,YBX3,ELOB,YBX1,PYM1,PNP,RIDA,HNRNPA0,APEX1,KHSRP,MPST,HNRNPU,RNASE3,SUCLG2,NUDT5,SYNCRIP,PABPC1,SSB,ELAVL1,MAGOH,AMBP,HNRNPD,TST,HNRNPAB,CDA,RNASET2,SND1,DNPH1,ELOC,RNASEH2C,PABPC4,RNASE2,HNRNPC,DUT,LSM2,HNMT,SERBP1,DCPS,LSM1,SAMHD1,DDX5,ACAT1,EIF4A3,TAF15,TRIR,DFFA,MAPK14,LSM6,FEN1,DHX9,TARDBP,METTL1,ACOT7,NSUN2,NT5C,CARHSP1,DNASE2,EIF3E,CIRBP,TH…
	7	organic cyclic compound catabolic process	GO:1901361	2.36e-11	517	VIM,HINT1,RNH1,NPM1,BLVRB,VCP,DCTPP1,HSPA1B,HPRT1,YBX3,ELOB,YBX1,PYM1,PNP,RIDA,HNRNPA0,APEX1,KHSRP,HNRNPU,RNASE3,SUCLG2,NUDT5,SYNCRIP,PABPC1,QDPR,SSB,ELAVL1,MAGOH,COMT,YWHAH,AMBP,HNRNPD,GOT2,HNRNPAB,CDA,RNASET2,SND1,DNPH1,ELOC,RNASEH2C,PABPC4,RNASE2,HNRNPC,DUT,LSM2,EPHX2,HNMT,SERBP1,DCPS,LSM1,SAMHD1,DDX5,ACAT1,EIF4A3,TAF15,TRIR,DFFA,MAPK14,LSM6,FEN1,DHX9,TARDBP,APOE,METTL1,ACOT7,NSUN2,NT5C,CARHSP…
	7	mRNA stabilization	GO:0048255	0.000358	64	YBX3,YBX1,HNRNPA0,HNRNPU,SYNCRIP,PABPC1,ELAVL1,HNRNPD,HNRNPC,TAF15,MAPK14,DHX9,TARDBP,CIRBP,THRAP3,RBM47,FUS,IGF2BP3,CSDE1
	7	regulation of mRNA metabolic process	GO:1903311	1.57e-10	298	VIM,PRDX6,NPM1,HNRNPK,YBX3,YBX1,NCL,RIDA,HNRNPA1,HNRNPA0,APEX1,HNRNPL,KHSRP,PTBP1,HNRNPU,SYNCRIP,PABPC1,ELAVL1,MAGOH,HNRNPD,HNRNPAB,U2AF2,DDX17,C1QBP,HNRNPC,RBM3,SRSF7,SERBP1,SRSF3,DCPS,TRA2B,LSM1,DDX5,RBMX,EIF4A3,TAF15,PUF60,MAPK14,DHX9,KHDRBS1,TARDBP,DAZAP1,CARHSP1,SF1,CIRBP,THRAP3,SRSF9,CAPRIN1,RBM47,PRMT5,FUS,CELF2,IGF2BP3,SAFB,SRSF6,ACIN1,RBM39,UPF1,TNKS1BP1,PDE12,SMU1,SAFB2,PKP3,CSDE1,A1CF,…
	7	negative regulation of mRNA metabolic process	GO:1903312	1.39e-07	99	YBX3,YBX1,HNRNPA0,PTBP1,HNRNPU,SYNCRIP,PABPC1,ELAVL1,HNRNPD,HNRNPAB,U2AF2,C1QBP,HNRNPC,SRSF7,RBMX,TAF15,MAPK14,DHX9,TARDBP,CIRBP,THRAP3,SRSF9,RBM47,FUS,IGF2BP3,SRSF6,ACIN1,PKP3,CSDE1,A1CF,ZC3H14
	7	positive regulation of mRNA metabolic process	GO:1903313	0.00133996	138	PRDX6,YBX1,NCL,RIDA,KHSRP,HNRNPU,SYNCRIP,PABPC1,HNRNPD,RBM3,DCPS,TRA2B,LSM1,RBMX,DHX9,TARDBP,DAZAP1,CIRBP,THRAP3,CAPRIN1,PRMT5,UPF1,TNKS1BP1,PDE12,CSDE1,YTHDF2,WDR77, ,ZC3HAV1,DIS3,PUM1
	7	mRNA catabolic process	GO:0006402	6.8e-06	249	VIM,RNH1,NPM1,HSPA1B,YBX3,YBX1,PYM1,RIDA,HNRNPA0,APEX1,KHSRP,HNRNPU,SYNCRIP,PABPC1,SSB,ELAVL1,MAGOH,HNRNPD,HNRNPAB,SND1,HNRNPC,LSM2,SERBP1,DCPS,LSM1,DDX5,EIF4A3,TAF15,MAPK14,LSM6,DHX9,TARDBP,CARHSP1,EIF3E,CIRBP,THRAP3,CAPRIN1,RBM47,FUS,IGF2BP3,UPF1,TNKS1BP1,PDE12,EXOSC6,PKP3,CSDE1,A1CF,ZC3H14,YTHDF2, ,XRN2,ZC3HAV1,DIS3,PUM1
	7	RNA catabolic process	GO:0006401	2.31e-08	301	VIM,RNH1,NPM1,HSPA1B,YBX3,ELOB,YBX1,PYM1,RIDA,HNRNPA0,APEX1,KHSRP,HNRNPU,RNASE3,SYNCRIP,PABPC1,SSB,ELAVL1,MAGOH,HNRNPD,HNRNPAB,RNASET2,SND1,ELOC,RNASEH2C,PABPC4,RNASE2,HNRNPC,LSM2,SERBP1,DCPS,LSM1,DDX5,EIF4A3,TAF15,TRIR,MAPK14,LSM6,FEN1,DHX9,TARDBP,METTL1,NSUN2,CARHSP1,EIF3E,CIRBP,THRAP3,CAPRIN1,RBM47,FUS,IGF2BP3,UPF1,TNKS1BP1,PDE12,EXOSC6,ZC3H4,PKP3,CSDE1,ZPR1, ,A1CF,ZC3H14,DKC1,YTHDF2, ,XRN2,ZC…
	7	aromatic compound catabolic process	GO:0019439	2.44e-11	489	VIM,HINT1,RNH1,NPM1,BLVRB,VCP,DCTPP1,HSPA1B,HPRT1,YBX3,ELOB,YBX1,PYM1,PNP,RIDA,HNRNPA0,APEX1,KHSRP,HNRNPU,RNASE3,SUCLG2,NUDT5,SYNCRIP,PABPC1,QDPR,SSB,ELAVL1,MAGOH,COMT,AMBP,HNRNPD,HNRNPAB,CDA,RNASET2,SND1,DNPH1,ELOC,RNASEH2C,PABPC4,RNASE2,HNRNPC,DUT,LSM2,EPHX2,HNMT,SERBP1,DCPS,LSM1,SAMHD1,DDX5,ACAT1,EIF4A3,TAF15,TRIR,DFFA,MAPK14,LSM6,FEN1,DHX9,TARDBP,METTL1,ACOT7,NSUN2,NT5C,CARHSP1,DNASE2,EIF3E,C…
	7	regulation of mRNA catabolic process	GO:0061013	2.88e-05	189	VIM,NPM1,YBX3,YBX1,RIDA,HNRNPA0,APEX1,KHSRP,HNRNPU,SYNCRIP,PABPC1,ELAVL1,MAGOH,HNRNPD,HNRNPAB,HNRNPC,SERBP1,DCPS,LSM1,EIF4A3,TAF15,MAPK14,DHX9,TARDBP,CARHSP1,CIRBP,THRAP3,CAPRIN1,RBM47,FUS,IGF2BP3,UPF1,TNKS1BP1,PDE12,PKP3,CSDE1,A1CF,ZC3H14,YTHDF2, ,ZC3HAV1,DIS3,PUM1
	7	negative regulation of RNA catabolic process	GO:1902369	3.18e-05	86	YBX3,YBX1,HNRNPA0,HNRNPU,SYNCRIP,PABPC1,ELAVL1,HNRNPD,HNRNPAB,HNRNPC,TAF15,MAPK14,DHX9,TARDBP,METTL1,NSUN2,CIRBP,THRAP3,RBM47,FUS,IGF2BP3,PKP3,CSDE1,A1CF,DKC1
	7	negative regulation of mRNA catabolic process	GO:1902373	9.34e-05	74	YBX3,YBX1,HNRNPA0,HNRNPU,SYNCRIP,PABPC1,ELAVL1,HNRNPD,HNRNPAB,HNRNPC,TAF15,MAPK14,DHX9,TARDBP,CIRBP,THRAP3,RBM47,FUS,IGF2BP3,PKP3,CSDE1,A1CF
	7	regulation of mRNA stability	GO:0043488	0.000401	172	VIM,NPM1,YBX3,YBX1,RIDA,HNRNPA0,APEX1,KHSRP,HNRNPU,SYNCRIP,PABPC1,ELAVL1,HNRNPD,HNRNPC,SERBP1,DCPS,LSM1,TAF15,MAPK14,DHX9,TARDBP,CARHSP1,CIRBP,THRAP3,CAPRIN1,RBM47,FUS,IGF2BP3,UPF1,TNKS1BP1,PDE12,CSDE1,ZC3H14,YTHDF2, ,DIS3,PUM1
	7	regulation of RNA stability	GO:0043487	0.000169	185	VIM,NPM1,YBX3,YBX1,RIDA,HNRNPA0,APEX1,KHSRP,HNRNPU,SYNCRIP,PABPC1,ELAVL1,HNRNPD,HNRNPC,SERBP1,DCPS,LSM1,TAF15,MAPK14,DHX9,TARDBP,METTL1,NSUN2,CARHSP1,CIRBP,THRAP3,CAPRIN1,RBM47,FUS,IGF2BP3,UPF1,TNKS1BP1,PDE12,CSDE1,ZC3H14,DKC1,YTHDF2, ,DIS3,PUM1
	7	RNA stabilization	GO:0043489	9.34e-05	73	YBX3,YBX1,HNRNPA0,HNRNPU,SYNCRIP,PABPC1,ELAVL1,HNRNPD,HNRNPC,TAF15,MAPK14,DHX9,TARDBP,METTL1,NSUN2,CIRBP,THRAP3,RBM47,FUS,IGF2BP3,CSDE1,DKC1
	7	regulation of catabolic process	GO:0009894	5.31e-09	1013	HSPB1,PARK7,GAPDH,ANXA2,VIM,RACK1,HP,NPM1,PGAM1,RAB7A,VCP,HSPA1B,PSME2,PSME1,DAP,HSP90AB1,EEF1A1,FLNA,HSP90AA1,YBX3,APOA2,RPL5,FBP1,ELOB,YBX1,EIF6,HMGB1,RIDA,SNX12,RAD23B,HNRNPA0,APEX1,RPL23,KHSRP,HNRNPU,PSMC3,MSN,RPS7,SYNCRIP,PABPC1,ELAVL1,CST3,PIN1,CAPNS1,MAGOH,HNRNPD,HNRNPAB,GPX1,RPL11,PSMC6,ALAD,EZR,CAPN1,USP5,APOC3,PSMC5,PSMC2,VDAC1,PSAP,ATP6V1A,HNRNPC,CSNK2A1,PSME3,USP14,SUMO1,DCN,SERBP1,RA…
	7	negative regulation of cellular catabolic process	GO:0031330	0.00242438	202	ANXA2,HP,DAP,YBX3,YBX1,HNRNPA0,HNRNPU,SYNCRIP,PABPC1,ELAVL1,HNRNPD,HNRNPAB,APOC3,HNRNPC,QSOX1,TAF15,SEC22B,SCFD1,TIMP1,DFFA,MAPK14,DHX9,TARDBP,METTL1,NSUN2,CIRBP,THRAP3,RBM47,EIF4G1,FUS,IGF2BP3,SNRNP70,PKP3,CSDE1,A1CF,DKC1,GOLGA2
	7	regulation of cellular catabolic process	GO:0031329	0.000319	653	HSPB1,PARK7,GAPDH,ANXA2,VIM,HP,NPM1,DAP,EEF1A1,YBX3,YBX1,HMGB1,RIDA,HNRNPA0,APEX1,KHSRP,HNRNPU,SYNCRIP,PABPC1,ELAVL1,CAPNS1,MAGOH,HNRNPD,HNRNPAB,CAPN1,APOC3,VDAC1,PSAP,ATP6V1A,HNRNPC,DCN,SERBP1,RAB8A,DCPS,QSOX1,LSM1,ATP6V1G1,EIF4A3,TAF15,SEC22B,SCFD1,TIMP1,SLC25A5,MTDH,DFFA,UCHL1,MAPK14,UBQLN1,DHX9,ATP6V1B2,TARDBP,APOE,VPS35,PAFAH1B2,METTL1,NSUN2,TOM1,APOA4,CARHSP1,PRKACA,VPS26A,CIRBP,THRAP3,SH3G…
	7	heterocycle catabolic process	GO:0046700	5.46e-11	471	VIM,HINT1,RNH1,NPM1,BLVRB,VCP,DCTPP1,HSPA1B,HPRT1,YBX3,ELOB,YBX1,PYM1,PNP,RIDA,HNRNPA0,APEX1,KHSRP,HNRNPU,RNASE3,SUCLG2,NUDT5,SYNCRIP,PABPC1,SSB,ELAVL1,MAGOH,AMBP,HNRNPD,GOT2,HNRNPAB,CDA,RNASET2,SND1,DNPH1,ELOC,RNASEH2C,PABPC4,RNASE2,HNRNPC,DUT,LSM2,HNMT,SERBP1,DCPS,LSM1,SAMHD1,DDX5,ACAT1,EIF4A3,TAF15,TRIR,DFFA,MAPK14,LSM6,FEN1,DHX9,TARDBP,METTL1,ACOT7,NSUN2,NT5C,CARHSP1,DNASE2,EIF3E,CIRBP,THRAP3…
	7	nucleobase-containing compound catabolic process	GO:0034655	1.43e-10	432	VIM,HINT1,RNH1,NPM1,VCP,DCTPP1,HSPA1B,HPRT1,YBX3,ELOB,YBX1,PYM1,PNP,RIDA,HNRNPA0,APEX1,KHSRP,HNRNPU,RNASE3,SUCLG2,NUDT5,SYNCRIP,PABPC1,SSB,ELAVL1,MAGOH,HNRNPD,HNRNPAB,CDA,RNASET2,SND1,DNPH1,ELOC,RNASEH2C,PABPC4,RNASE2,HNRNPC,DUT,LSM2,SERBP1,DCPS,LSM1,SAMHD1,DDX5,ACAT1,EIF4A3,TAF15,TRIR,DFFA,MAPK14,LSM6,FEN1,DHX9,TARDBP,METTL1,ACOT7,NSUN2,NT5C,CARHSP1,DNASE2,EIF3E,CIRBP,THRAP3,SUCLG1,CAPRIN1,RBM47…
Innate immune system	8	immune response	GO:0006955	0.00173009	1951	IGLC3,PARK7,TF,GAPDH,YWHAZ,IGHA1,S100A9,TUBB,TUBB4B,FTH1,APOA1,ANXA1,CHGA,JCHAIN,LCN2,HSPA8,LCP1,RPS3,FGB,RPL30,HSPD1,HSPA1B,ANXA3,LTF,LYZ,IGHA2,IGHG4,BANF1,UBE2N,AZGP1,IGKV3-20,IGHG2,HSP90AA1,RPS19,APOA2,FKBP1A,REG1A,PHPT1,HMGB1,PIGR,PNP,PPBP,PYCARD,IGLV3-21,F2,A2M,RNASE3,CTSS,CRIP1,PPP2CA,SYNCRIP,LGALS3,XRCC6,CFH,WFDC2,TRIM28,CDC37,PAK2,PCBP2,FGA,CCL15,XRCC5,IGHM,C3,APCS,AMBP,GPI,IGKV3D-20,IGHV…
	8	immune system process	GO:0002376	0.000556	2730	SOD1,IGLC3,PARK7,ACTB,PPIA,TF,GAPDH,YWHAZ,IGHA1,S100A9,PRDX2,TUBB,TUBB4B,PRDX1,MZB1,CALR,PPIB,FTH1,APOA1,ANXA1,CHGA,JCHAIN,SAA1,LCN2,HSPA8,LCP1,TPD52,RPS3,FGB,PDIA3,RPL30,HSPD1,HSPA1B,ANXA3,LTF,LYZ,H4C1,IGHA2,GSN,IGHG4,BANF1,UBE2N,AZGP1,IGKV3-20,IGHG2,HSP90AA1,RPS19,APOA2,FKBP1A,REG1A,PHPT1,CTSD,MYH9,EIF6,HMGB1,PIGR,PNP,RHOA,PPBP,PYCARD,IGLV3-21,S100A8,F2,A2M,RPS17,RNASE3,CTSS,CRIP1,PPP2CA,RBP4,M…
	8	activation of immune response	GO:0002253	0.00217885	507	IGLC3,IGHA1,HSPA8,RPS3,HSPD1,HSPA1B,LTF,IGHA2,IGHG4,UBE2N,IGHG2,HSP90AA1,PHPT1,HMGB1,PYCARD,A2M,CTSS,PPP2CA,LGALS3,XRCC6,CFH,PAK2,XRCC5,IGHM,C3,EZR,C1QBP,HLA-DRB1,CFB,NONO,HLA-A,PHB,SFPQ,C4A,C4B,CFHR1,CLU,THY1,DUSP3,C4BPA,MATR3,KHDRBS1,CASP6,CASP1,DDX3X,PAK1,S100A14,RPS6KA3,PQBP1,CD59,TRIM25,UFD1,CFHR2,TKFC,RTN4,RBM14,GBP2,PSPC1,SERPING1,BAX,C9,CD47,IPO5,CSK,CEACAM1,NPLOC4,BAG6,BCL10,LAMP2,CD46,G…
	8	defense response	GO:0006952	0.00920135	1768	PARK7,TF,GAPDH,YWHAZ,IGHA1,S100A9,PRDX2,TUBB,TUBB4B,GSTP1,HP,APOA1,ANXA1,CHGA,JCHAIN,SAA1,PRDX5,LCN2,HSPA8,LGALS1,FGB,TMSB4X,RPL30,HSPD1,HSPA1B,ANXA3,LTF,LYZ,RAB1A,IGHA2,BANF1,UBE2N,IGKV3-20,HSP90AA1,RPS19,PSMA6,RNASE1,REG1A,HMGB1,PPBP,PYCARD,HNRNPA0,S100A8,F2,A2M,RNASE3,CTSS,PPP2CA,SYNCRIP,XRCC6,CFH,WFDC2,DDT,TRIM28,CDC37,PAK2,PCBP2,FGA,CST3,G3BP1,CCL15,AHSG,XRCC5,ORM2,IGHM,TPSAB1,ORM1,APCS,LGAL…
	8	response to stress	GO:0006950	1.13e-06	3908	SOD1,ALB,HSPE1,HSPB1,ENO1,PARK7,ACTB,PPIA,TF,GAPDH,YWHAZ,PDLIM1,FABP1,IGHA1,S100A9,ANXA2,PRDX2,TUBB,TUBB4B,UFM1,PRDX1,GSTP1,CSRP1,PGK1,CALR,TXN,RACK1,PRDX6,HP,NPM1,P4HB,AGR2,APOA1,YWHAE,ANXA1,MYL9,CHGA,TPT1,CLIC1,CBX3,JCHAIN,SAA1,PRDX5,SFN,LCN2,PRDX4,HSPA8,CAT,LGALS1,RPS3,FGB,TMSB4X,PDIA3,GSS,RPL30,SOD2,HSPD1,VCP,DCTPP1,AHNAK,HSPA1B,ANXA3,LTF,LYZ,ANXA6,DAP,SOD3,RAB1A,AKR1C3,IGHA2,PDIA4,HSP90B1,HS…
	8	positive regulation of immune response	GO:0050778	0.00313304	699	IGLC3,PARK7,IGHA1,ANXA1,HSPA8,RPS3,HSPD1,HSPA1B,LTF,IGHA2,IGHG4,UBE2N,IGHG2,HSP90AA1,RPS19,PHPT1,HMGB1,PYCARD,A2M,CTSS,PPP2CA,LGALS3,XRCC6,CFH,PAK2,XRCC5,IGHM,C3,HLA-B,EZR,C1QBP,HLA-DRB1,HLA-C,CFB,NONO,HLA-A,HLA-DRA,PHB,SFPQ,C4A,C4B,CFHR1,CLU,THY1,HRG,DUSP3,C4BPA,MATR3,CYRIB,KARS1,DHX9,KHDRBS1,CASP6,CASP1,CD74,DDX3X,PAK1,STX7,LAMP1,TFRC,S100A14,PCK1,RPS6KA3,PQBP1,CD59,TRIM25,UFD1,CFHR2,RBM47,TKFC…
	8	regulation of innate immune response	GO:0045088	0.00706549	402	YWHAZ,HSPA8,HSPD1,HSPA1B,LTF,BANF1,HSP90AA1,RPS19,HMGB1,PYCARD,A2M,CTSS,PPP2CA,XRCC6,CFH,CDC37,PAK2,PCBP2,XRCC5,HLA-B,TTLL12,C1QBP,NONO,HLA-A,PHB,SFPQ,SAMHD1,GRN,MATR3,DHX9,CASP6,CASP1,DDX3X,PAK1,LAMP1,S100A14,RPS6KA3,PQBP1,TRIM25,UFD1,SERPINB9,RBM47,PTPN6,TKFC,RTN4,LGALS9,RBM14,ERAP1,GBP2,PSPC1,SERPING1,IPO5,CEACAM1,NPLOC4,BCL10, ,LAMP2,PARP1,ARRB2,MAVS,YTHDF2, ,ZC3HAV1,PUM1
	8	regulation of immune response	GO:0050776	0.000982	875	IGLC3,PARK7,YWHAZ,IGHA1,ANXA1,HSPA8,RPS3,HSPD1,HSPA1B,LTF,IGHA2,IGHG4,BANF1,UBE2N,IGHG2,HSP90AA1,RPS19,FKBP1A,PHPT1,HMGB1,PIGR,PYCARD,A2M,CTSS,PPP2CA,LGALS3,XRCC6,CFH,CDC37,PAK2,PCBP2,XRCC5,IGHM,C3,AMBP,HLA-B,EZR,TTLL12,C1QBP,HLA-DRB1,HLA-C,CFB,NONO,HLA-A,HLA-DRA,PHB,SFPQ,C4A,C4B,CFHR1,CTSH,CLU,SAMHD1,GRN,THY1,HRG,DUSP3,C4BPA,CLC,MAPK14,MATR3,CYRIB,KARS1,DHX9,KHDRBS1,CASP6,CASP1,CD74,DDX3X,PAK1,S…
	8	negative regulation of innate immune response	GO:0045824	0.00945019	83	YWHAZ,BANF1,RPS19,A2M,PCBP2,HLA-B,TTLL12,HLA-A,SAMHD1,GRN,SERPINB9,LGALS9,SERPING1,CEACAM1, ,PARP1,ARRB2,YTHDF2,
	8	response to biotic stimulus	GO:0009607	1.75e-05	1565	HSPB1,ENO1,ACTA2,TF,GAPDH,YWHAZ,IGHA1,S100A9,VIM,PRDX2,TUBB,TUBB4B,GSTP1,CFL1,CHGA,TPT1,RAB7A,JCHAIN,LCN2,ARF1,HSPA8,FGB,RPL30,HSPD1,ITLN1,NPC2,HSPA1B,ANXA3,LTF,LYZ,EIF5A,RAB1A,IGHA2,BANF1,UBE2N,IGKV3-20,HSP90AA1,RPS19,RNASE1,REG1A,HMGB1,RHOA,PPBP,VIL1,PYCARD,HNRNPA0,PSMA2,S100A8,RPS15A,F2,A2M,RNASE3,CTSS,PPP2CA,SYNCRIP,XRCC6,CFH,WFDC2,TRIM28,CDC37,PAK2,PCBP2,FGA,G3BP1,CCL15,EEF1G,XRCC5,IGHM,STMN…
	8	defense response to bacterium	GO:0042742	0.0027197	314	TF,IGHA1,S100A9,CHGA,JCHAIN,LCN2,FGB,RPL30,ANXA3,LTF,LYZ,RAB1A,IGHA2,IGKV3-20,RPS19,RNASE1,PYCARD,S100A8,F2,RNASE3,WFDC2,FGA,IGHM,HMGB2,DMBT1,CTSG,RNASE4,DEFA5,MPO,RPL39,PGLYRP1,H2BC21,FAU,HLA-A,AZU1,EPX,GRN,DEFA1,CASP1,S100A14,PGLYRP2,GBP2,IL18,GBP1,MAVS,EMILIN1
	8	response to external stimulus	GO:0009605	0.000936	2686	ALB,HSPB1,ENO1,PARK7,PPIA,ACTA2,TF,GAPDH,YWHAZ,IGHA1,S100A9,VIM,TUBB,TUBB4B,GSTP1,CALR,CFL1,PPIB,APOA1,ANXA1,CHGA,TPT1,RAB7A,JCHAIN,SAA1,LCN2,ARF1,HSPA8,LGALS1,FGB,TMSB4X,RPL30,HSPD1,ITLN1,DCTPP1,NPC2,HSPA1B,ANXA3,LTF,LYZ,EIF5A,DAP,RAB1A,AKR1C3,IGHA2,GSN,ENSA,BANF1,UBE2N,IGKV3-20,HSP90AA1,RPS19,HSPA5,PSMA6,RNASE1,REG1A,HMGB1,RHOA,FGG,APOH,PPBP,HNRNPA1,VIL1,PYCARD,HNRNPA0,PSMA2,S100A8,RPS15A,F2,PP…
	8	defense response to other organism	GO:0098542	0.00339354	1196	TF,GAPDH,YWHAZ,IGHA1,S100A9,TUBB,TUBB4B,CHGA,JCHAIN,LCN2,HSPA8,FGB,RPL30,HSPD1,HSPA1B,ANXA3,LTF,LYZ,RAB1A,IGHA2,BANF1,UBE2N,IGKV3-20,HSP90AA1,RPS19,RNASE1,REG1A,HMGB1,PPBP,PYCARD,S100A8,F2,A2M,RNASE3,CTSS,PPP2CA,SYNCRIP,XRCC6,CFH,WFDC2,TRIM28,CDC37,PAK2,PCBP2,FGA,G3BP1,CCL15,XRCC5,IGHM,APCS,AIF1,HLA-B,HMGB2,TTLL12,RNASE2,DMBT1,CTSG,STAT1,C1QBP,KIF5B,RNASE4,CFB,DEFA5,MPO,RPL39,PGLYRP1,H2BC21,NONO,…
	8	response to bacterium	GO:0009617	0.00294964	710	TF,IGHA1,S100A9,VIM,GSTP1,CHGA,RAB7A,JCHAIN,LCN2,FGB,RPL30,ANXA3,LTF,LYZ,RAB1A,IGHA2,IGKV3-20,RPS19,RNASE1,HMGB1,RHOA,PPBP,VIL1,PYCARD,HNRNPA0,S100A8,F2,RNASE3,WFDC2,FGA,IGHM,PRDX3,HLA-B,HMGB2,PDCD4,DMBT1,CTSG,PABPN1,RNASE4,HLA-DRB1,DEFA5,MPO,RPL39,PGLYRP1,H2BC21,FAU,HLA-A,C4B,AZU1,EPX,SNX3,GRN,DEFA1,CHIT1,REG3A,MTDH,C4BPA,MAPK14,CYRIB,CHMP5,CASP1,S100A14,CASP7,RPS6KA3,PGLYRP2,LGALS9,ERAP1,GBP2,U…
	8	response to external biotic stimulus	GO:0043207	5.83e-06	1530	HSPB1,ENO1,ACTA2,TF,GAPDH,YWHAZ,IGHA1,S100A9,VIM,TUBB,TUBB4B,GSTP1,CFL1,CHGA,TPT1,RAB7A,JCHAIN,LCN2,ARF1,HSPA8,FGB,RPL30,HSPD1,ITLN1,NPC2,HSPA1B,ANXA3,LTF,LYZ,EIF5A,RAB1A,IGHA2,BANF1,UBE2N,IGKV3-20,HSP90AA1,RPS19,RNASE1,REG1A,HMGB1,RHOA,PPBP,VIL1,PYCARD,HNRNPA0,PSMA2,S100A8,RPS15A,F2,A2M,RNASE3,CTSS,PPP2CA,SYNCRIP,XRCC6,CFH,WFDC2,TRIM28,CDC37,PAK2,PCBP2,FGA,G3BP1,CCL15,EEF1G,XRCC5,IGHM,STMN1,PRDX…
	8	regulation of response to external stimulus	GO:0032101	0.000875	1062	HSPB1,PARK7,YWHAZ,S100A9,GSTP1,CALR,APOA1,ANXA1,SAA1,HSPA8,LGALS1,FGB,TMSB4X,HSPD1,HSPA1B,LTF,BANF1,HSP90AA1,RPS19,PSMA6,HMGB1,FGG,APOH,PYCARD,S100A8,F2,A2M,CTSS,PPP2CA,MIF,XRCC6,CFH,DDT,CDC37,PAK2,PCBP2,FGA,CORO1B,AHSG,XRCC5,APCS,EPPK1,CRK,RAC2,RAC1,AIF1,HLA-B,PDCD4,TTLL12,STAT1,MAPK1,C1QBP,HLA-DRB1,NENF,USP14,NONO,HLA-A,MAPK3,PHB,SFPQ,AZU1,KNG1,PADI2,SAMHD1,GRN,CD9,HRG,VTN,AGT,DUSP3,REG3A,MAPK1…
	8	biological process involved in interspecies interaction between organisms	GO:0044419	8.95e-09	1698	HSPB1,ENO1,PPIA,ACTA2,TF,GAPDH,YWHAZ,IGHA1,S100A9,VIM,TUBB,TUBB4B,GSTP1,CFL1,PPIB,P4HB,CHGA,TPT1,RAB7A,JCHAIN,LCN2,ARF1,HSPA8,JPT2,LGALS1,FGB,RPL30,HSPD1,ITLN1,NPC2,HSPA1B,ANXA3,LTF,LYZ,EIF5A,RAB1A,IGHA2,GSN,HSP90AB1,BANF1,UBE2N,IGKV3-20,EEF1A1,HSP90AA1,RPS19,RNASE1,REG1A,HMGB1,RHOA,PPBP,VIL1,PYCARD,HNRNPA0,PSMA2,CDC42,S100A8,RPS15A,F2,A2M,PSMC3,RNASE3,CTSS,PPP2CA,SYNCRIP,XRCC6,CFH,WFDC2,TRIM28,C…
	8	regulation of response to stress	GO:0080134	0.000337	1430	ENO1,PARK7,ACTB,PPIA,YWHAZ,S100A9,GSTP1,RACK1,NPM1,AGR2,APOA1,ANXA1,TPT1,SAA1,HSPA8,LGALS1,RPS3,FGB,TMSB4X,HSPD1,HSPA1B,LTF,DDAH1,BANF1,UBE2N,HSP90AA1,RPS19,HSPA5,PSMA6,YBX3,HMGB1,FGG,APOH,VIL1,PYCARD,PCNA,S100A8,F2,MANF,A2M,CTSS,PPP2CA,MIF,XRCC6,CFH,CHCHD2,DDT,TRIM28,CDC37,PAK2,PCBP2,FGA,AHSG,XRCC5,DDX39B,APCS,AMBP,EPPK1,ACTR2,CRK,TXNDC12,HLA-B,OTUB1,LMNA,EZR,UBE2V2,PDCD4,TTLL12,UBE2V1,VDAC1,RUV…
	8	response to other organism	GO:0051707	5.83e-06	1527	HSPB1,ENO1,ACTA2,TF,GAPDH,YWHAZ,IGHA1,S100A9,VIM,TUBB,TUBB4B,GSTP1,CFL1,CHGA,TPT1,RAB7A,JCHAIN,LCN2,ARF1,HSPA8,FGB,RPL30,HSPD1,ITLN1,NPC2,HSPA1B,ANXA3,LTF,LYZ,EIF5A,RAB1A,IGHA2,BANF1,UBE2N,IGKV3-20,HSP90AA1,RPS19,RNASE1,REG1A,HMGB1,RHOA,PPBP,VIL1,PYCARD,HNRNPA0,PSMA2,S100A8,RPS15A,F2,A2M,RNASE3,CTSS,PPP2CA,SYNCRIP,XRCC6,CFH,WFDC2,TRIM28,CDC37,PAK2,PCBP2,FGA,G3BP1,CCL15,EEF1G,XRCC5,IGHM,STMN1,PRDX…
	8	regulation of immune system process	GO:0002682	0.00914763	1482	SOD1,IGLC3,PARK7,ACTB,YWHAZ,IGHA1,MZB1,CALR,APOA1,ANXA1,HSPA8,RPS3,HSPD1,HSPA1B,LTF,H4C1,IGHA2,IGHG4,BANF1,UBE2N,IGHG2,HSP90AA1,RPS19,APOA2,FKBP1A,PHPT1,EIF6,HMGB1,PIGR,PNP,RHOA,PYCARD,A2M,CTSS,PPP2CA,RBP4,MSN,MIF,LGALS3,XRCC6,CFH,DDT,IGFBP2,CDC37,PAK2,PCBP2,XRCC5,IGHM,C3,APCS,AMBP,GPI,SIAE,RAC2,RAC1,AIF1,HLA-B,HMGB2,EZR,TTLL12,HSPH1,CTSG,STAT1,MAPK1,HSPA9,C1QBP,HLA-DRB1,HLA-C,SCIN,CFB,HLA-DRB5,N…
	8	positive regulation of immune system process	GO:0002684	0.00352352	1033	IGLC3,PARK7,ACTB,IGHA1,MZB1,CALR,ANXA1,HSPA8,RPS3,HSPD1,HSPA1B,LTF,IGHA2,IGHG4,UBE2N,IGHG2,HSP90AA1,RPS19,PHPT1,HMGB1,PNP,RHOA,PYCARD,A2M,CTSS,PPP2CA,RBP4,MIF,LGALS3,XRCC6,CFH,IGFBP2,PAK2,XRCC5,IGHM,C3,GPI,RAC2,RAC1,AIF1,HLA-B,EZR,HSPH1,MAPK1,C1QBP,HLA-DRB1,HLA-C,CFB,HLA-DRB5,NONO,HLA-A,HLA-DRA,MAPK3,PHB,SFPQ,C4A,C4B,CFHR1,CLU,HCLS1,THY1,HRG,DUSP3,C4BPA,MATR3,CYRIB,KARS1,DHX9,KHDRBS1,CASP6,CASP1,…
Nucleotides metabolism	9	carbohydrate derivative metabolic process	GO:1901135	1.17e-06	1054	TPI1,APRT,ENO1,PARK7,ALDOA,HINT1,PGAM1,TKT,HSPA8,ATIC,AKR1A1,TMSB4X,VCP,CMPK1,DCTPP1,HSPA1B,UGDH,RAB1A,AKR1C3,ATP5PF,NANS,PGLS,ATP5F1B,ALDH1A1,GMDS,PAICS,HPRT1,TALDO1,FBP1,GNPDA1,PNP,RAN,RAB1B,ERH,SULT1A1,AKR1B10,ALDOC,SUCLG2,GFPT1,NUDT5,ABHD14B,CLTC,GFUS,PRKCSH,CST3,PGD,UGP2,PFKL,APCS,AKR1B1,GPI,GANAB,GNPNAT1,ATP5F1A,AKR7A2,CTBS,AKR1C1,CDA,TYMP,AK3,IMPDH2,GART,BPNT1,SULT1B1,RPN1,ADSS2,GMPPB,NAGK…
	9	ribose phosphate biosynthetic process	GO:0046390	6.42e-05	239	APRT,ENO1,ALDOA,TKT,ATIC,TMSB4X,VCP,CMPK1,ATP5PF,ATP5F1B,PAICS,HPRT1,ATP5F1A,IMPDH2,GART,ADSS2,ACLY,PPT1,DLD,ATP5PO,ATP5PD,ACSL5,ACAT1,PAPSS2,ATP5ME,GMPS,G6PD,PRPSAP1,PRPS2,ACOT7,PDHB,HSD17B12,PPCS,NDUFA5,PAPSS1,NUDT2,PDHA1,NDUFV2,CTPS1,ACSS2,ATP5F1C,PARP1,DLAT,ACSS1,PFAS,NDUFV1
	9	nucleoside phosphate metabolic process	GO:0006753	5.97e-11	532	APRT,ENO1,PARK7,ALDOA,HINT1,PGAM1,NME2,TKT,IDH1,HSPA8,ATIC,TMSB4X,VCP,CMPK1,DCTPP1,HSPA1B,ATP5PF,PGLS,ATP5F1B,PAICS,HPRT1,TALDO1,AK1,PNP,NAMPT,RAN,SULT1A1,SUCLG2,TP53I3,NUDT5,ABHD14B,NNMT,NAPRT,IDH2,PGD,ATP5F1A,MDH1,CDA,DNPH1,AK3,IMPDH2,GART,BPNT1,SULT1B1,ADSS2,ACLY,DUT,ATP1B1,REXO2,GARS1,OLA1,MTHFD1,PPT1,DLD,ATP5PO,ATP5PD,SAMHD1,ACSL5,NAXE,ACAT1,RPIA, ,PAPSS2,ATP5ME,GMPS,HMGCS2,KARS1,G6PD,PRPSAP…
	9	organophosphate metabolic process	GO:0019637	8.13e-05	973	TPI1,APRT,ENO1,PARK7,CKB,ALDOA,HINT1,DBI,PRDX6,APOA1,PGAM1,NME2,TKT,IDH1,HSPA8,ATIC,AKR1A1,TMSB4X,VCP,CMPK1,DCTPP1,HSPA1B,ATP5PF,PGLS,ATP5F1B,PAICS,HPRT1,APOA2,TALDO1,FBP1,AK1,PNP,NAMPT,RAN,SULT1A1,CKMT1A,ALDOC,SUCLG2,TP53I3,GFPT1,NUDT5,ABHD14B,IMPA1,NNMT,NAPRT,IDH2,PGD,PFKL,PDXK,GPI,ATP5F1A,PNPO,MDH1,CDA,DNPH1,AK3,IMPDH2,GART,BPNT1,SULT1B1,ADSS2,ACLY,DUT,ATP1B1,REXO2,GARS1,OLA1,MTHFD1,PPT1,DLD,A…
	9	phosphorus metabolic process	GO:0006793	0.000592	2719	TPI1,SOD1,APRT,HSPB1,PPA1,ENO1,PARK7,ACTB,PPIA,CKB,YWHAZ,ALDOA,HINT1,GSTP1,PGK1,DBI,TXN,RACK1,PRDX6,YWHAB,NPM1,APOA1,YWHAE,PGAM1,NME2,TKT,IDH1,SFN,PRDX4,HSPA8,YWHAG,ATIC,RPS3,AKR1A1,TMSB4X,VCP,ITLN1,CMPK1,DCTPP1,DYNLL1,HSPA1B,UGDH,LTF,HSP90B1,ENSA,ATP5PF,HSP90AB1,NANS,CALM3,PGLS,ATP5F1B,GMDS,EEF1A1,PAICS,HPRT1,HSP90AA1,APOA2,TALDO1,FKBP1A,FBP1,PHPT1,AK1,GNPDA1,PNP,NAMPT,RAN,MVP,RHOA,PYCARD,WARS1,…
	9	phosphate-containing compound metabolic process	GO:0006796	0.00341204	2694	TPI1,SOD1,APRT,HSPB1,PPA1,ENO1,PARK7,ACTB,PPIA,CKB,YWHAZ,ALDOA,HINT1,GSTP1,PGK1,DBI,TXN,RACK1,PRDX6,YWHAB,NPM1,APOA1,YWHAE,PGAM1,NME2,TKT,IDH1,SFN,PRDX4,HSPA8,YWHAG,ATIC,RPS3,AKR1A1,TMSB4X,VCP,ITLN1,CMPK1,DCTPP1,DYNLL1,HSPA1B,LTF,HSP90B1,ENSA,ATP5PF,HSP90AB1,CALM3,PGLS,ATP5F1B,EEF1A1,PAICS,HPRT1,HSP90AA1,APOA2,TALDO1,FKBP1A,FBP1,PHPT1,AK1,PNP,NAMPT,RAN,MVP,RHOA,PYCARD,WARS1,EFEMP1,SULT1A1,CKMT1A,…
	9	nucleoside phosphate biosynthetic process	GO:1901293	6.46e-06	300	APRT,ENO1,ALDOA,NME2,ATIC,TMSB4X,VCP,CMPK1,ATP5PF,ATP5F1B,PAICS,HPRT1,AK1,PNP,NAMPT,NNMT,NAPRT,ATP5F1A,AK3,IMPDH2,GART,ADSS2,ACLY,DUT,GARS1,MTHFD1,PPT1,DLD,ATP5PO,ATP5PD,ACSL5,ACAT1,PAPSS2,ATP5ME,GMPS,KARS1,PRPSAP1,PRPS2,ACOT7,PDHB,HSD17B12,PPCS,NDUFA5,HAAO,PAPSS1,NUDT2,PDHA1,NDUFV2,CTPS1,ACSS2,ATP5F1C,PARP1,DLAT,ACSS1,ADK,PFAS,NDUFV1,PPAT
	9	purine nucleotide metabolic process	GO:0006163	2.31e-08	463	APRT,ENO1,ALDOA,HINT1,PGAM1,TKT,IDH1,HSPA8,ATIC,TMSB4X,VCP,HSPA1B,ATP5PF,PGLS,ATP5F1B,PAICS,HPRT1,TALDO1,PNP,NAMPT,RAN,SULT1A1,SUCLG2,TP53I3,NUDT5,ABHD14B,NNMT,NAPRT,IDH2,PGD,ATP5F1A,MDH1,DNPH1,AK3,IMPDH2,GART,BPNT1,SULT1B1,ADSS2,ACLY,ATP1B1,OLA1,MTHFD1,PPT1,DLD,ATP5PO,ATP5PD,SAMHD1,ACSL5,ACAT1,RPIA, ,PAPSS2,ATP5ME,GMPS,HMGCS2,G6PD,PRPSAP1,RPE,PRPS2,ACOT7,MVD,PDHB,HSD17B12,GMPR2,DLST,PPCS,SUCLG1,…
	9	purine nucleotide biosynthetic process	GO:0006164	0.000241	263	APRT,ENO1,ALDOA,ATIC,TMSB4X,VCP,ATP5PF,ATP5F1B,PAICS,HPRT1,NAMPT,NNMT,NAPRT,ATP5F1A,IMPDH2,GART,ADSS2,ACLY,MTHFD1,PPT1,DLD,ATP5PO,ATP5PD,ACSL5,ACAT1,PAPSS2,ATP5ME,GMPS,PRPSAP1,PRPS2,ACOT7,PDHB,HSD17B12,PPCS,NDUFA5,HAAO,PAPSS1,NUDT2,PDHA1,NDUFV2,ACSS2,ATP5F1C,PARP1,DLAT,ACSS1,PFAS,NDUFV1,PPAT
	9	nucleotide metabolic process	GO:0009117	6.55e-10	523	APRT,ENO1,PARK7,ALDOA,HINT1,PGAM1,TKT,IDH1,HSPA8,ATIC,TMSB4X,VCP,CMPK1,DCTPP1,HSPA1B,ATP5PF,PGLS,ATP5F1B,PAICS,HPRT1,TALDO1,PNP,NAMPT,RAN,SULT1A1,SUCLG2,TP53I3,NUDT5,ABHD14B,NNMT,NAPRT,IDH2,PGD,ATP5F1A,MDH1,CDA,DNPH1,AK3,IMPDH2,GART,BPNT1,SULT1B1,ADSS2,ACLY,DUT,ATP1B1,REXO2,GARS1,OLA1,MTHFD1,PPT1,DLD,ATP5PO,ATP5PD,SAMHD1,ACSL5,NAXE,ACAT1,RPIA, ,PAPSS2,ATP5ME,GMPS,HMGCS2,KARS1,G6PD,PRPSAP1,RPE,PRP…
	9	ribose phosphate metabolic process	GO:0019693	5.56e-06	394	APRT,ENO1,ALDOA,HINT1,TKT,HSPA8,ATIC,TMSB4X,VCP,CMPK1,HSPA1B,ATP5PF,ATP5F1B,PAICS,HPRT1,PNP,RAN,SULT1A1,SUCLG2,NUDT5,ABHD14B,ATP5F1A,AK3,IMPDH2,GART,BPNT1,SULT1B1,ADSS2,ACLY,ATP1B1,OLA1,PPT1,DLD,ATP5PO,ATP5PD,ACSL5,ACAT1,PAPSS2,ATP5ME,GMPS,HMGCS2,G6PD,PRPSAP1,PRPS2,ACOT7,MVD,PDHB,HSD17B12,GMPR2,DLST,PPCS,SUCLG1,NDUFA5,FIS1,PAPSS1,ACOT1,NUDT2,PDHA1,NDUFV2,CTPS1,ACSS2,ATP5F1C,PARP1,DLAT,ACSS1,PFAS,…
	9	purine ribonucleotide biosynthetic process	GO:0009152	0.000737	216	APRT,ENO1,ALDOA,ATIC,TMSB4X,VCP,ATP5PF,ATP5F1B,PAICS,HPRT1,ATP5F1A,IMPDH2,GART,ADSS2,ACLY,PPT1,DLD,ATP5PO,ATP5PD,ACSL5,ACAT1,PAPSS2,ATP5ME,GMPS,ACOT7,PDHB,HSD17B12,PPCS,NDUFA5,PAPSS1,NUDT2,PDHA1,NDUFV2,ACSS2,ATP5F1C,PARP1,DLAT,ACSS1,PFAS,NDUFV1
	9	purine ribonucleotide metabolic process	GO:0009150	4.46e-05	364	APRT,ENO1,ALDOA,HINT1,HSPA8,ATIC,TMSB4X,VCP,HSPA1B,ATP5PF,ATP5F1B,PAICS,HPRT1,PNP,RAN,SULT1A1,SUCLG2,NUDT5,ABHD14B,ATP5F1A,AK3,IMPDH2,GART,BPNT1,SULT1B1,ADSS2,ACLY,ATP1B1,OLA1,PPT1,DLD,ATP5PO,ATP5PD,ACSL5,ACAT1,PAPSS2,ATP5ME,GMPS,HMGCS2,ACOT7,MVD,PDHB,HSD17B12,GMPR2,DLST,PPCS,SUCLG1,NDUFA5,FIS1,PAPSS1,ACOT1,NUDT2,PDHA1,NDUFV2,ACSS2,ATP5F1C,PARP1,DLAT,ACSS1,PFAS,OGDH,NDUFV1,EFL1
	9	nucleotide biosynthetic process	GO:0009165	4.62e-05	298	APRT,ENO1,ALDOA,ATIC,TMSB4X,VCP,CMPK1,ATP5PF,ATP5F1B,PAICS,HPRT1,PNP,NAMPT,NNMT,NAPRT,ATP5F1A,IMPDH2,GART,ADSS2,ACLY,DUT,GARS1,MTHFD1,PPT1,DLD,ATP5PO,ATP5PD,ACSL5,ACAT1,PAPSS2,ATP5ME,GMPS,KARS1,PRPSAP1,PRPS2,ACOT7,PDHB,HSD17B12,PPCS,NDUFA5,HAAO,PAPSS1,NUDT2,PDHA1,NDUFV2,CTPS1,ACSS2,ATP5F1C,PARP1,DLAT,ACSS1,PFAS,NDUFV1,PPAT
	9	nucleoside triphosphate metabolic process	GO:0009141	0.00390684	187	ENO1,ALDOA,NME2,HSPA8,TMSB4X,VCP,DCTPP1,HSPA1B,ATP5PF,ATP5F1B,AK1,RAN,NUDT5,ATP5F1A,AK3,IMPDH2,DUT,ATP1B1,OLA1,ATP5PO,ATP5PD,SAMHD1,ATP5ME,NDUFA5,FIS1,NUDT2,SMPDL3A,NDUFV2,CTPS1,ATP5F1C,PARP1,NDUFV1,EFL1
	9	nucleobase-containing small molecule metabolic process	GO:0055086	3.3e-16	600	APRT,ENO1,PARK7,ALDOA,HINT1,TTR,AK2,PGAM1,NME2,TKT,IDH1,HSPA8,ATIC,TMSB4X,VCP,GLRX,CMPK1,DCTPP1,HSPA1B,UGDH,ATP5PF,NANS,PGLS,ATP5F1B,GMDS,PAICS,HPRT1,TALDO1,AK1,GNPDA1,PNP,NAMPT,RAN,ERH,SULT1A1,SUCLG2,TP53I3,GFPT1,NUDT5,ABHD14B,GFUS,NNMT,NAPRT,IDH2,PGD,UGP2,GNPNAT1,ATP5F1A,MDH1,CDA,TYMP,DNPH1,AK3,IMPDH2,GART,BPNT1,SULT1B1,ADSS2,GMPPB,ACLY,DUT,ATP1B1,REXO2,GARS1,OLA1,MTHFD1,PPT1,MPI,DLD,ATP5PO,ATP…
	9	ribonucleotide metabolic process	GO:0009259	3.39e-05	385	APRT,ENO1,ALDOA,HINT1,HSPA8,ATIC,TMSB4X,VCP,CMPK1,HSPA1B,ATP5PF,ATP5F1B,PAICS,HPRT1,PNP,RAN,SULT1A1,SUCLG2,NUDT5,ABHD14B,ATP5F1A,AK3,IMPDH2,GART,BPNT1,SULT1B1,ADSS2,ACLY,ATP1B1,OLA1,PPT1,DLD,ATP5PO,ATP5PD,ACSL5,ACAT1,PAPSS2,ATP5ME,GMPS,HMGCS2,ACOT7,MVD,PDHB,HSD17B12,GMPR2,DLST,PPCS,SUCLG1,NDUFA5,FIS1,PAPSS1,ACOT1,NUDT2,PDHA1,NDUFV2,CTPS1,ACSS2,ATP5F1C,PARP1,DLAT,ACSS1,PFAS,OGDH,NDUFV1,EFL1
	9	purine-containing compound metabolic process	GO:0072521	2.18e-09	492	APRT,ENO1,ALDOA,HINT1,TTR,PGAM1,TKT,IDH1,HSPA8,ATIC,TMSB4X,VCP,HSPA1B,ATP5PF,PGLS,ATP5F1B,PAICS,HPRT1,TALDO1,PNP,NAMPT,RAN,SULT1A1,SUCLG2,TP53I3,NUDT5,ABHD14B,NNMT,NAPRT,IDH2,PGD,ATP5F1A,MDH1,DNPH1,AK3,IMPDH2,GART,BPNT1,SULT1B1,ADSS2,ACLY,ATP1B1,OLA1,MTHFD1,PPT1,DLD,ATP5PO,ATP5PD,SAMHD1,ACSL5,PGM2,ACAT1,RPIA, ,PAPSS2,ATP5ME,GMPS,HMGCS2,G6PD,PRPSAP1,RPE,PRPS2,ACOT7,MVD,PDHB,HSD17B12,GMPR2,DLST,PPC…
	9	purine-containing compound biosynthetic process	GO:0072522	2.76e-05	272	APRT,ENO1,ALDOA,ATIC,TMSB4X,VCP,ATP5PF,ATP5F1B,PAICS,HPRT1,PNP,NAMPT,NNMT,NAPRT,ATP5F1A,IMPDH2,GART,ADSS2,ACLY,MTHFD1,PPT1,DLD,ATP5PO,ATP5PD,ACSL5,PGM2,ACAT1,PAPSS2,ATP5ME,GMPS,PRPSAP1,PRPS2,ACOT7,PDHB,HSD17B12,PPCS,NDUFA5,HAAO,PAPSS1,NUDT2,PDHA1,NDUFV2,SHMT1,ADA2,ACSS2,ATP5F1C,PARP1,DLAT,ACSS1,PFAS,NDUFV1,PPAT
	9	ribonucleotide biosynthetic process	GO:0009260	0.000522	231	APRT,ENO1,ALDOA,ATIC,TMSB4X,VCP,CMPK1,ATP5PF,ATP5F1B,PAICS,HPRT1,ATP5F1A,IMPDH2,GART,ADSS2,ACLY,PPT1,DLD,ATP5PO,ATP5PD,ACSL5,ACAT1,PAPSS2,ATP5ME,GMPS,ACOT7,PDHB,HSD17B12,PPCS,NDUFA5,PAPSS1,NUDT2,PDHA1,NDUFV2,CTPS1,ACSS2,ATP5F1C,PARP1,DLAT,ACSS1,PFAS,NDUFV1
Cell proliferation	10	positive regulation of establishment of protein localization to telomere	GO:1904851	1.94e-06	10	CCT2,CCT3,CCT6A,CCT7,CCT8,CCT4,CCT5,TCP1,DKC1
	10	protein localization to nuclear body	GO:1903405	2.38e-05	12	CCT2,CCT3,CCT6A,CCT7,CCT8,CCT4,CCT5,TCP1,DKC1
	10	protein localization to Cajal body	GO:1904867	2.38e-05	12	CCT2,CCT3,CCT6A,CCT7,CCT8,CCT4,CCT5,TCP1,DKC1
	10	regulation of protein localization to Cajal body	GO:1904869	7.63e-06	11	CCT2,CCT3,CCT6A,CCT7,CCT8,CCT4,CCT5,TCP1,DKC1
	10	positive regulation of telomerase RNA localization to Cajal body	GO:1904874	2.47e-06	15	CCT2,CCT3,CCT6A,CCT7,CCT8,CCT4,CCT5,TCP1,RUVBL1,RUVBL2,DKC1
	10	regulation of telomerase RNA localization to Cajal body	GO:1904872	2.86e-05	18	CCT2,CCT3,CCT6A,CCT7,CCT8,CCT4,CCT5,TCP1,RUVBL1,RUVBL2,DKC1
	10	positive regulation of protein localization to Cajal body	GO:1904871	7.63e-06	11	CCT2,CCT3,CCT6A,CCT7,CCT8,CCT4,CCT5,TCP1,DKC1
	10	positive regulation of protein localization to chromosome, telomeric region	GO:1904816	4.62e-06	13	CCT2,CCT3,CCT6A,CCT7,CCT8,CCT4,CCT5,TCP1,PML,DKC1
	10	regulation of protein localization to chromosome, telomeric region	GO:1904814	2.47e-06	15	CCT2,CCT3,CCT6A,CCT7,CCT8,CCT4,CCT5,TCP1, ,PML,DKC1
	10	Folding of actin by CCT/TriC	REAC:R-HSA-390450	1.89e-06	10	ACTB,CCT2,CCT3,CCT6A,CCT7,CCT8,CCT4,CCT5,TCP1
	10	protein localization to nucleoplasm	GO:1990173	0.000134	14	CCT2,CCT3,CCT6A,CCT7,CCT8,CCT4,CCT5,TCP1,DKC1
	10	establishment of protein localization to chromosome	GO:0070199	0.000481	28	CCT2,CCT3,CCT6A,CCT7,CCT8,CCT4,CCT5,TCP1, ,RUVBL2,H1-5,DKC1
	10	protein localization to chromosome, telomeric region	GO:0070198	0.000473	32	CCT2,CCT3,CCT6A,CCT7,CCT8,CCT4,XRCC5,CCT5,TCP1,TPP1, ,PML,DKC1
	10	telomerase RNA localization	GO:0090672	5.62e-05	19	CCT2,CCT3,CCT6A,CCT7,CCT8,CCT4,CCT5,TCP1,RUVBL1,RUVBL2,DKC1
	10	RNA localization to Cajal body	GO:0090670	5.62e-05	19	CCT2,CCT3,CCT6A,CCT7,CCT8,CCT4,CCT5,TCP1,RUVBL1,RUVBL2,DKC1
	10	telomerase RNA localization to Cajal body	GO:0090671	5.62e-05	19	CCT2,CCT3,CCT6A,CCT7,CCT8,CCT4,CCT5,TCP1,RUVBL1,RUVBL2,DKC1
	10	RNA localization to nucleus	GO:0090685	5.62e-05	19	CCT2,CCT3,CCT6A,CCT7,CCT8,CCT4,CCT5,TCP1,RUVBL1,RUVBL2,DKC1
	10	establishment of protein localization to telomere	GO:0070200	0.000851	18	CCT2,CCT3,CCT6A,CCT7,CCT8,CCT4,CCT5,TCP1,DKC1
	10	regulation of establishment of protein localization to telomere	GO:0070203	7.63e-06	11	CCT2,CCT3,CCT6A,CCT7,CCT8,CCT4,CCT5,TCP1,DKC1
	10	regulation of establishment of protein localization to chromosome	GO:0070202	2.38e-05	12	CCT2,CCT3,CCT6A,CCT7,CCT8,CCT4,CCT5,TCP1,DKC1
Cellular component disassembly	11	negative regulation of actin filament depolymerization	GO:0030835	2.32e-06	44	MTPN,GSN,CAPZA1,CAPG,CAPZB,VIL1,CAPZA2,TWF2,SCIN,TWF1,LIMA1,ADD3,ADD1,WASHC2C,FLII
	11	regulation of actin filament depolymerization	GO:0030834	2.09e-05	53	MTPN,WDR1,GSN,CAPZA1,CAPG,CAPZB,VIL1,CAPZA2,TWF2,SCIN,TWF1,LIMA1,ADD3,ADD1,WASHC2C,FLII
	11	negative regulation of actin filament polymerization	GO:0030837	1.97e-06	66	MTPN,PFN1,TMSB4X,GSN,CAPZA1,CAPG,TMSB10,CAPZB,VIL1,CAPZA2,TWF2,SCIN,PFN2,CYRIB,TWF1,ADD3,ADD1,WASHC2C,FLII,HIP1R
	11	negative regulation of cellular component organization	GO:0051129	1.17e-07	709	MTPN,PARK7,ANXA2,RACK1,PFN1,NPM1,APOA1,TUBB4A,RAB7A,HSPA8,TMSB4X,HSPA1B,GSN,CAPZA1,GDI2,CAPG,TMSB10,HSPA5,PFDN6,APOA2,HMGB1,CAPZB,HNRNPA1,VIL1,DPYSL3,MAP4,CDC42,HNRNPU,FKBP4,SUB1,CRYAB,HSPA2,LGALS3,PFDN5,CAPZA2,PAK2,CST3,CORO1B,XRCC5,MAPRE1,STMN1,YWHAH,PFDN2,GDI1,GPX1,RAC1,VAT1,ACAA2,APOC3,HNRNPC,TWF2,EML2,SCIN,RPL13A,BUB3,CLU,PFDN4,SNX3,YAP1,THY1,PFN2,CORO1C,SEC22B,APOD,HRG,PRTN3,SCFD1,PSMD10,SL…
	11	protein depolymerization	GO:0051261	0.000824	116	MTPN,CFL1,HSPA8,WDR1,GSN,CAPZA1,CAPG,CAPZB,VIL1,CAPZA2,STMN1,DSTN,TWF2,SCIN,TWF1,LIMA1,SH3GL1,VPS4A,ADD3,ADD1,WASHC2C,FLII,MAP1A,MAP1S,NES
	11	barbed-end actin filament capping	GO:0051016	2.77e-06	25	MTPN,GSN,CAPZA1,CAPG,CAPZB,VIL1,CAPZA2,TWF2,SCIN,TWF1,ADD3,ADD1,WASHC2C,FLII
	11	negative regulation of cytoskeleton organization	GO:0051494	7.75e-05	160	MTPN,PFN1,NPM1,TUBB4A,TMSB4X,GSN,CAPZA1,CAPG,TMSB10,CAPZB,VIL1,FKBP4,CAPZA2,PAK2,CORO1B,MAPRE1,STMN1,TWF2,EML2,SCIN,PFN2,CORO1A,CYRIB,TWF1,GMFB,LIMA1,GMFG,RBM14,WASF2,ADD3,ADD1,WASHC2C,FLII,HIP1R
	11	sequestering of actin monomers	GO:0042989	0.00947384	11	TMSB4X,GSN,TMSB10,TWF2,SCIN,TWF1
	11	actin filament capping	GO:0051693	2.77e-06	40	MTPN,GSN,CAPZA1,CAPG,CAPZB,VIL1,CAPZA2,TWF2,SCIN,TWF1,ADD3,ADD1,WASHC2C,FLII
	11	protein-containing complex disassembly	GO:0032984	0.000123	245	MTPN,CFL1,HSPA8,WDR1,VCP,GSN,CAPZA1,SET,CAPG,CAPZB,PYM1,VIL1,RPL23,PPP1CA,APEH,CAPZA2,STMN1,DSTN,NAPA,KIF5B,TWF2,SCIN,UBQLN1,CHMP4B,TWF1,CHMP5,SNAP29,ABCE1,LIMA1,TOM1,SH3GL1,GSPT2, ,VTA1,NSF,ETF1,VPS4A,UPF1,LAMP2,ADD3,ADD1,WASHC2C,FLII,SMARCC2,MAP1A,MAP1S,SCAF8,NES
	11	regulation of protein-containing complex disassembly	GO:0043244	0.00935515	124	MTPN,WDR1,GSN,CAPZA1,CAPG,CAPZB,VIL1,CAPZA2,TWF2,SCIN,TWF1,LIMA1,TOM1,ETF1,UPF1,ADD3,ADD1,WASHC2C,FLII,MAP1A,MAP1S,SCAF8,NES
	11	negative regulation of organelle organization	GO:0010639	3.47e-05	356	MTPN,PFN1,NPM1,TUBB4A,RAB7A,TMSB4X,GSN,CAPZA1,GDI2,CAPG,TMSB10,CAPZB,HNRNPA1,VIL1,MAP4,HNRNPU,FKBP4,SUB1,CAPZA2,PAK2,CORO1B,MAPRE1,STMN1,GPX1,VAT1,ACAA2,HNRNPC,TWF2,EML2,SCIN,BUB3,CLU,YAP1,PFN2,SEC22B,SCFD1,PSMD10,SLC25A6,SLC25A5,CORO1A,CYRIB,TWF1,GMFB,LIMA1,TFRC,DYNC1LI1,GMFG,RBM14,PML,WASF2,PPIF,ADD3,ADD1,WASHC2C,PARP1,ZNF207,FLII,INCENP,USP10,HUWE1,TPR,RAD50,HIP1R,
	11	negative regulation of protein-containing complex assembly	GO:0031333	5.83e-06	147	MTPN,PARK7,PFN1,TUBB4A,HSPA8,TMSB4X,GSN,CAPZA1,CAPG,TMSB10,HSPA5,HMGB1,CAPZB,VIL1,CDC42,CRYAB,CAPZA2,MAPRE1,STMN1,TWF2,EML2,SCIN,RPL13A,CLU,PFN2,CYRIB,TWF1,DDX3X,LAMP2,ADD3,ADD1,WASHC2C,FLII,HIP1R
	11	actin filament depolymerization	GO:0030042	6.46e-06	58	MTPN,CFL1,WDR1,GSN,CAPZA1,CAPG,CAPZB,VIL1,CAPZA2,DSTN,TWF2,SCIN,TWF1,LIMA1,ADD3,ADD1,WASHC2C,FLII
	11	cellular component disassembly	GO:0022411	4.83e-07	497	MTPN,PARK7,UFM1,CFL1,HSPA8,LCP1,WDR1,VCP,GSN,CAPZA1,SET,CAPG,CAPZB,PYM1,VIL1,MAP4,RPL23,PPP1CA,CTSS,PLIN3,APEH,CAPZA2,CST3,STMN1,TPSAB1,DSTN,C3,NAPA,VDAC1,CTSG,KIF5B,TWF2,SCIN,FSCN1,MCTS1,PRSS2,DUSP3,SLC25A5,DFFA,UFC1,UBQLN1,CHMP4B,TWF1,CHMP5,MAPRE2,SNAP29,ABCE1,PLG,LIMA1,TOM1,SH3GL1,DNASE2,GSPT2,FIS1,BAX, ,VTA1,NSF,CMA1,ETF1,VPS4A,ACIN1,UPF1,PRKAA1,DCTN1,UFL1,LAMP2,ATG3,ADD3,ADD1,MARK2,WASHC2C,D…
	11	regulation of protein depolymerization	GO:1901879	0.00137342	87	MTPN,WDR1,GSN,CAPZA1,CAPG,CAPZB,VIL1,CAPZA2,TWF2,SCIN,TWF1,LIMA1,ADD3,ADD1,WASHC2C,FLII,MAP1A,MAP1S,NES
	11	negative regulation of protein depolymerization	GO:1901880	0.00501619	71	MTPN,GSN,CAPZA1,CAPG,CAPZB,VIL1,CAPZA2,TWF2,SCIN,TWF1,LIMA1,ADD3,ADD1,WASHC2C,FLII
	11	negative regulation of protein polymerization	GO:0032272	3.77e-07	80	MTPN,PFN1,TUBB4A,TMSB4X,GSN,CAPZA1,CAPG,TMSB10,CAPZB,VIL1,CAPZA2,MAPRE1,STMN1,TWF2,EML2,SCIN,PFN2,CYRIB,TWF1,ADD3,ADD1,WASHC2C,FLII,HIP1R
	11	negative regulation of supramolecular fiber organization	GO:1902904	2.31e-08	162	MTPN,PFN1,TUBB4A,HSPA8,TMSB4X,GSN,CAPZA1,CAPG,TMSB10,PFDN6,CAPZB,VIL1,CRYAB,PFDN5,CAPZA2,PAK2,CORO1B,MAPRE1,STMN1,PFDN2,TWF2,EML2,SCIN,CLU,PFDN4,PFN2,CORO1A,CYRIB,TWF1,GMFB,APOE,LIMA1,VBP1,GMFG,PFDN1,WASF2,ADD3,ADD1,WASHC2C,EMILIN1,FLII,HIP1R
Endopeptidase activity	12	regulation of catalytic activity	GO:0050790	2.34e-07	1788	BID,GNAI2,LTF,S100A8,S100A9,NES,XRCC1, ,CST4,RAD50
	12	negative regulation of cysteine-type endopeptidase activity	GO:2000117	0.00443712	78	PARK7,FABP1,SFN,CST4,LTF,CST1,CAST,PAK2,CST3,GPX1,LAMTOR5,CSNK2A1,DDX3X,RPS6KA3,THBS1, ,CD44,MMP9
	12	regulation of cysteine-type endopeptidase activity	GO:2000116	1.12e-05	219	BID,LTF,S100A8,S100A9,CST4
	12	positive regulation of cysteine-type endopeptidase activity	GO:2001056	0.0028768	139	BID,S100A8,S100A9
	12	regulation of hydrolase activity	GO:0051336	5.74e-07	944	SOD1,HSPE1,PARK7,GAPDH,FABP1,S100A9,CSTB,RACK1,NPM1,APOA1,ANXA1,SERPINA1,SFN,RPS3,HSPD1,VCP,CST4,PSME2,LTF,PSME1,DAP,GSN,HSP90B1,CST1,HSP90AB1,CYCS,CALM3,CAST,APOA2,FKBP1A,PDCD5,CTSD,HMGB1,RHOA,APOH,PYCARD,CTSB,PCNA,S100A8,S100A10,CTSS,SERPINB5,SERPINB1,LGALS3,SERPINB6,RCN3,RHOC,PSMB9,PAK2,CST3,PIN1,CCL15,AHSG,BID,STMN1,CSNK2B,APCS,ARF4,SERPINH1,GPX1,CRK,PSMB8,HMGB2,APOC3,PSMA3,PSAP,LAMTOR5,CTSL,…
	12	negative regulation of hydrolase activity	GO:0051346	1.65e-08	311	PARK7,GAPDH,FABP1,CSTB,ANXA1,SERPINA1,SFN,CST4,LTF,CST1,CAST,APOA2,FKBP1A,CTSB,SERPINB5,SERPINB1,LGALS3,SERPINB6,PAK2,CST3,AHSG,APCS,SERPINH1,GPX1,APOC3,LAMTOR5,PTPA,CSNK2A1,SERPINA3,KNG1,HRG,PPP1R1B,VTN,TIMP1,DFFA,CSTA,ABCE1,RDX,SERPINF1,DDX3X,RPS6KA3,SERPINB9,THBS1,RCC2,ECM1,SERPING1,BIN1,EGLN1,UBXN1,SERPIND1, ,CD44,TIPRL,SERPINB10,SERPINA7,MMP9,LRP1
	12	regulation of endopeptidase activity	GO:0052548	7.71e-10	308	BID,LTF,S100A8,S100A9,CST4
	12	regulation of peptidase activity	GO:0052547	1.04e-12	397	BID,LTF,S100A8,S100A9,CST4
	12	positive regulation of peptidase activity	GO:0010952	0.000657	178	BID,S100A8,S100A9
	12	negative regulation of endopeptidase activity	GO:0010951	7.78e-07	139	PARK7,GAPDH,FABP1,SERPINA1,SFN,CST4,LTF,CST1,CAST,SERPINB5,SERPINB1,SERPINB6,PAK2,CST3,AHSG,SERPINH1,GPX1,LAMTOR5,CSNK2A1,SERPINA3,KNG1,HRG,VTN,TIMP1,SERPINF1,DDX3X,RPS6KA3,SERPINB9,THBS1,SERPING1,BIN1,SERPIND1, ,CD44,SERPINB10,SERPINA7,MMP9
	12	positive regulation of endopeptidase activity	GO:0010950	0.00435329	163	BID,S100A8,S100A9
	12	regulation of molecular function	GO:0065009	2.38e-05	2526	BID,GNAI2,LTF,S100A8,S100A9,NES,XRCC1, ,DNAJC10,CST4,RAD50
	12	negative regulation of proteolysis	GO:0045861	1.37e-10	309	PARK7,GAPDH,FABP1,CSTB,SERPINA1,SFN,CST4,LTF,CST1,HSP90AB1,CAST,RPL5,SNX12,CTSB,RPL23,F2,SERPINB5,SERPINB1,RPS7,SERPINB6,PAK2,CST3,AHSG,CTSZ,SERPINH1,GPX1,RPL11,ALAD,LAMTOR5,CSNK2A1,USP14,SERPINA3,KNG1,CCAR2,HRG,VTN,TIMP1,CSTA,EIF3H,SERPINF1,DDX3X,USP7,RPS6KA3,SERPINB9,THBS1,ECM1,SERPING1,PML,BIN1,PSMF1,BAG6,SGTA,UBXN1,SERPIND1, ,CD44,SERPINB10,SERPINA7,DNAJC1,MMP9,MAP1A,LRP1
	12	positive regulation of proteolysis	GO:0045862	0.000705	353	BID,S100A8,S100A9,
	12	regulation of proteolysis	GO:0030162	1.73e-13	693	BID,LTF,S100A8,S100A9,CST4,
	12	negative regulation of peptidase activity	GO:0010466	5.31e-09	212	PARK7,GAPDH,FABP1,CSTB,SERPINA1,SFN,CST4,LTF,CST1,CAST,CTSB,SERPINB5,SERPINB1,SERPINB6,PAK2,CST3,AHSG,SERPINH1,GPX1,LAMTOR5,CSNK2A1,SERPINA3,KNG1,HRG,VTN,TIMP1,CSTA,SERPINF1,DDX3X,RPS6KA3,SERPINB9,THBS1,ECM1,SERPING1,BIN1,UBXN1,SERPIND1, ,CD44,SERPINB10,SERPINA7,MMP9,LRP1
	12	positive regulation of cysteine-type endopeptidase activity involved in apoptotic process	GO:0043280	0.00119275	121	BID,S100A8,S100A9
	12	regulation of cysteine-type endopeptidase activity involved in apoptotic process	GO:0043281	8.21e-05	187	BID,S100A8,S100A9
Proteins catabolism	13	negative regulation of apoptotic process	GO:0043066	7.07e-06	881	SOD1,ALB,HSPB1,ENO1,PARK7,PPIA,YWHAZ,FABP1,PRDX2,UFM1,GSTP1,CFL1,RACK1,NPM1,ANXA1,NME2,TPT1,ANXA5,PRDX5,SFN,CAT,FGB,SOD2,HSPD1,ANXA4,HSPA1B,LTF,HSP90B1,HNRNPK,SET,FLNA,HSPA5,YBX3,CAST,RPS3A,GLO1,DDAH2,FGG,APOH,TXNDC5,CRYAB,MIF,LGALS3,MYDGF,ARHGDIA,PAK2,FGA,PRDX3,GCG,ARF4,PA2G4,GPX1,NACA,TXNDC12,ACAA2,NIBAN2,VDAC1,LAMTOR5,HSPA9,MPO,CSNK2A1,PSME3,CTNNB1,HYOU1,NONO,PPT1,AZU1,CTSH,CLU,HCLS1,YAP1,GRN,…
	13	positive regulation of apoptotic process	GO:0043065	0.00186795	511	SOD1,S100A9,RACK1,ANXA1,LGALS1,RPS3,SOD2,HSPD1,EIF5A,AKR1C3,GSN,PDCD5,CTSD,HMGB1,PYCARD,S100A8,CTSS,SLC9A3R1,RPS7,PAK2,BID,RPS6,PDCD4,C1QBP,CTSL,PTPA,SCIN,EEF1E1,CTNNB1,PHB,SFPQ,KNG1,CTSH,CLU,DIABLO,GRN,CCAR2,HRG,AGT,FAM162A,CASP6,CAMK2D,RPL26,DNM2,DDX3X,ITGB1,MTCH2,PAWR,THBS1,LGALS9,FIS1,BAX,DNAJA1,PML,BIN1,STK4,TGM2,CARM1,ACIN1,BCL10,AIFM1,DNM1L,SQSTM1,ITGA6,EMILIN1,CTNNBL1,BCLAF1,ITGAM,PLCG1,H…
	13	regulation of intrinsic apoptotic signaling pathway	GO:2001242	1.03e-05	181	BID,S100A8,S100A9
	13	regulation of apoptotic signaling pathway	GO:2001233	1.89e-06	386	SOD1,HSPB1,ENO1,PARK7,PPIA,S100A9,GSTP1,RACK1,P4HB,TPT1,RPS3,FGB,SOD2,HSPA1B,EIF5A,YBX3,FGG,PYCARD,S100A8,CTSS,SLC9A3R1,MIF,RPS7,LGALS3,PAK2,FGA,BID,GPX1,TXNDC12,ACAA2,CTSL,CSNK2A1,PSME3,HYOU1,NONO,SFPQ,CTSH,CLU,ACSL5,CCAR2,AGT,PSMD10,QARS1,SLC25A6,SLC25A5,UBQLN1,RPL26,CD74,DDX3X,PEA15,THBS1,FIS1,BAX,DNAJA1,PML,PPIF,BCL10,DNM1L,CD44,ITGA6,ICAM1,MUC1,MMP9,BCLAF1,ITGAV
	13	negative regulation of apoptotic signaling pathway	GO:2001234	0.000526	238	HSPB1,ENO1,PARK7,PPIA,GSTP1,RACK1,TPT1,FGB,SOD2,HSPA1B,YBX3,FGG,MIF,LGALS3,FGA,GPX1,TXNDC12,ACAA2,CSNK2A1,PSME3,HYOU1,NONO,CLU,CCAR2,PSMD10,QARS1,SLC25A6,SLC25A5,CD74,DDX3X,PEA15,THBS1,DNAJA1,PPIF,CD44,ITGA6,ICAM1,MUC1,MMP9,ITGAV
	13	positive regulation of apoptotic signaling pathway	GO:2001235	0.00206556	138	BID,S100A8,S100A9
	13	negative regulation of intrinsic apoptotic signaling pathway	GO:2001243	0.00661238	109	HSPB1,ENO1,PARK7,PPIA,RACK1,TPT1,SOD2,YBX3,MIF,TXNDC12,HYOU1,NONO,CLU,CCAR2,CD74,DDX3X,DNAJA1,PPIF,CD44,MUC1,MMP9
	13	positive regulation of intrinsic apoptotic signaling pathway	GO:2001244	0.0016203	60	BID,S100A8,S100A9
	13	regulation of apoptotic process	GO:0042981	8.03e-09	1463	SOD1,ALB,HSPB1,ENO1,PARK7,ACTB,PPIA,YWHAZ,FABP1,S100A9,PRDX2,UFM1,GSTP1,CALR,CFL1,RACK1,ACTN4,NPM1,P4HB,ANXA1,NME2,TPT1,ANXA5,PRDX5,SFN,CAT,LGALS1,RPS3,FGB,SOD2,HSPD1,ANXA4,VCP,HSPA1B,ACTN1,LTF,EIF5A,AKR1C3,GSN,HSP90B1,HNRNPK,SET,FLNA,HSP90AA1,HSPA5,YBX3,CAST,PDCD5,ANP32A,CTSD,RPS3A,GLO1,HMGB1,DDAH2,FGG,APOH,PYCARD,CTSB,APEX1,S100A8,NME1,CTSS,TXNDC5,CRYAB,SLC9A3R1,MIF,RPS7,LGALS3,MYDGF,ARHGDIA,PA…
	13	cell death	GO:0008219	6.53e-08	1987	SOD1,ALB,HSPB1,ENO1,PARK7,ACTB,PPIA,GAPDH,YWHAZ,FABP1,S100A9,PRDX2,UFM1,PKM,HINT1,GSTP1,CALR,CFL1,RACK1,ACTN4,NPM1,P4HB,ANXA1,NME2,TPT1,ANXA5,PRDX5,SFN,CAT,LGALS1,RPS3,GGCT,FGB,SOD2,HSPD1,ANXA4,VCP,HSPA1B,ACTN1,LTF,EIF5A,ANXA6,DAP,AKR1C3,GSN,HSP90B1,HNRNPK,CYCS,SET,FLNA,HSP90AA1,HSPA5,YBX3,CAST,PDCD5,ANP32A,CTSD,RPS3A,GLO1,HMGB1,DDAH2,FGG,APOH,PYCARD,CTSB,APEX1,S100A8,NME1,CTSS,TXNDC5,CRIP1,CRYAB…
	13	apoptotic signaling pathway	GO:0097190	5.18e-05	613	SOD1,HSPB1,ENO1,PARK7,PPIA,S100A9,HINT1,GSTP1,RACK1,P4HB,TPT1,SFN,RPS3,GGCT,FGB,SOD2,HSPA1B,EIF5A,ANXA6,DAP,CYCS,YBX3,PDCD5,FGG,PYCARD,S100A8,CTSS,CRIP1,SLC9A3R1,MIF,RPS7,LGALS3,PAK2,FGA,BID,GPX1,TXNDC12,ACAA2,CTSL,CSNK2A1,PSME3,HYOU1,NONO,SFPQ,PDCD6,CTSH,CLU,DIABLO,ERO1A,ACSL5,DDX5,CCAR2,AGT,PSMD10,QARS1,SLC25A6,SLC25A5,VDAC2,FAM162A,UBQLN1,CASP6,RPL26,CD74,NMT1,DDX3X,PEA15,STK24,THBS1,FIS1,BAX,…
	13	intrinsic apoptotic signaling pathway	GO:0097193	0.000164	314	BID,S100A8,S100A9,DNAJC10
	13	programmed cell death	GO:0012501	4.47e-08	1981	SOD1,ALB,HSPB1,ENO1,PARK7,ACTB,PPIA,GAPDH,YWHAZ,FABP1,S100A9,PRDX2,UFM1,PKM,HINT1,GSTP1,CALR,CFL1,RACK1,ACTN4,NPM1,P4HB,ANXA1,NME2,TPT1,ANXA5,PRDX5,SFN,CAT,LGALS1,RPS3,GGCT,FGB,SOD2,HSPD1,ANXA4,VCP,HSPA1B,ACTN1,LTF,EIF5A,ANXA6,DAP,AKR1C3,GSN,HSP90B1,HNRNPK,CYCS,SET,FLNA,HSP90AA1,HSPA5,YBX3,CAST,PDCD5,ANP32A,CTSD,RPS3A,GLO1,HMGB1,DDAH2,FGG,APOH,PYCARD,CTSB,APEX1,S100A8,NME1,CTSS,TXNDC5,CRIP1,CRYAB…
	13	positive regulation of programmed cell death	GO:0043068	0.00179918	531	SOD1,S100A9,RACK1,ANXA1,LGALS1,RPS3,SOD2,HSPD1,EIF5A,AKR1C3,GSN,PDCD5,CTSD,HMGB1,PYCARD,S100A8,CTSS,SLC9A3R1,RPS7,PAK2,BID,RPS6,PDCD4,C1QBP,CTSL,PTPA,SCIN,EEF1E1,CTNNB1,PHB,SFPQ,KNG1,CTSH,CLU,DIABLO,GRN,CCAR2,HRG,AGT,FAM162A,CASP6,CAMK2D,RPL26,DNM2,DDX3X,ITGB1,MTCH2,PAWR,THBS1,LGALS9,FIS1,GBP2,BAX,DNAJA1,PML,BIN1,STK4,TGM2,CARM1,ACIN1,BCL10,AIFM1,PARP1,DNM1L,SQSTM1,GBP1,ITGA6,EMILIN1,CTNNBL1,BCLA…
	13	regulation of programmed cell death	GO:0043067	2.26e-09	1507	SOD1,ALB,HSPB1,ENO1,PARK7,ACTB,PPIA,YWHAZ,FABP1,S100A9,PRDX2,UFM1,GSTP1,CALR,CFL1,RACK1,ACTN4,NPM1,P4HB,ANXA1,NME2,TPT1,ANXA5,PRDX5,SFN,CAT,LGALS1,RPS3,FGB,SOD2,HSPD1,ANXA4,VCP,HSPA1B,ACTN1,LTF,EIF5A,AKR1C3,GSN,HSP90B1,HNRNPK,SET,FLNA,HSP90AA1,HSPA5,YBX3,CAST,PDCD5,ANP32A,CTSD,RPS3A,GLO1,HMGB1,DDAH2,FGG,APOH,PYCARD,CTSB,APEX1,S100A8,NME1,CTSS,TXNDC5,CRYAB,SLC9A3R1,MIF,RPS7,LGALS3,MYDGF,ARHGDIA,PA…
	13	negative regulation of programmed cell death	GO:0043069	4.21e-06	908	SOD1,ALB,HSPB1,ENO1,PARK7,PPIA,YWHAZ,FABP1,PRDX2,UFM1,GSTP1,CFL1,RACK1,NPM1,ANXA1,NME2,TPT1,ANXA5,PRDX5,SFN,CAT,FGB,SOD2,HSPD1,ANXA4,HSPA1B,LTF,HSP90B1,HNRNPK,SET,FLNA,HSPA5,YBX3,CAST,RPS3A,GLO1,DDAH2,FGG,APOH,TXNDC5,CRYAB,MIF,LGALS3,MYDGF,ARHGDIA,PAK2,FGA,PRDX3,GCG,ARF4,PA2G4,GPX1,NACA,TXNDC12,ACAA2,NIBAN2,PSMC5,VDAC1,LAMTOR5,HSPA9,XPNPEP1,MPO,CSNK2A1,PSME3,CTNNB1,HYOU1,NONO,PPT1,AZU1,CTSH,CLU,H…
	13	apoptotic process	GO:0006915	4.95e-08	1909	SOD1,ALB,HSPB1,ENO1,PARK7,ACTB,PPIA,GAPDH,YWHAZ,FABP1,S100A9,PRDX2,UFM1,HINT1,GSTP1,CALR,CFL1,RACK1,ACTN4,NPM1,P4HB,ANXA1,NME2,TPT1,ANXA5,PRDX5,SFN,CAT,LGALS1,RPS3,GGCT,FGB,SOD2,HSPD1,ANXA4,VCP,HSPA1B,ACTN1,LTF,EIF5A,ANXA6,DAP,AKR1C3,GSN,HSP90B1,HNRNPK,CYCS,SET,FLNA,HSP90AA1,HSPA5,YBX3,CAST,PDCD5,ANP32A,CTSD,RPS3A,GLO1,HMGB1,DDAH2,FGG,APOH,PYCARD,CTSB,APEX1,S100A8,NME1,CTSS,TXNDC5,CRIP1,CRYAB,PPP…
Apoptosis	14	proteasome-mediated ubiquitin-dependent protein catabolic process	GO:0043161	0.000235	446	SH3BGRL,PARK7,CALR,RACK1,VCP,HSPA1B,HSP90B1,HSP90AB1,PSMA7,PSMA5,HSPA5,PSMA6,ELOB,PSMB1,SKP1,RAD23B,PSMA2,PSMC3,PSMA1,PSMB2,PSMC4,NSFL1C,PCBP2,PSMB4,PSMB3,PSMA4,RPL11,PSMC6,PCNP,PSMD7,PSMC1,USP5,PSMC5,PSMC2,PSMA3,PSMD11,CTNNB1,USP14,SUMO1,PSMD2,PSMD4,PSMD8,PSMB6,PSMD14,CLU,PSMD6,CCAR2,PSMD10,UCHL1,UBQLN1,CANX,PSMD3,PSMD1,EIF3H,PSMB7,USP7,ARRB1,PSMD13,TRIM25,UFD1,NHLRC3,UBE2D3,UBQLN2,DDB1,ADRM1,PM…
	14	macromolecule catabolic process	GO:0009057	1.04e-17	1412	SH3BGRL,PARK7,ANXA2,VIM,CALR,RNH1,RACK1,NPM1,RAB7A,HSPA8,VCP,HSPA1B,PSME2,PSME1,UBE2L3,HSP90B1,HSP90AB1,EEF1A1,FLNA,HSP90AA1,PSMA7,PSMA5,UBA1,HSPA5,PSMA6,CELA2A,YBX3,RPL5,ELOB,PSMB1,CTSD,YBX1,RPS27A,PYM1,SKP1,RIDA,SNX12,RAD23B,CTSB,HNRNPA0,APEX1,PSMA2,RPL23,KHSRP,PYGB,HNRNPU,PSMC3,PSMA1,RNASE3,CTSS,PSMB2,MSN,RPS7,SYNCRIP,PABPC1,UBE2I,SSB,ELAVL1,PDCD6IP,PSMC4,RCN3,NSFL1C,PCBP2,CST3,PIN1,MAGOH,PSMB…
	14	catabolic process	GO:0009056	6e-35	2616	TPI1,SH3BGRL,LDHA,HSPB1,ENO1,PARK7,GAPDH,ALDOA,S100A9,ANXA2,VIM,PRDX2,UFM1,PRDX1,PKM,HINT1,PGK1,CALR,RNH1,RACK1,PRDX6,HP,NPM1,PGAM1,RAB7A,PRDX5,PRDX4,HSPA8,CAT,AKR1A1,GALM,BLVRB,VCP,DCTPP1,HSPA1B,PSME2,PSME1,DAP,UBE2L3,RAB1A,AKR1C3,AMY2A,HSP90B1,HSP90AB1,DDAH1,HSD17B10,ALDH1A1,GOT1,EEF1A1,HPRT1,FLNA,HSP90AA1,PSMA7,PSMA5,UBA1,HSPA5,PSMA6,CELA2A,YBX3,APOA2,RPL5,GSTO1,HBG1,FBP1,ELOB,PSMB1,CTSD,YBX1,…
	14	organonitrogen compound catabolic process	GO:1901565	4.95e-16	1386	SH3BGRL,PARK7,ANXA2,HINT1,CALR,RACK1,RAB7A,HSPA8,BLVRB,VCP,DCTPP1,HSPA1B,PSME2,PSME1,UBE2L3,HSP90B1,HSP90AB1,DDAH1,HSD17B10,GOT1,EEF1A1,HPRT1,FLNA,HSP90AA1,PSMA7,PSMA5,UBA1,HSPA5,PSMA6,CELA2A,RPL5,ELOB,PSMB1,CTSD,RPS27A,DDAH2,GNPDA1,PNP,SKP1,RIDA,SNX12,RAD23B,CTSB,PSMA2,RPL23,MPST,PSMC3,PSMA1,CTSS,PSMB2,SUCLG2,MSN,RPS7,QDPR,UBE2I,PDCD6IP,PSMC4,RCN3,ECHS1,NSFL1C,PCBP2,CST3,PIN1,PSMB4,ETFA,COMT,CTS…
	14	organonitrogen compound metabolic process	GO:1901564	4.91e-46	6362	SOD1,SH3BGRL,APRT,HSPE1,RPLP2,HSPB1,ENO1,MTPN,PARK7,ACTB,HSPB6,PPIA,DPY30,GAPDH,CKB,YWHAZ,ALDOA,FABP1,S100A9,ANXA2,VIM,UFM1,PKM,HINT1,BOLA2,GSTP1,CSTB,PGK1,RPS21,TTR,DBI,CALR,TXN,NIT2,RACK1,PPIB,YWHAB,NPM1,P4HB,LAP3,APOA1,YWHAE,ANXA1,PGAM1,RPS28,TKT,RAB7A,IDH1,RPL12,RPS10,SERPINA1,RPS12,SFN,PRDX4,HSPA8,YWHAG,RPLP1,CCT2,ATIC,RPS3,AKR1A1,FGB,TMSB4X,PDIA3,GSS,RPL30,BLVRB,RPS8,HSPD1,EEF2,VCP,GLRX,ITL…
	14	proteolysis involved in protein catabolic process	GO:0051603	1.25e-05	807	SH3BGRL,PARK7,CALR,RACK1,VCP,HSPA1B,PSME2,PSME1,UBE2L3,HSP90B1,HSP90AB1,PSMA7,PSMA5,UBA1,HSPA5,PSMA6,RPL5,ELOB,PSMB1,RPS27A,SKP1,RAD23B,CTSB,PSMA2,RPL23,PSMC3,PSMA1,CTSS,PSMB2,RPS7,UBE2I,PDCD6IP,PSMC4,RCN3,NSFL1C,PCBP2,PSMB4,CTSZ,PSMB3,PSMA4,GPX1,RPL11,PSMC6,PCNP,PSMD7,ALAD,ELOC,PSMC1,USP5,NEDD8,PSMC5,PSMC2,PSMA3,CTSL,PSMD11,CAPN2,CTSC,CSNK2A1,PSME3,CTNNB1,USP14,PRPF19,SUMO1,PSMD2,PSMD4,PSMD8,PSM…
	14	organic substance catabolic process	GO:1901575	1.87e-35	2173	TPI1,SH3BGRL,LDHA,ENO1,PARK7,GAPDH,ALDOA,ANXA2,VIM,PRDX2,PRDX1,PKM,HINT1,PGK1,CALR,RNH1,RACK1,PRDX6,HP,NPM1,PGAM1,RAB7A,PRDX5,PRDX4,HSPA8,CAT,AKR1A1,GALM,BLVRB,VCP,DCTPP1,HSPA1B,PSME2,PSME1,UBE2L3,AKR1C3,AMY2A,HSP90B1,HSP90AB1,DDAH1,HSD17B10,ALDH1A1,GOT1,EEF1A1,HPRT1,FLNA,HSP90AA1,PSMA7,PSMA5,UBA1,HSPA5,PSMA6,CELA2A,YBX3,APOA2,RPL5,HBG1,FBP1,ELOB,PSMB1,CTSD,YBX1,EIF6,RPS27A,DDAH2,GNPDA1,PYM1,PNP,…
	14	ubiquitin-dependent protein catabolic process	GO:0006511	0.000529	696	SH3BGRL,PARK7,CALR,RACK1,VCP,HSPA1B,UBE2L3,HSP90B1,HSP90AB1,PSMA7,PSMA5,UBA1,HSPA5,PSMA6,RPL5,ELOB,PSMB1,SKP1,RAD23B,PSMA2,RPL23,PSMC3,PSMA1,PSMB2,RPS7,UBE2I,PSMC4,NSFL1C,PCBP2,PSMB4,PSMB3,PSMA4,RPL11,PSMC6,PCNP,PSMD7,ELOC,PSMC1,USP5,NEDD8,PSMC5,PSMC2,PSMA3,PSMD11,CSNK2A1,CTNNB1,USP14,SUMO1,PSMD2,PSMD4,PSMD8,PSMB6,PSMD14,CLU,PSMD6,VPS25,CCAR2,PSMD10,UCHL1,UBQLN1,CHMP4B,CANX,PSMD3,PSMD1,CHMP5,PSMD…
	14	modification-dependent protein catabolic process	GO:0019941	0.000367	706	SH3BGRL,PARK7,CALR,RACK1,VCP,HSPA1B,UBE2L3,HSP90B1,HSP90AB1,PSMA7,PSMA5,UBA1,HSPA5,PSMA6,RPL5,ELOB,PSMB1,RPS27A,SKP1,RAD23B,PSMA2,RPL23,PSMC3,PSMA1,PSMB2,RPS7,UBE2I,PSMC4,NSFL1C,PCBP2,PSMB4,PSMB3,PSMA4,RPL11,PSMC6,PCNP,PSMD7,ELOC,PSMC1,USP5,NEDD8,PSMC5,PSMC2,PSMA3,PSMD11,CSNK2A1,CTNNB1,USP14,SUMO1,PSMD2,PSMD4,PSMD8,PSMB6,PSMD14,CLU,PSMD6,VPS25,CCAR2,PSMD10,UCHL1,UBQLN1,CHMP4B,CANX,PSMD3,PSMD1,CHM…
	14	proteolysis	GO:0006508	2.64e-13	1766	SH3BGRL,HSPE1,ENO1,PARK7,GAPDH,FABP1,S100A9,ANXA2,HINT1,CSTB,PGK1,CALR,RACK1,P4HB,LAP3,SERPINA1,SFN,RPS3,FGB,HSPD1,VCP,HSPA1B,CST4,PSME2,LTF,PSME1,DAP,UBE2L3,CNDP2,GSN,HSP90B1,CST1,HSP90AB1,CYCS,PSMA7,PSMA5,UBA1,HSPA5,PSMA6,CELA2A,CAST,RPL5,ELOB,PDCD5,PSMB1,CTSD,MYH9,HMGB1,RPS27A,SKP1,SNX12,FGG,APOH,PYCARD,RAD23B,CTSB,PSMA2,S100A8,RPL23,PREP,F2,PSMC3,S100A10,PSMA1,CTSS,PSMB2,SERPINB5,SERPINB1,RPS…
	14	modification-dependent macromolecule catabolic process	GO:0043632	0.00066	716	SH3BGRL,PARK7,CALR,RACK1,VCP,HSPA1B,UBE2L3,HSP90B1,HSP90AB1,PSMA7,PSMA5,UBA1,HSPA5,PSMA6,RPL5,ELOB,PSMB1,RPS27A,SKP1,RAD23B,PSMA2,RPL23,PSMC3,PSMA1,PSMB2,RPS7,UBE2I,PSMC4,NSFL1C,PCBP2,PSMB4,PSMB3,PSMA4,RPL11,PSMC6,PCNP,PSMD7,ELOC,PSMC1,USP5,NEDD8,PSMC5,PSMC2,PSMA3,PSMD11,CSNK2A1,CTNNB1,USP14,SUMO1,PSMD2,PSMD4,PSMD8,PSMB6,PSMD14,CLU,PSMD6,VPS25,CCAR2,PSMD10,UCHL1,UBQLN1,CHMP4B,CANX,PSMD3,PSMD1,CHM…
	14	regulation of proteasomal protein catabolic process	GO:0061136	0.00242438	193	PARK7,RACK1,VCP,HSPA1B,PSME2,PSME1,HSP90AB1,ELOB,RAD23B,PSMC3,GPX1,RPL11,PSMC6,ALAD,USP5,PSMC5,PSMC2,PSME3,USP14,SUMO1,PSMD14,CLU,CCAR2,PSMD10,UBQLN1,APOE,EIF3H,USP7,PRKACA,UBQLN2,PSMF1,UFL1,BAG6,SGTA,UBXN1, ,MAP1A
	14	protein metabolic process	GO:0019538	3.39e-29	5373	SOD1,SH3BGRL,HSPE1,RPLP2,HSPB1,ENO1,MTPN,PARK7,ACTB,HSPB6,PPIA,DPY30,GAPDH,YWHAZ,FABP1,S100A9,ANXA2,VIM,UFM1,PKM,HINT1,BOLA2,GSTP1,CSTB,PGK1,RPS21,DBI,CALR,TXN,RACK1,PPIB,YWHAB,NPM1,P4HB,LAP3,APOA1,YWHAE,ANXA1,RPS28,RAB7A,RPL12,RPS10,SERPINA1,RPS12,SFN,PRDX4,HSPA8,YWHAG,RPLP1,CCT2,RPS3,FGB,PDIA3,RPL30,RPS8,HSPD1,EEF2,VCP,GLRX,ITLN1,EEF1B2,HSPA1B,CST4,PSME2,RPSA,UGDH,LTF,EIF5A,PSME1,DAP,UBE2L3,RAB…
	14	regulation of proteolysis involved in protein catabolic process	GO:1903050	0.000224	230	PARK7,RACK1,VCP,HSPA1B,PSME2,PSME1,HSP90AB1,RPL5,ELOB,RAD23B,RPL23,PSMC3,RPS7,GPX1,RPL11,PSMC6,ALAD,USP5,PSMC5,PSMC2,CTSC,CSNK2A1,PSME3,USP14,SUMO1,PSMD14,CLU,CCAR2,PSMD10,UBQLN1,APOE,EIF3H,USP7,PRKACA,UBQLN2,PML,PSMF1,UFL1,BAG6,CCDC22,SGTA,UBXN1, ,MAP1A,PTK2
	14	protein catabolic process	GO:0030163	9.75e-09	1043	SH3BGRL,PARK7,ANXA2,CALR,RACK1,RAB7A,HSPA8,VCP,HSPA1B,PSME2,PSME1,UBE2L3,HSP90B1,HSP90AB1,EEF1A1,FLNA,HSP90AA1,PSMA7,PSMA5,UBA1,HSPA5,PSMA6,CELA2A,RPL5,ELOB,PSMB1,CTSD,RPS27A,SKP1,SNX12,RAD23B,CTSB,PSMA2,RPL23,PSMC3,PSMA1,CTSS,PSMB2,MSN,RPS7,UBE2I,PDCD6IP,PSMC4,RCN3,NSFL1C,PCBP2,CST3,PIN1,PSMB4,CTSZ,LYPLA1,PSMB3,PSMA4,GPX1,RPL11,PSMC6,PCNP,PSMD7,ALAD,EZR,ELOC,PSMC1,USP5,NEDD8,PSMC5,PSMC2,PSMA3,CT…
	14	proteasomal protein catabolic process	GO:0010498	5.05e-05	515	SH3BGRL,PARK7,CALR,RACK1,VCP,HSPA1B,PSME2,PSME1,HSP90B1,HSP90AB1,PSMA7,PSMA5,HSPA5,PSMA6,ELOB,PSMB1,SKP1,RAD23B,PSMA2,PSMC3,PSMA1,PSMB2,PSMC4,RCN3,NSFL1C,PCBP2,PSMB4,PSMB3,PSMA4,GPX1,RPL11,PSMC6,PCNP,PSMD7,ALAD,PSMC1,USP5,PSMC5,PSMC2,PSMA3,PSMD11,PSME3,CTNNB1,USP14,PRPF19,SUMO1,PSMD2,PSMD4,PSMD8,PSMB6,PSMD14,CLU,PSMD6,CCAR2,PSMD10,UCHL1,UBQLN1,CANX,PSMD3,PSMD1,APOE,EIF3H,PSMB7,USP7,ARRB1,PSMD13,P…
	14	regulation of protein catabolic process	GO:0042176	5.94e-05	363	PARK7,ANXA2,RACK1,RAB7A,VCP,HSPA1B,PSME2,PSME1,HSP90AB1,EEF1A1,FLNA,HSP90AA1,ELOB,SNX12,RAD23B,PSMC3,MSN,CST3,PIN1,GPX1,RPL11,PSMC6,ALAD,EZR,USP5,PSMC5,PSMC2,CSNK2A1,PSME3,USP14,SUMO1,PHB,PSMD14,CLU,SNX3,SEC22B,CCAR2,PSMD10,TIMP1,C4BPA,UBQLN1,APOE,VPS35,EIF3H,RDX,NQO1,USP7,PRKACA,UBQLN2,DDB1,NSF,PSMF1,SF3B3,OAZ2,UFL1,BAG6,SGTA,UBXN1,SNRNP70, , ,HGS,MAP1A,LRP1
Telomeres organization	15	regulation of DNA biosynthetic process	GO:2000278	0.00505625	123	HNRNPA2B1,CCT2,HSP90AB1,HSP90AA1,CCT3,HNRNPA1,PCNA,CCT6A,HNRNPU,CCT7,CCT8,CCT4,XRCC5,HNRNPD,CCT5,PTGES3,TCP1,NIBAN2,MAPK1,HNRNPC,CTNNB1,MAPK3,PML,PARP4,GINS3,DKC1
	15	positive regulation of chromosome organization	GO:2001252	0.00505625	111	HNRNPA2B1,CCT2,CCT3,HNRNPA1,CCT6A,CCT7,CCT8,CCT4,TRIM28,XRCC5,HNRNPD,CCT5,TCP1,SSBP1,RUVBL1,MAPK1,CTNNB1,MAPK3, ,FEN1,RUVBL2,ACTL6A,PML,NUMA1,TPR,RAD50
	15	regulation of telomerase activity	GO:0051972	0.00404245	49	HNRNPA2B1,CCT2,HSP90AB1,HSP90AA1,CCT4,XRCC5,HNRNPD,PTGES3,TCP1,MAPK1,CTNNB1,MAPK3,PML,PARP4,DKC1
	15	regulation of telomere maintenance via telomere lengthening	GO:1904356	0.00311285	63	HNRNPA2B1,CCT2,CCT3,HNRNPA1,CCT6A,HNRNPU,CCT7,CCT8,CCT4,XRCC5,CCT5,TCP1,MAPK1,HNRNPC,CTNNB1,MAPK3,PML,PARP1
	15	positive regulation of telomere maintenance via telomere lengthening	GO:1904358	0.000597	37	HNRNPA2B1,CCT2,CCT3,HNRNPA1,CCT6A,CCT7,CCT8,CCT4,XRCC5,CCT5,TCP1,MAPK1,CTNNB1,MAPK3
	15	telomere maintenance via telomere lengthening	GO:0010833	0.000156	84	HNRNPA2B1,CCT2,HSP90AB1,HSP90AA1,CCT3,HNRNPA1,CCT6A,HNRNPU,CCT7,CCT8,CCT4,XRCC5,CCT5,PTGES3,TCP1,MAPK1,HNRNPC,CTNNB1,MAPK3,RPA1,PML,TNKS1BP1,PARP1,DKC1,RAD50
	15	telomere organization	GO:0032200	0.0010443	191	HNRNPA2B1,CCT2,H4C1,HSP90AB1,HSP90AA1,CCT3,HNRNPA1,PCNA,APEX1,CCT6A,HNRNPU,CCT7,XRCC6,CCT8,CCT4,XRCC5,RPA3,HNRNPD,CCT5,PTGES3,TCP1,LMNA,RUVBL1,MAPK1,HNRNPC,CTNNB1,MAPK3,FEN1,RUVBL2,USP7,RPA1,H3-3A,ACTL6A,PML,UPF1,TNKS1BP1,PARP1,DKC1,RAD50,YLPM1
	15	positive regulation of telomere maintenance	GO:0032206	0.0016203	70	HNRNPA2B1,CCT2,CCT3,HNRNPA1,CCT6A,CCT7,CCT8,CCT4,XRCC5,HNRNPD,CCT5,TCP1,RUVBL1,MAPK1,CTNNB1,MAPK3,RUVBL2,ACTL6A,PML,RAD50
	15	regulation of telomere maintenance	GO:0032204	0.000824	105	HNRNPA2B1,CCT2,CCT3,HNRNPA1,CCT6A,HNRNPU,CCT7,CCT8,CCT4,XRCC5,HNRNPD,CCT5,TCP1,LMNA,RUVBL1,MAPK1,HNRNPC,CTNNB1,MAPK3,RUVBL2,USP7,ACTL6A,PML,UPF1,PARP1,RAD50,YLPM1
	15	telomere maintenance	GO:0000723	0.000101	160	HNRNPA2B1,CCT2,HSP90AB1,HSP90AA1,CCT3,HNRNPA1,PCNA,APEX1,CCT6A,HNRNPU,CCT7,XRCC6,CCT8,CCT4,XRCC5,RPA3,HNRNPD,CCT5,PTGES3,TCP1,LMNA,RUVBL1,MAPK1,HNRNPC,CTNNB1,MAPK3,FEN1,RUVBL2,USP7,RPA1,ACTL6A,PML,UPF1,TNKS1BP1,PARP1,DKC1,RAD50,YLPM1
	15	RNA-templated DNA biosynthetic process	GO:0006278	7.75e-05	72	CCT2,HSP90AB1,HSP90AA1,CCT3,HNRNPA1,CCT6A,HNRNPU,CCT7,CCT8,CCT4,XRCC5,CCT5,PTGES3,TCP1,MAPK1,HNRNPC,CTNNB1,MAPK3,RPA1,PML,TNKS1BP1,DKC1,RAD50
	15	telomere maintenance via telomerase	GO:0007004	7.75e-05	71	CCT2,HSP90AB1,HSP90AA1,CCT3,HNRNPA1,CCT6A,HNRNPU,CCT7,CCT8,CCT4,XRCC5,CCT5,PTGES3,TCP1,MAPK1,HNRNPC,CTNNB1,MAPK3,RPA1,PML,TNKS1BP1,DKC1,RAD50
	15	positive regulation of telomere maintenance via telomerase	GO:0032212	0.000921	34	CCT2,CCT3,HNRNPA1,CCT6A,CCT7,CCT8,CCT4,XRCC5,CCT5,TCP1,MAPK1,CTNNB1,MAPK3
	15	regulation of telomere maintenance via telomerase	GO:0032210	0.00401153	54	CCT2,CCT3,HNRNPA1,CCT6A,HNRNPU,CCT7,CCT8,CCT4,XRCC5,CCT5,TCP1,MAPK1,HNRNPC,CTNNB1,MAPK3,PML
	15	positive regulation of DNA biosynthetic process	GO:2000573	0.00300935	73	CCT2,HSP90AB1,HSP90AA1,CCT3,HNRNPA1,PCNA,CCT6A,CCT7,CCT8,CCT4,XRCC5,CCT5,PTGES3,TCP1,MAPK1,CTNNB1,MAPK3,GINS3,DKC1
MAPK signaling	16	Oncogenic MAPK signaling	REAC:R-HSA-6802957	0.00085	82	PEBP1,ACTB,YWHAB,FGB,VCL,TLN1,FGG,FGA,PPP1CB,IQGAP1,RAP1B,LMNA,SND1,MAPK1,MAPK3,PHB,FN1,CAMK2D,KRAS,ARRB1,PAPSS1,MAP2K1,CSK,ARRB2,ZC3HAV1
	16	MAPK1/MAPK3 signaling	REAC:R-HSA-5684996	2.05e-07	269	PEBP1,ACTB,YWHAB,FGB,PSME2,PSME1,VCL,PSMA7,PSMA5,PSMA6,PSMB1,TLN1,RPS27A,LAMTOR3,FGG,PSMA2,PSMC3,PSMA1,PSMB2,PPP2CA,PSMC4,PSMB9,FGA,PPP1CB,IQGAP1,PSMB4,RAP1B,LYPLA1,PSMB3,PPP2R1A,PSMA4,PSMB8,PSMC6,PSMD7,PSMC1,SPTAN1,PSMC5,PSMC2,PSMA3,MAPK1,PSMD11,PSME3,PSMD2,MAPK3,PSMD4,PHB,PSMD8,PSMB6,PSMD14,PSMD6,FN1,PSMD10,PSMD3,PSMD1,CAMK2D,PSMD9,KRAS,PSMB7,ARRB1,PSMD13,PEA15,SPTBN1,PSMB10,MAP2K1,PSMF1,CSK,NC…
	16	p130Cas linkage to MAPK signaling for integrins	REAC:R-HSA-372708	0.00253634	15	FGB,TLN1,FGG,FGA,RAP1B,CRK,FN1,PTK2
	16	GRB2:SOS provides linkage to MAPK signaling for Integrins	REAC:R-HSA-354194	0.00860974	14	FGB,TLN1,FGG,FGA,RAP1B,FN1,PTK2
	16	RAF/MAP kinase cascade	REAC:R-HSA-5673001	8.99e-08	264	PEBP1,ACTB,YWHAB,FGB,PSME2,PSME1,VCL,PSMA7,PSMA5,PSMA6,PSMB1,TLN1,RPS27A,LAMTOR3,FGG,PSMA2,PSMC3,PSMA1,PSMB2,PPP2CA,PSMC4,PSMB9,FGA,PPP1CB,IQGAP1,PSMB4,RAP1B,LYPLA1,PSMB3,PPP2R1A,PSMA4,PSMB8,PSMC6,PSMD7,PSMC1,SPTAN1,PSMC5,PSMC2,PSMA3,MAPK1,PSMD11,PSME3,PSMD2,MAPK3,PSMD4,PHB,PSMD8,PSMB6,PSMD14,PSMD6,FN1,PSMD10,PSMD3,PSMD1,CAMK2D,PSMD9,KRAS,PSMB7,ARRB1,PSMD13,PEA15,SPTBN1,PSMB10,MAP2K1,PSMF1,CSK,NC…
	16	MAP2K and MAPK activation	REAC:R-HSA-5674135	1.44e-05	39	PEBP1,ACTB,YWHAB,FGB,VCL,TLN1,LAMTOR3,FGG,FGA,IQGAP1,RAP1B,MAPK1,MAPK3,FN1,ARRB1,MAP2K1,CSK,ARRB2
	16	MAPK family signaling cascades	REAC:R-HSA-5683057	1.65e-07	308	PEBP1,HSPB1,ACTB,YWHAB,FGB,PSME2,PSME1,VCL,PSMA7,PSMA5,PSMA6,PSMB1,TLN1,RPS27A,LAMTOR3,FGG,PSMA2,CDC42,PSMC3,PSMA1,PSMB2,PPP2CA,PSMC4,PSMB9,PAK2,FGA,PPP1CB,IQGAP1,PSMB4,RAP1B,LYPLA1,PSMB3,PPP2R1A,PSMA4,RAC1,PSMB8,PSMC6,PSMD7,PSMC1,SPTAN1,PSMC5,PSMC2,PSMA3,MAPK1,PSMD11,PSME3,PSMD2,MAPK3,PSMD4,PHB,PSMD8,PSMB6,PSMD14,PSMD6,FN1,SEPTIN7,PSMD10,PSMD3,PSMD1,DNAJB1,CAMK2D,PSMD9,KRAS,PSMB7,PAK1,ARRB1,PSMD…
	16	Paradoxical activation of RAF signaling by kinase inactive BRAF	REAC:R-HSA-6802955	8.3e-06	45	PEBP1,ACTB,YWHAB,FGB,VCL,TLN1,FGG,FGA,IQGAP1,RAP1B,MAPK1,MAPK3,PHB,FN1,CAMK2D,KRAS,ARRB1,MAP2K1,CSK,ARRB2
	16	Signaling by BRAF and RAF1 fusions	REAC:R-HSA-6802952	0.000307	64	PEBP1,ACTB,YWHAB,FGB,VCL,TLN1,FGG,FGA,IQGAP1,RAP1B,LMNA,SND1,MAPK1,MAPK3,FN1,CAMK2D,ARRB1,PAPSS1,MAP2K1,CSK,ARRB2,ZC3HAV1
	16	Signaling by high-kinase activity BRAF mutants	REAC:R-HSA-6802948	1.15e-05	35	PEBP1,ACTB,YWHAB,FGB,VCL,TLN1,FGG,FGA,IQGAP1,RAP1B,MAPK1,MAPK3,FN1,ARRB1,MAP2K1,CSK,ARRB2
	16	Signaling by RAS mutants	REAC:R-HSA-6802949	8.3e-06	45	PEBP1,ACTB,YWHAB,FGB,VCL,TLN1,FGG,FGA,IQGAP1,RAP1B,MAPK1,MAPK3,PHB,FN1,CAMK2D,KRAS,ARRB1,MAP2K1,CSK,ARRB2
	16	Signaling by moderate kinase activity BRAF mutants	REAC:R-HSA-6802946	8.3e-06	45	PEBP1,ACTB,YWHAB,FGB,VCL,TLN1,FGG,FGA,IQGAP1,RAP1B,MAPK1,MAPK3,PHB,FN1,CAMK2D,KRAS,ARRB1,MAP2K1,CSK,ARRB2
	16	Signaling downstream of RAS mutants	REAC:R-HSA-9649948	8.3e-06	45	PEBP1,ACTB,YWHAB,FGB,VCL,TLN1,FGG,FGA,IQGAP1,RAP1B,MAPK1,MAPK3,PHB,FN1,CAMK2D,KRAS,ARRB1,MAP2K1,CSK,ARRB2
	16	Signaling by RAF1 mutants	REAC:R-HSA-9656223	0.000101	40	ACTB,YWHAB,FGB,VCL,TLN1,FGG,FGA,IQGAP1,RAP1B,MAPK1,MAPK3,FN1,CAMK2D,ARRB1,MAP2K1,CSK,ARRB2
Peptide metabolism	17	positive regulation of amide metabolic process	GO:0034250	0.000176	170	SH3BGRL,VIM,PKM,NPM1,EEF2,EIF5A,CNBP,YBX3,RPL5,YBX1,EIF6,PYM1,HNRNPU,SYNCRIP,PABPC1,SSB,ELAVL1,RPS4X,HNRNPD,C1QBP,RBM3,CLU,EIF3D,EIF4A3,DHX9,KHDRBS1,RPL26,DDX3X,PRMT1,EIF3E,CIRBP,THBS1,EIF4G1,CSDE1,YTHDF2, ,DNAJC3
	17	regulation of amide metabolic process	GO:0034248	1.01e-13	478	SH3BGRL,HSPB1,MTPN,GAPDH,VIM,PKM,CALR,RACK1,NPM1,PGAM1,RPS3,EEF2,EIF5A,CNBP,YBX3,RPL5,YBX1,EIF6,EIF4H,NCL,PYM1,RIDA,KHSRP,PPP1CA,HNRNPU,SYNCRIP,PABPC1,SSB,ELAVL1,RPS4X,PIN1,HNRNPD,EIF4A2,EIF4EBP1,EIF4EBP2,ILF3,C1QBP,RBM3,CSNK2A1,YBX2,SERBP1,RPL13A,DCPS,EPRS1,CLU,EIF3D,LSM1,TMED10,EIF2A,EIF4A3,SARS1,EIF1,DDX1,DHX9,KHDRBS1,TARDBP,EIF4E,APOE,RPL26,EIF3H,DDX3X,PRMT1,DDX6,EIF3B,EIF3E,CIRBP,RPS6KA3,EIF…
	17	negative regulation of amide metabolic process	GO:0034249	1.43e-07	214	GAPDH,CALR,RACK1,RPS3,YBX1,EIF6,NCL,RIDA,KHSRP,HNRNPU,SYNCRIP,PABPC1,PIN1,HNRNPD,EIF4EBP1,EIF4EBP2,ILF3,CSNK2A1,SERBP1,RPL13A,DCPS,EPRS1,CLU,LSM1,EIF4A3,DHX9,TARDBP,APOE,DDX3X,DDX6,EIF3E,CAPRIN1,LSM14A,NHLRC3,EIF4G1,RTN4,IGFBP5,PML,IGF2BP3,BIN1,SHMT1,UPF1,PRKAA1,TNKS1BP1,PDE12,EIF2S1,CSDE1,YTHDF2, ,PUS7,TPR,DIS3,PUM1
	17	peptide metabolic process	GO:0006518	5.15e-50	912	SH3BGRL,RPLP2,HSPB1,MTPN,GAPDH,VIM,PKM,RPS21,CALR,RACK1,NPM1,P4HB,RPS28,RPL12,RPS10,RPS12,RPLP1,RPS3,RPL30,RPS8,EEF2,EEF1B2,RPSA,EIF5A,CNBP,EEF1A1,RPS19,YBX3,RPS11,RPL5,YBX1,EIF6,RPS3A,EIF4H,RPS27A,NCL,RPL13,PYM1,RIDA,RPL8,RPS16,WARS1,RPL23,RPS15A,RPS13,KHSRP,EIF3I,PPP1CA,HNRNPU,RPS17,RPL7,RPL38,RPS7,SYNCRIP,PABPC1,APEH,RPS14,SSB,RPS18,ELAVL1,RPL7A,RPL10A,RPS4X,RPLP0,RPL27A,DNPEP,RPL4,RPS20,PIN1,…
	17	organonitrogen compound biosynthetic process	GO:1901566	1.02e-28	1816	SH3BGRL,APRT,RPLP2,HSPB1,ENO1,MTPN,PARK7,GAPDH,CKB,ALDOA,VIM,PKM,GSTP1,RPS21,DBI,CALR,RACK1,NPM1,APOA1,RPS28,RPL12,RPS10,RPS12,RPLP1,ATIC,RPS3,AKR1A1,TMSB4X,RPL30,RPS8,EEF2,VCP,CMPK1,EEF1B2,RPSA,UGDH,EIF5A,ATP5PF,CNBP,ATP5F1B,ALDH1A1,GOT1,EEF1A1,PAICS,HPRT1,RPS19,SPR,YBX3,RPS11,APOA2,RPL5,YBX1,EIF6,RPS3A,EIF4H,RPS27A,NCL,RPL13,PYM1,PNP,NAMPT,RIDA,RPL8,RPS16,WARS1,RPL23,RPS15A,RPS13,KHSRP,CKMT1A,E…
	17	translation	GO:0006412	9.59e-48	760	SH3BGRL,RPLP2,HSPB1,MTPN,GAPDH,VIM,PKM,RPS21,CALR,RACK1,NPM1,RPS28,RPL12,RPS10,RPS12,RPLP1,RPS3,RPL30,RPS8,EEF2,EEF1B2,RPSA,EIF5A,CNBP,EEF1A1,RPS19,YBX3,RPS11,RPL5,YBX1,EIF6,RPS3A,EIF4H,RPS27A,NCL,RPL13,PYM1,RIDA,RPL8,RPS16,WARS1,RPL23,RPS15A,RPS13,KHSRP,EIF3I,PPP1CA,HNRNPU,RPS17,RPL7,RPL38,RPS7,SYNCRIP,PABPC1,APEH,RPS14,SSB,RPS18,ELAVL1,RPL7A,RPL10A,RPS4X,RPLP0,RPL27A,RPL4,RPS20,EEF1G,EEF1D,RPL2…
	17	regulation of translation	GO:0006417	1.63e-14	419	SH3BGRL,HSPB1,MTPN,GAPDH,VIM,PKM,CALR,RACK1,NPM1,RPS3,EEF2,EIF5A,CNBP,YBX3,RPL5,YBX1,EIF6,EIF4H,NCL,PYM1,RIDA,KHSRP,PPP1CA,HNRNPU,SYNCRIP,PABPC1,SSB,ELAVL1,RPS4X,HNRNPD,EIF4A2,EIF4EBP1,EIF4EBP2,ILF3,C1QBP,RBM3,CSNK2A1,YBX2,SERBP1,RPL13A,DCPS,EPRS1,EIF3D,LSM1,EIF2A,EIF4A3,SARS1,EIF1,DDX1,DHX9,KHDRBS1,TARDBP,EIF4E,RPL26,EIF3H,DDX3X,PRMT1,DDX6,EIF3B,EIF3E,CIRBP,RPS6KA3,EIF5B,RPL10,CAPRIN1,METAP1,LSM…
	17	negative regulation of translation	GO:0017148	9.27e-07	191	GAPDH,CALR,RACK1,RPS3,YBX1,EIF6,NCL,RIDA,KHSRP,HNRNPU,SYNCRIP,PABPC1,HNRNPD,EIF4EBP1,EIF4EBP2,ILF3,CSNK2A1,SERBP1,RPL13A,DCPS,EPRS1,LSM1,EIF4A3,DHX9,TARDBP,DDX3X,DDX6,EIF3E,CAPRIN1,LSM14A,NHLRC3,EIF4G1,IGFBP5,PML,IGF2BP3,SHMT1,UPF1,TNKS1BP1,PDE12,EIF2S1,CSDE1,YTHDF2, ,PUS7,TPR,DIS3,PUM1
	17	post-transcriptional regulation of gene expression	GO:0010608	6.99e-16	1087	SH3BGRL,HSPB1,MTPN,GAPDH,VIM,PKM,CALR,RACK1,NPM1,RPS3,EEF2,EIF5A,CNBP,YBX3,RPL5,ELOB,YBX1,EIF6,EIF4H,NCL,PYM1,RIDA,RAN,NUDT21,HNRNPA0,APEX1,KHSRP,PPP1CA,HNRNPU,SYNCRIP,PABPC1,SSB,ELAVL1,RPS4X,HNRNPD,EIF4A2,EIF4EBP1,EIF4EBP2,ILF3,ELOC,C1QBP,HNRNPC,RBM3,CSNK2A1,YBX2,SERBP1,RPL13A,DCPS,EPRS1,EIF3D,LSM1,EIF2A,EIF4A3,TAF15,SARS1,EIF1,DDX1,MAPK14,MATR3,DHX9,KHDRBS1,TARDBP,EIF4E,RPL26,TIAL1,METTL1,EIF3H…
	17	amide biosynthetic process	GO:0043604	4.61e-45	927	SH3BGRL,RPLP2,HSPB1,MTPN,GAPDH,VIM,PKM,RPS21,CALR,RACK1,NPM1,RPS28,RPL12,RPS10,RPS12,RPLP1,RPS3,RPL30,RPS8,EEF2,EEF1B2,RPSA,EIF5A,CNBP,EEF1A1,RPS19,YBX3,RPS11,RPL5,YBX1,EIF6,RPS3A,EIF4H,RPS27A,NCL,RPL13,PYM1,RIDA,RPL8,RPS16,WARS1,RPL23,RPS15A,RPS13,KHSRP,EIF3I,PPP1CA,HNRNPU,RPS17,RPL7,RPL38,RPS7,SYNCRIP,PABPC1,APEH,RPS14,SSB,RPS18,ELAVL1,RPL7A,RPL10A,RPS4X,RPLP0,RPL27A,RPL4,RPS20,EEF1G,EEF1D,RPL2…
	17	amide metabolic process	GO:0043603	1.32e-49	1210	SH3BGRL,RPLP2,HSPB1,MTPN,GAPDH,VIM,PKM,RPS21,CALR,RACK1,NPM1,P4HB,PGAM1,RPS28,RPL12,RPS10,RPS12,RPLP1,RPS3,RPL30,RPS8,EEF2,EEF1B2,RPSA,EIF5A,CNBP,GOT1,EEF1A1,RPS19,YBX3,RPS11,RPL5,YBX1,EIF6,RPS3A,EIF4H,RPS27A,NCL,GNPDA1,RPL13,PYM1,PNP,RIDA,RPL8,RPS16,WARS1,RPL23,RPS15A,RPS13,KHSRP,EIF3I,PPP1CA,HNRNPU,RPS17,PPP2CA,RPL7,SUCLG2,RPL38,RPS7,SYNCRIP,PABPC1,APEH,RPS14,SSB,RPS18,ELAVL1,NNMT,RPL7A,RPL10A,…
	17	positive regulation of translation	GO:0045727	7.79e-06	143	SH3BGRL,VIM,PKM,NPM1,EEF2,EIF5A,CNBP,YBX3,RPL5,YBX1,EIF6,PYM1,HNRNPU,SYNCRIP,PABPC1,SSB,ELAVL1,RPS4X,HNRNPD,C1QBP,RBM3,EIF3D,EIF4A3,DHX9,KHDRBS1,RPL26,DDX3X,PRMT1,EIF3E,CIRBP,THBS1,EIF4G1,CSDE1,YTHDF2, ,DNAJC3
	17	peptide biosynthetic process	GO:0043043	1.31e-47	789	SH3BGRL,RPLP2,HSPB1,MTPN,GAPDH,VIM,PKM,RPS21,CALR,RACK1,NPM1,RPS28,RPL12,RPS10,RPS12,RPLP1,RPS3,RPL30,RPS8,EEF2,EEF1B2,RPSA,EIF5A,CNBP,EEF1A1,RPS19,YBX3,RPS11,RPL5,YBX1,EIF6,RPS3A,EIF4H,RPS27A,NCL,RPL13,PYM1,RIDA,RPL8,RPS16,WARS1,RPL23,RPS15A,RPS13,KHSRP,EIF3I,PPP1CA,HNRNPU,RPS17,RPL7,RPL38,RPS7,SYNCRIP,PABPC1,APEH,RPS14,SSB,RPS18,ELAVL1,RPL7A,RPL10A,RPS4X,RPLP0,RPL27A,RPL4,RPS20,EEF1G,EEF1D,RPL2…
Proteins nuclear transport	18	protein import into nucleus	GO:0006606	0.00509455	165	UFM1,NUTF2,FLNA,RAN,RPL23,TRIM28,JUP,SEC13,SUMO1,HCLS1,APOD,KPNB1,CDH1,STK4,IPO5,KPNA3,KPNA2,CSE1L,ADAR,IPO4,ZPR1,MAVS,BAG3,TNPO1,TPR,NUP107,IPO7
	18	RNA localization	GO:0006403	0.000382	196	NPM1,HNRNPA2B1,CCT2,YBX1,CCT3,RAN,HNRNPA1,CCT6A,HNRNPU,CCT7,RTRAF,SSB,CCT8,CCT4,MAGOH,DDX39B,TST,CCT5,TCP1,RUVBL1,PABPN1,SARNP,SRSF3,AGFG1,EIF4A3,DHX9,RUVBL2,KHDRBS1,KPNB1,NSUN2,CPSF6,UPF1,DKC1,TPR,NUP107
	18	regulation of protein import into nucleus	GO:0042306	0.00148393	61	UFM1,FLNA,RAN,TRIM28,JUP,SUMO1,HCLS1,APOD,CDH1,IPO5,ZPR1,MAVS,BAG3,TPR
	18	positive regulation of protein import into nucleus	GO:0042307	0.00403808	41	FLNA,RAN,TRIM28,JUP,HCLS1,CDH1,IPO5,ZPR1,MAVS,BAG3,TPR
	18	positive regulation of protein localization to nucleus	GO:1900182	1.57e-06	95	PARK7,CCT2,FLNA,CCT3,RAN,CCT6A,F2,CCT7,CCT8,CCT4,TRIM28,CCT5,JUP,TCP1,LAMTOR5,HCLS1,YAP1,FERMT2,TFRC,CDH1,IPO5, ,ZPR1,MAVS,BAG3,DKC1,TPR
	18	regulation of protein localization to nucleus	GO:1900180	3.5e-07	147	PARK7,YWHAZ,UFM1,CCT2,FLNA,CCT3,RAN,CCT6A,F2,CCT7,CCT8,CCT4,TRIM28,PIN1,CCT5,JUP,TCP1,LAMTOR5,SUMO1,HCLS1,YAP1,GLUL,APOD,CTNNA1,SUMO4,FERMT2,TFRC,CDH1,IPO5, ,ZPR1,MAVS,BAG3,DKC1,TPR
	18	protein localization to nucleus	GO:0034504	2.23e-07	318	PARK7,YWHAZ,UFM1,CALR,YWHAE,CCT2,NUTF2,FLNA,CCT3,SKP1,RAN,RPL23,CCT6A,F2,HNRNPU,CCT7,CCT8,CCT4,TRIM28,PIN1,CCT5,JUP,RPL11,TCP1,LMNA,LAMTOR5,SEC13,SUMO1,HCLS1,YAP1,GLUL,APOD,CTNNA1,SUMO4,KPNB1,FERMT2,TFRC,RRS1,CDH1,GBP2,PML,TOR1AIP1,STK4,IPO5,KPNA3,KPNA2,CSE1L,ADAR,COL1A1,IPO4, ,ZPR1,MAVS,BAG3,DKC1,RANGAP1,TNPO1,LMNB1,TPR,NUP107,IPO7
	18	import into nucleus	GO:0051170	0.00453585	170	UFM1,NUTF2,FLNA,RAN,HNRNPA1,RPL23,TRIM28,JUP,SEC13,SUMO1,HCLS1,APOD,KPNB1,CDH1,STK4,IPO5,KPNA3,KPNA2,CSE1L,ADAR,IPO4,ZPR1,MAVS,BAG3,TNPO1,TPR,NUP107,IPO7
	18	nuclear transport	GO:0051169	0.000401	330	PARK7,UFM1,CALR,NPM1,HNRNPA2B1,YWHAE,NUTF2,FLNA,ANP32A,EIF6,RAN,HNRNPA1,RPL23,UBE2I,SSB,TRIM28,MAGOH,DDX39B,JUP,PABPN1,SEC13,SARNP,SUMO1,SRSF3,ANP32B,HCLS1,AGFG1,EIF4A3,APOD,DHX9,KHDRBS1,KPNB1,ABCE1,NSUN2,CPSF6,CDH1,STK4,IPO5,EMD,UPF1,KPNA3,KPNA2,CSE1L,ADAR,IPO4,ZPR1,MAVS,RANBP3,BAG3,RANGAP1,TNPO1,TPR,NUP107,IPO7
	18	nuclear export	GO:0051168	0.00390684	164	PARK7,CALR,NPM1,HNRNPA2B1,YWHAE,NUTF2,EIF6,RAN,HNRNPA1,UBE2I,SSB,MAGOH,DDX39B,PABPN1,SARNP,SRSF3,ANP32B,AGFG1,EIF4A3,DHX9,KHDRBS1,ABCE1,NSUN2,CPSF6,EMD,UPF1,CSE1L,ADAR,RANBP3,BAG3,RANGAP1,TPR,NUP107
	18	positive regulation of nucleocytoplasmic transport	GO:0046824	0.000224	63	YWHAE,FLNA,RAN,TRIM28,JUP,ANP32B,HCLS1,DHX9,KHDRBS1,CPSF6,CDH1,IPO5,EMD,ZPR1,MAVS,BAG3,TPR
	18	regulation of nucleocytoplasmic transport	GO:0046822	0.000368	112	PARK7,UFM1,YWHAE,FLNA,RAN,TRIM28,JUP,SUMO1,ANP32B,HCLS1,APOD,DHX9,KHDRBS1,NSUN2,CPSF6,CDH1,IPO5,EMD,ZPR1,MAVS,BAG3,RANGAP1,TPR
	18	nucleocytoplasmic transport	GO:0006913	0.000401	330	PARK7,UFM1,CALR,NPM1,HNRNPA2B1,YWHAE,NUTF2,FLNA,ANP32A,EIF6,RAN,HNRNPA1,RPL23,UBE2I,SSB,TRIM28,MAGOH,DDX39B,JUP,PABPN1,SEC13,SARNP,SUMO1,SRSF3,ANP32B,HCLS1,AGFG1,EIF4A3,APOD,DHX9,KHDRBS1,KPNB1,ABCE1,NSUN2,CPSF6,CDH1,STK4,IPO5,EMD,UPF1,KPNA3,KPNA2,CSE1L,ADAR,IPO4,ZPR1,MAVS,RANBP3,BAG3,RANGAP1,TNPO1,TPR,NUP107,IPO7
Phagocytosis	19	Scavenging of heme from plasma	REAC:R-HSA-2168880	0.00101615	69	ALB,IGLC3,IGHA1,HP,APOA1,JCHAIN,IGHA2,IGKV3-20,HPX,IGLV3-21,AMBP,IGKV3D-20,IGHV3-7,IGLV1-47,IGHV3-33,IGKV2-30,IGKV1D-33,IGKV1-17,IGHV1-2,IGKV4-1,CD163,LRP1
	19	Parasitic Infection Pathways	REAC:R-HSA-9824443	2.96e-05	215	IGLC3,ACTB,TXN,ACTR3,IGHG4,HSP90AB1,IGKV3-20,IGHG2,MYH9,GNG12,PYCARD,IGLV3-21,CDC42,ARPC2,ARPC1B,C3,IGKV3D-20,IGHV3-7,ACTR2,CRK,RAC1,IGLV1-47,CTSG,IGHV3-33,MAPK1,PRKAR2A,ARPC1A,ARPC4,GNB1,MAPK3,IGKV2-30,ARPC5,ARPC3,MAPK14,IGKV1D-33,IGKV1-17,WASL,CASP1,GNB2,PRKACA,GNAI2,IGHV1-2,FCGR3A,SUGT1,IGKV4-1,WASF2,CD163,WIPF1,IL18,MYO1C,ENTPD1,APP,CYFIP2,MYH2,PLCG1,PTK2
	19	FCGR3A-mediated phagocytosis	REAC:R-HSA-9664422	4.36e-06	113	IGLC3,ACTB,ACTR3,IGHG4,IGKV3-20,IGHG2,MYH9,IGLV3-21,CDC42,ARPC2,ARPC1B,IGKV3D-20,IGHV3-7,ACTR2,CRK,RAC1,IGLV1-47,IGHV3-33,MAPK1,ARPC1A,ARPC4,MAPK3,IGKV2-30,ARPC5,ARPC3,IGKV1D-33,IGKV1-17,WASL,IGHV1-2,FCGR3A,IGKV4-1,WASF2,WIPF1,MYO1C,CYFIP2,MYH2,PTK2
	19	Regulation of Complement cascade	REAC:R-HSA-977606	1.96e-06	101	IGLC3,IGHG4,IGKV3-20,IGHG2,IGLV3-21,F2,CFH,C3,IGKV3D-20,IGHV3-7,IGLV1-47,IGHV3-33,CFB,C4A,C4B,CFHR1,CLU,IGKV2-30,VTN,C4BPA,IGKV1D-33,IGKV1-17,IGHV1-2,CD59,CFHR2,IGKV4-1,SERPING1,C9,C1S,CFI,CD46,PROS1,CD55,C6,C2
	19	Leishmania phagocytosis	REAC:R-HSA-9664417	4.36e-06	113	IGLC3,ACTB,ACTR3,IGHG4,IGKV3-20,IGHG2,MYH9,IGLV3-21,CDC42,ARPC2,ARPC1B,IGKV3D-20,IGHV3-7,ACTR2,CRK,RAC1,IGLV1-47,IGHV3-33,MAPK1,ARPC1A,ARPC4,MAPK3,IGKV2-30,ARPC5,ARPC3,IGKV1D-33,IGKV1-17,WASL,IGHV1-2,FCGR3A,IGKV4-1,WASF2,WIPF1,MYO1C,CYFIP2,MYH2,PTK2
	19	Parasite infection	REAC:R-HSA-9664407	4.36e-06	113	IGLC3,ACTB,ACTR3,IGHG4,IGKV3-20,IGHG2,MYH9,IGLV3-21,CDC42,ARPC2,ARPC1B,IGKV3D-20,IGHV3-7,ACTR2,CRK,RAC1,IGLV1-47,IGHV3-33,MAPK1,ARPC1A,ARPC4,MAPK3,IGKV2-30,ARPC5,ARPC3,IGKV1D-33,IGKV1-17,WASL,IGHV1-2,FCGR3A,IGKV4-1,WASF2,WIPF1,MYO1C,CYFIP2,MYH2,PTK2
	19	Scavenging by Class A Receptors	REAC:R-HSA-3000480	0.00062	19	CALR,FTH1,APOA1,HSP90B1,FTL,APOE,COL1A1,APOB,COL4A2,COL4A1
	19	Leishmania infection	REAC:R-HSA-9658195	2.96e-05	215	IGLC3,ACTB,TXN,ACTR3,IGHG4,HSP90AB1,IGKV3-20,IGHG2,MYH9,GNG12,PYCARD,IGLV3-21,CDC42,ARPC2,ARPC1B,C3,IGKV3D-20,IGHV3-7,ACTR2,CRK,RAC1,IGLV1-47,CTSG,IGHV3-33,MAPK1,PRKAR2A,ARPC1A,ARPC4,GNB1,MAPK3,IGKV2-30,ARPC5,ARPC3,MAPK14,IGKV1D-33,IGKV1-17,WASL,CASP1,GNB2,PRKACA,GNAI2,IGHV1-2,FCGR3A,SUGT1,IGKV4-1,WASF2,CD163,WIPF1,IL18,MYO1C,ENTPD1,APP,CYFIP2,MYH2,PLCG1,PTK2
	19	RHO GTPases Activate WASPs and WAVEs	REAC:R-HSA-5663213	2.02e-06	35	ACTB,ACTR3,CDC42,ARPC2,ARPC1B,ACTR2,RAC1,MAPK1,ARPC1A,ARPC4,MAPK3,ARPC5,ARPC3,WASL,WASF2,WIPF1,CYFIP2,PTK2
	19	Binding and Uptake of Ligands by Scavenger Receptors	REAC:R-HSA-2173782	1.87e-07	97	ALB,IGLC3,IGHA1,CALR,HP,FTH1,APOA1,JCHAIN,SAA1,IGHA2,HSP90B1,FTL,IGKV3-20,HSP90AA1,HPX,IGLV3-21,AMBP,IGKV3D-20,IGHV3-7,IGLV1-47,HSPH1,IGHV3-33,HYOU1,IGKV2-30,IGKV1D-33,IGKV1-17,SPARC,APOE,IGHV1-2,IGKV4-1,CD163,COL1A1,APOB,COL4A2,LRP1,COL4A1
	19	Complement cascade	REAC:R-HSA-166658	2.2e-05	111	IGLC3,IGHG4,IGKV3-20,IGHG2,IGLV3-21,F2,CFH,C3,IGKV3D-20,IGHV3-7,IGLV1-47,IGHV3-33,CFB,C4A,C4B,CFHR1,CLU,IGKV2-30,VTN,C4BPA,IGKV1D-33,IGKV1-17,IGHV1-2,CD59,CFHR2,IGKV4-1,SERPING1,C9,C1S,CFI,CD46,PROS1,CD55,C6,C2
	19	Fcgamma receptor (FCGR) dependent phagocytosis	REAC:R-HSA-2029480	4.08e-06	140	IGLC3,ACTB,CFL1,ACTR3,IGHG4,HSP90AB1,IGKV3-20,IGHG2,HSP90AA1,MYH9,IGLV3-21,CDC42,ARPC2,ARPC1B,IGKV3D-20,IGHV3-7,ACTR2,CRK,RAC1,IGLV1-47,IGHV3-33,MAPK1,ARPC1A,ARPC4,MAPK3,IGKV2-30,ARPC5,ARPC3,IGKV1D-33,IGKV1-17,WASL,PAK1,IGHV1-2,FCGR3A,IGKV4-1,PLD3,WASF2,WIPF1,MYO1C,CYFIP2,MYH2,PLCG1,PTK2
	19	Regulation of actin dynamics for phagocytic cup formation	REAC:R-HSA-2029482	1.05e-07	116	IGLC3,ACTB,CFL1,ACTR3,IGHG4,HSP90AB1,IGKV3-20,IGHG2,HSP90AA1,MYH9,IGLV3-21,CDC42,ARPC2,ARPC1B,IGKV3D-20,IGHV3-7,ACTR2,CRK,RAC1,IGLV1-47,IGHV3-33,MAPK1,ARPC1A,ARPC4,MAPK3,IGKV2-30,ARPC5,ARPC3,IGKV1D-33,IGKV1-17,WASL,PAK1,IGHV1-2,FCGR3A,IGKV4-1,WASF2,WIPF1,MYO1C,CYFIP2,MYH2,PTK2
Fatty acids metabolism	20	cellular lipid catabolic process	GO:0044242	0.00219823	225	PRDX6,AKR1C3,HSD17B10,APOA2,AKR1B10,ACAT2,ECHS1,DECR1,ETFA,ACAA2,APOC3,HADH,ECHDC1,HEXB,ETFB,LYPLA2,BDH2,PPT1,ASAH1,ECI1,ACADS,FUCA1,ACAT1,AMACR,PCK2,NAGA,APOA4,PCK1,GLA,ACADM,SCP2,HADHA,HEXA,PLBD1, ,ACADVL,CPT1A,CPT2,PLBD2,CYP26B1,DAGLA
	20	amino acid catabolic process	GO:0009063	0.000176	114	DDAH1,HSD17B10,GOT1,DDAH2,RIDA,QDPR,ECHS1,ETFA,GOT2,ASRGL1,GLUD1,ETFB,HIBADH,HNMT,DLD,GLUL,ACAT1,FAH,BLMH,SHMT1,CRYM,ASPA,GLS,MCCC2,ALDH4A1,OAT,MCCC1
	20	fatty acid catabolic process	GO:0009062	0.00621668	107	HSD17B10,ACAT2,ECHS1,DECR1,ETFA,ACAA2,HADH,ECHDC1,ETFB,BDH2,ECI1,ACADS,ACAT1,AMACR,PCK2,PCK1,ACADM,SCP2,HADHA, ,ACADVL,CPT1A,CPT2
	20	alpha-amino acid catabolic process	GO:1901606	0.000996	94	DDAH1,HSD17B10,GOT1,DDAH2,RIDA,QDPR,GOT2,ASRGL1,GLUD1,HIBADH,GLUL,ACAT1,FAH,BLMH,SHMT1,CRYM,ASPA,GLS,MCCC2,ALDH4A1,OAT,MCCC1
	20	carboxylic acid catabolic process	GO:0046395	7.33e-06	254	AKR1A1,DDAH1,HSD17B10,GOT1,DDAH2,GNPDA1,RIDA,MPST,QDPR,ACAT2,ECHS1,PGD,DECR1,ETFA,GOT2,TST,ACAA2,ASRGL1,HADH,ECHDC1,GLUD1,NAGK,ETFB,HIBADH,HNMT,BDH2,DLD,ECI1,ACADS,GLUL,ACAT1,AMACR,PCK2,PCK1,ACADM,FAH,SCP2,BLMH,HADHA,SHMT1,CRYM, ,ACADVL,CPT1A,CPT2,ASPA,GLS,MCCC2,ALDH4A1,OAT,MCCC1,CYP26B1
	20	fatty acid beta-oxidation	GO:0006635	0.000235	76	HSD17B10,ACAT2,ECHS1,DECR1,ETFA,ACAA2,HADH,ECHDC1,ETFB,BDH2,ECI1,ACADS,ACAT1,AMACR,ACADM,SCP2,HADHA, ,ACADVL,CPT1A,CPT2
	20	monocarboxylic acid catabolic process	GO:0072329	0.00177692	132	AKR1A1,HSD17B10,ACAT2,ECHS1,PGD,DECR1,ETFA,ACAA2,HADH,ECHDC1,ETFB,BDH2,ECI1,ACADS,ACAT1,AMACR,PCK2,PCK1,ACADM,FAH,SCP2,HADHA, ,ACADVL,CPT1A,CPT2,CYP26B1
	20	organic acid catabolic process	GO:0016054	7.33e-06	254	AKR1A1,DDAH1,HSD17B10,GOT1,DDAH2,GNPDA1,RIDA,MPST,QDPR,ACAT2,ECHS1,PGD,DECR1,ETFA,GOT2,TST,ACAA2,ASRGL1,HADH,ECHDC1,GLUD1,NAGK,ETFB,HIBADH,HNMT,BDH2,DLD,ECI1,ACADS,GLUL,ACAT1,AMACR,PCK2,PCK1,ACADM,FAH,SCP2,BLMH,HADHA,SHMT1,CRYM, ,ACADVL,CPT1A,CPT2,ASPA,GLS,MCCC2,ALDH4A1,OAT,MCCC1,CYP26B1
	20	lipid catabolic process	GO:0016042	0.00859944	344	PRDX6,AKR1C3,HSD17B10,APOA2,AKR1B10,ACAT2,ECHS1,DECR1,ETFA,YWHAH,ACAA2,APOC3,HADH,ECHDC1,HEXB,ETFB,LYPLA2,BDH2,PPT1,ASAH1,ECI1,ACADS,FUCA1,ACAT1,AMACR,PCK2,APOE,NAGA,ACOT7,APOA4,PCK1,GLA,ACADM,CES1,SCP2,HADHA,HEXA,PLBD1,PRKAA1, ,ACADVL,CPT1A,CPT2,PLBD2,CYP26B1,DAGLA
	20	fatty acid oxidation	GO:0019395	0.00467927	109	HSD17B10,ACAT2,ECHS1,DECR1,ETFA,ACAA2,ADH5,HADH,ECHDC1,ETFB,BDH2,ECI1,ACADS,ACAT1,AMACR,ACADM,SCP2,FABP3,HADHA, ,ACADVL,CPT1A,CPT2
	20	small molecule catabolic process	GO:0044282	3.05e-11	379	TPI1,ENO1,PARK7,PGK1,PGAM1,AKR1A1,GALM,AKR1C3,DDAH1,HSD17B10,GOT1,DDAH2,GNPDA1,PNP,RIDA,MPST,SULT1A1,AKR1B10,NUDT5,QDPR,ACAT2,ECHS1,SORD,PGD,DECR1,ETFA,ENO2,PFKL,NQO2,GOT2,TST,CDA,ENO3,ACAA2,SULT1B1,ADH5,ASRGL1,GALE,HADH,ECHDC1,GLUD1,NAGK,ETFB,HIBADH,HNMT,BDH2,DLD,ECI1,ACADS,GLUL,ACAT1,PFKP,AMACR,PCK2,APOE,PCK1,ACADM,FAH,TKFC,SCP2,BLMH,NUDT1,HADHA,SHMT1,CRYM, ,ADA2,FUT6,ACADVL,CPT1A,CPT2,ASPA,GLS…
	20	lipid oxidation	GO:0034440	0.00422643	115	HSD17B10,ACAT2,ECHS1,DECR1,ETFA,ACAA2,ADH5,HADH,ECHDC1,ETFB,BDH2,ECI1,ACADS,ACAT1,APOD,AMACR,ACADM,SCP2,FABP3,HADHA, ,ACADVL,CPT1A,CPT2
Glucose metabolism	21	NADH regeneration	GO:0006735	0.00311545	18	ENO1,PGK1,PGAM1,ENO2,PFKL,ENO3,PFKP,HK2
	21	hexose catabolic process	GO:0019320	0.00346504	43	ENO1,PGK1,PGAM1,GALM,ENO2,PFKL,ENO3,GALE,PFKP,FUT6,GALK1,HK2
	21	carbohydrate catabolic process	GO:0016052	1.49e-05	163	TPI1,LDHA,ENO1,GAPDH,ALDOA,PKM,PGK1,PGAM1,GALM,AMY2A,FBP1,EIF6,PYGB,ALDOC,NUDT5,SORD,PGD,ENO2,PFKL,PGM1,GPI,CTBS,ENO3,GALE,GAA,PFKP,NAGA,TKFC,PYGL,AGL,PRKAA1,FUT6,GALK1,APP,HK2
	21	glycolytic process	GO:0006096	0.00283875	90	TPI1,LDHA,ENO1,GAPDH,ALDOA,PKM,PGK1,PGAM1,FBP1,EIF6,ALDOC,ENO2,PFKL,PGM1,GPI,ENO3,PFKP,PRKAA1,APP,HK2
	21	pyruvate metabolic process	GO:0006090	4.14e-05	119	TPI1,LDHA,ENO1,GAPDH,ALDOA,PKM,PGK1,PGAM1,FBP1,EIF6,LDHB,ALDOC,ENO2,PFKL,PGM1,GPI,ENO3,VDAC1,DLD,PFKP,PCK2,PDHB,PCK1,PDHA1,PRKAA1,ME2,DLAT,APP,HK2
	21	glycolytic process through fructose-6-phosphate	GO:0061615	0.00486557	24	ENO1,PGK1,PGAM1,ENO2,PFKL,ENO3,PFKP,HK2
	21	monosaccharide catabolic process	GO:0046365	0.00303377	51	ENO1,PGK1,PGAM1,GALM,NUDT5,ENO2,PFKL,ENO3,GALE,PFKP,FUT6,GALK1,HK2
	21	glycolytic process through glucose-6-phosphate	GO:0061620	0.00486557	20	ENO1,PGK1,PGAM1,ENO2,PFKL,ENO3,PFKP,HK2
	21	canonical glycolysis	GO:0061621	0.00311545	18	ENO1,PGK1,PGAM1,ENO2,PFKL,ENO3,PFKP,HK2
	21	glucose catabolic process to pyruvate	GO:0061718	0.00311545	18	ENO1,PGK1,PGAM1,ENO2,PFKL,ENO3,PFKP,HK2
Membrane trafficking	22	COPI-independent Golgi-to-ER retrograde traffic	REAC:R-HSA-6811436	5.06e-07	53	TUBB4B,TUBA1C,TUBB4A,TUBB2A,TUBA4A,DYNLL2,DYNLL1,CAPZA1,CAPZB,ACTR1A,TUBB3,CAPZA2,TUBB6,PAFAH1B3,DCTN2,RAB18,PAFAH1B2,RAB6A,DYNC1LI1,DYNC1I2,DYNC1H1,DCTN1,PAFAH1B1,DYNC1LI2
	22	COPI-dependent Golgi-to-ER retrograde traffic	REAC:R-HSA-6811434	0.00672076	99	TUBB4B,TUBA1C,TUBB4A,TUBB2A,ARF1,TUBA4A,RAB1A,RAB1B,TUBB3,COPE,COPZ1,TUBB6,ARF4,NAPA,COPA,COPB2,KIF5B,ARCN1,COPG1,TMED10,SEC22B,TMED9,COPB1,NSF,ARFGAP2,ARFGAP3
	22	Membrane Trafficking	REAC:R-HSA-199991	3.56e-12	624	ACTB,TF,YWHAZ,TUBB4B,YWHAB,TUBA1C,FTH1,YWHAE,TUBB4A,RAB14,RAB7A,TUBB2A,SERPINA1,ACTR3,SFN,ARF1,HSPA8,YWHAG,TPD52,TUBA4A,DYNLL2,DYNLL1,RAB1A,YWHAQ,CAPZA1,GDI2,FTL,MYH9,RPS27A,CAPZB,ACTR1A,RAB1B,TUBB3,RAB11B,COPE,PLIN3,TXNDC5,COPZ1,CAPZA2,CLTC,TUBB6,PAFAH1B3,ARPC2,YWHAH,CTSZ,ARF4,RAB5C,GDI1,ACTR2,RAC1,NEDD8,DCTN2,SPTAN1,NAPA,COPA,COPB2,ARPC1A,KIF5B,CTSC,ARPC4,ARCN1,SEC13,RAB8A,RAB8B,RAB5B,CLTB,RAB1…
	22	Golgi-to-ER retrograde transport	REAC:R-HSA-8856688	8.63e-07	133	TUBB4B,TUBA1C,TUBB4A,TUBB2A,ARF1,TUBA4A,DYNLL2,DYNLL1,RAB1A,CAPZA1,CAPZB,ACTR1A,RAB1B,TUBB3,COPE,COPZ1,CAPZA2,TUBB6,PAFAH1B3,ARF4,DCTN2,NAPA,COPA,COPB2,KIF5B,ARCN1,COPG1,TMED10,SEC22B,RAB18,PAFAH1B2,RAB6A,TMED9,DYNC1LI1,DYNC1I2,DYNC1H1,COPB1,NSF,ARFGAP2,DCTN1,ARFGAP3,PAFAH1B1,DYNC1LI2
	22	HSP90 chaperone cycle for steroid hormone receptors (SHR) in the presence of ligand	REAC:R-HSA-3371497	1.16e-10	57	TUBB4B,TUBA1C,TUBB4A,TUBB2A,HSPA8,TUBA4A,DYNLL2,DYNLL1,HSPA1B,HSP90AB1,CAPZA1,HSP90AA1,CAPZB,ACTR1A,TUBB3,FKBP4,STIP1,HSPA2,CAPZA2,TUBB6,PTGES3,DCTN2,DNAJB1,FKBP5,DYNC1LI1,DYNC1I2,DYNC1H1,DNAJA1,DCTN1,DYNC1LI2
	22	COPI-mediated anterograde transport	REAC:R-HSA-6807878	1.55e-13	102	TUBB4B,TUBA1C,TUBB4A,TUBB2A,ARF1,TUBA4A,DYNLL2,DYNLL1,RAB1A,CAPZA1,CAPZB,ACTR1A,RAB1B,TUBB3,COPE,COPZ1,CAPZA2,TUBB6,ARF4,DCTN2,SPTAN1,NAPA,COPA,COPB2,ARCN1,COPG1,TMED10,TMED9,DYNC1LI1,DYNC1I2,CD59,DYNC1H1,COPB1,SPTBN1,NSF,ARFGAP2,USO1,DCTN1,ARFGAP3,DYNC1LI2,CD55,ANK1,SPTA1,SPTB,GOLGB1,GOLGA2,ANK2
	22	Vesicle-mediated transport	REAC:R-HSA-5653656	3.47e-17	718	ALB,IGLC3,ACTB,TF,YWHAZ,IGHA1,TUBB4B,CALR,YWHAB,HP,TUBA1C,FTH1,APOA1,YWHAE,TUBB4A,RAB14,RAB7A,JCHAIN,SAA1,TUBB2A,SERPINA1,ACTR3,SFN,ARF1,HSPA8,YWHAG,TPD52,TUBA4A,DYNLL2,DYNLL1,RAB1A,IGHA2,HSP90B1,YWHAQ,CAPZA1,GDI2,FTL,IGKV3-20,HSP90AA1,HPX,MYH9,RPS27A,CAPZB,ACTR1A,IGLV3-21,RAB1B,TUBB3,RAB11B,COPE,PLIN3,TXNDC5,COPZ1,CAPZA2,CLTC,TUBB6,PAFAH1B3,ARPC2,YWHAH,CTSZ,AMBP,ARF4,IGKV3D-20,RAB5C,GDI1,IGHV3-7…
	22	MHC class II antigen presentation	REAC:R-HSA-2132295	3.19e-11	123	TUBB4B,TUBA1C,TUBB4A,RAB7A,TUBB2A,ARF1,TUBA4A,DYNLL2,DYNLL1,CAPZA1,CTSD,CAPZB,ACTR1A,CTSB,TUBB3,CTSS,CAPZA2,CLTC,TUBB6,DCTN2,CTSL,KIF5B,HLA-DRB1,CTSC,HLA-DRB5,SEC13,HLA-DRA,CTSH,CANX,CD74,DNM2,AP2S1,DYNC1LI1,DYNC1I2,SEC31A,DYNC1H1,SEC23A,CLTA,SEC24C,DNM3,AP2B1,LGMN,AP1M2, ,DCTN1,SEC24D, ,DYNC1LI2,AP1B1
	22	Clathrin-mediated endocytosis	REAC:R-HSA-8856828	3.56e-06	144	ACTB,TF,ACTR3,HSPA8,RPS27A,CLTC,ARPC2,RAB5C,ACTR2,NEDD8,ARPC1A,ARPC4,RAB5B,CLTB,AGFG1,COPS8,ARPC5,ARPC3,UBQLN1,WASL,DNM2,EPN1,CTTN,AP2S1,ARRB1,TFRC,SH3GL1,PACSIN2,GPS1,UBQLN2,CLTA,BIN1,DNM3,AP2B1, ,COPS6,ARRB2,APOB,EPS15,GRK2, ,SNX18,HGS,HIP1R
	22	Intra-Golgi and retrograde Golgi-to-ER traffic	REAC:R-HSA-6811442	0.00244848	202	TUBB4B,TUBA1C,TUBB4A,TUBB2A,ARF1,TUBA4A,DYNLL2,DYNLL1,RAB1A,CAPZA1,CAPZB,ACTR1A,RAB1B,TUBB3,COPE,PLIN3,COPZ1,CAPZA2,TUBB6,PAFAH1B3,ARF4,DCTN2,NAPA,COPA,COPB2,KIF5B,ARCN1,COPG1,TMED10,SEC22B,RAB18,PAFAH1B2,RAB6A,SNAP29,TMED9,DYNC1LI1,DYNC1I2,DYNC1H1,COPB1,NSF,ARFGAP2,DCTN1,ARFGAP3,PAFAH1B1,STX6,GOLIM4,DYNC1LI2
Cell-substrate adhesion	23	cell-substrate junction organization	GO:0150115	0.00019	103	ACTN1,VCL,TLN1,RHOA,S100A10,RAC1,RAB8B,FN1,THY1,CORO1C,APOD,HRG,DUSP3,MAPRE2,PLEC,CTTN,FERMT2,TNS1,THBS1,RCC2,PPM1F,ITGB4,ITGA6,LAMC1,PTK2
	23	regulation of substrate adhesion-dependent cell spreading	GO:1900024	2.56e-07	61	CALR,ACTN4,P4HB,APOA1,FGB,FLNA,FGG,CDC42,S100A10,FGA,FBLN1,CRK,RAC1,CRKL,C1QBP,CORO1C,FERMT2,ILK,RCC2,OLFM4,WASHC2C,GBP1,PTK2
	23	positive regulation of substrate adhesion-dependent cell spreading	GO:1900026	2.09e-05	42	CALR,P4HB,APOA1,FGB,FLNA,FGG,CDC42,S100A10,FGA,CRK,RAC1,CRKL,C1QBP,FERMT2,ILK,OLFM4
	23	positive regulation of cell-substrate adhesion	GO:0010811	1.07e-05	124	CALR,P4HB,AGR2,APOA1,FGB,FLNA,FGG,CDC42,S100A10,GFUS,FGA,FBLN1,CRK,RAC1,JUP,CRKL,FBLN2,C1QBP,RSU1,FN1,THY1,HRG,CEACAM6,FERMT2,ILK,PPM1F,EFEMP2,OLFM4
	23	regulation of cell-substrate adhesion	GO:0010810	8.26e-06	214	CALR,ACTN4,P4HB,AGR2,APOA1,FGB,FLNA,VCL,TLN1,RHOA,FGG,CDC42,S100A10,GFUS,FGA,FBLN1,CRK,RAC2,RAC1,JUP,CRKL,FBLN2,C1QBP,RSU1,FN1,THY1,CORO1C,APOD,HRG,DUSP3,CEACAM6,PLG,FERMT2,ILK,THBS1,RCC2,PPM1F,EFEMP2,OLFM4,WASHC2C,GBP1,BST1,PTK2
	23	cell-substrate adhesion	GO:0031589	5.83e-06	349	CALR,ACTN4,P4HB,AGR2,APOA1,FGB,ACTN1,FLNA,VCL,TLN1,RHOA,FGG,CDC42,S100A10,GFUS,FGA,FBLN1,CRK,RAC2,RAC1,JUP,CRKL,FBLN2,C1QBP,RSU1,FBLN5,FN1,THY1,ZYX,CORO1C,APOD,HRG,VTN,DUSP3,CORO1A,CEACAM6,PLG,CTTN,ITGB1,FERMT2,ILK,PARVA,THBS1,RCC2,PXN,PPM1F,EFEMP2,FERMT3,BCAM,OLFM4,WASHC2C,GBP1,ITGB4,CD44,BST1,ITGA6,EMILIN1,LAMC1,ITGAM,LAMB1,ITGA5,PTK2,ITGAV
	23	cell-matrix adhesion	GO:0007160	0.00304271	234	FGB,ACTN1,VCL,TLN1,RHOA,FGG,S100A10,GFUS,FGA,RAC1,JUP,FBLN5,FN1,THY1,ZYX,CORO1C,APOD,HRG,VTN,DUSP3,CEACAM6,CTTN,ITGB1,FERMT2,ILK,THBS1,RCC2,PPM1F,EFEMP2,FERMT3,BCAM,ITGB4,CD44,BST1,ITGA6,EMILIN1,ITGAM,ITGA5,PTK2,ITGAV
	23	cell-substrate junction assembly	GO:0007044	0.000452	96	ACTN1,VCL,TLN1,RHOA,S100A10,RAC1,FN1,THY1,CORO1C,APOD,HRG,DUSP3,PLEC,CTTN,FERMT2,TNS1,THBS1,RCC2,PPM1F,ITGB4,ITGA6,LAMC1,PTK2
	23	substrate adhesion-dependent cell spreading	GO:0034446	1.87e-07	100	CALR,ACTN4,P4HB,APOA1,FGB,FLNA,RHOA,FGG,CDC42,S100A10,FGA,FBLN1,CRK,RAC1,CRKL,C1QBP,FN1,CORO1C,FERMT2,ILK,PARVA,RCC2,PXN,FERMT3,OLFM4,WASHC2C,GBP1,LAMC1,LAMB1,PTK2,ITGAV
ROS metabolism	24	cellular oxidant detoxification	GO:0098869	2.5e-05	93	SOD1,PRDX2,PRDX1,TXN,PRDX6,CAT,SOD2,SOD3,FBLN5,NQO1,APOA4,CCS
	24	reactive oxygen species metabolic process	GO:0072593	0.00322599	226	SOD1,PARK7,PRDX2,PRDX1,GSTP1,TXN,HP,CBR1,PRDX5,PRDX4,CAT,SOD2,SOD3,AKR1C3,HBG1,EIF6,F2,GRB2,PRDX3,ARF4,GPX1,AKR1C1,RAC2,RAC1,GPX3,MPO,FBLN5,AGT,MAPK14,NQO1,APOA4,CCS,THBS1,RAB27A,CYBB,BST1,ITGAM
	24	response to toxic substance	GO:0009636	0.00327705	227	SOD1,PARK7,PRDX2,PRDX1,TXN,PRDX6,CAT,AKR1A1,SOD2,SOD3,ALDH1A1,MPST,AKR1B10,ADH5,FBLN5,SCFD1,NQO1,APOA4,CES1,CCS,BLMH,BAX
	24	cellular response to toxic substance	GO:0097237	0.000224	122	SOD1,PARK7,PRDX2,PRDX1,TXN,PRDX6,CAT,AKR1A1,SOD2,SOD3,ALDH1A1,AKR1B10,ADH5,FBLN5,NQO1,APOA4,CCS
	24	hydrogen peroxide metabolic process	GO:0042743	8.78e-05	55	SOD1,PARK7,PRDX2,PRDX1,TXN,HP,PRDX5,PRDX4,CAT,HBG1,PRDX3,GPX1,RAC2,RAC1,GPX3,MPO,APOA4
	24	hydrogen peroxide catabolic process	GO:0042744	0.00013	31	PRDX2,PRDX1,HP,PRDX5,PRDX4,CAT,HBG1,PRDX3,GPX1,GPX3,MPO,APOA4
	24	detoxification	GO:0098754	0.00172212	126	SOD1,PARK7,PRDX2,PRDX1,TXN,PRDX6,CAT,AKR1A1,SOD2,SOD3,ALDH1A1,AKR1B10,ADH5,FBLN5,NQO1,APOA4,CCS
	24	cellular detoxification	GO:1990748	6.33e-05	113	SOD1,PARK7,PRDX2,PRDX1,TXN,PRDX6,CAT,AKR1A1,SOD2,SOD3,ALDH1A1,AKR1B10,ADH5,FBLN5,NQO1,APOA4,CCS
Coagulation	25	platelet aggregation	GO:0070527	8.78e-05	73	HSPB1,ACTB,PPIA,CSRP1,MYL9,CLIC1,FGB,FLNA,VCL,CELA2A,MYH9,TLN1,FGG,FGA,CTSG,CD9,ILK,METAP1,FERMT3,CEACAM1,EMILIN1
	25	response to wounding	GO:0009611	3.93e-06	548	SOD1,HSPB1,ACTB,PPIA,ANXA2,CSRP1,ANXA1,MYL9,CLIC1,SAA1,FGB,AHNAK,ANXA6,TPM1,FLNA,VCL,CELA2A,MYH9,TLN1,RHOA,FGG,APOH,VIL1,DPYSL3,F2,S100A10,RHOC,FGA,LRG1,CORO1B,APCS,FBLN1,EPPK1,NACA,CRK,RAC1,AK3,PABPC4,CTSG,KNG1,FN1,GRN,CD9,APOD,HRG,VTN,REG3A,MAPK14,CHMP4B,CHMP5,APOE,PLEC,PLG,ITGB1,PAK1,SLC12A2,FERMT2,MYLK,ILK,CD59,STK24,METAP1,THBS1,PTPN6,F13A1,CCN2,PPP3CA,FERMT3,VPS4A,SRSF6,CEACAM1,MCAM,ITGB4,P…
	25	blood coagulation	GO:0007596	0.0011891	226	HSPB1,ACTB,PPIA,CSRP1,MYL9,CLIC1,SAA1,FGB,FLNA,VCL,CELA2A,MYH9,TLN1,FGG,APOH,F2,FGA,FBLN1,AK3,PABPC4,CTSG,KNG1,CD9,HRG,VTN,MAPK14,APOE,PLG,ILK,CD59,METAP1,THBS1,F13A1,FERMT3,CEACAM1,PROS1,ENTPD1,EMILIN1,ENPP4
	25	hemostasis	GO:0007599	0.00117208	233	HSPB1,ACTB,PPIA,CSRP1,MYL9,CLIC1,SAA1,FGB,FLNA,VCL,CELA2A,MYH9,TLN1,FGG,APOH,F2,FGA,FBLN1,GPI,AK3,PABPC4,CTSG,KNG1,CD9,HRG,VTN,MAPK14,APOE,PLG,ILK,CD59,METAP1,THBS1,F13A1,FERMT3,CEACAM1,PROS1,ENTPD1,EMILIN1,ENPP4
	25	platelet activation	GO:0030168	0.00571925	133	HSPB1,ACTB,PPIA,CSRP1,MYL9,CLIC1,SAA1,FGB,FLNA,VCL,CELA2A,MYH9,TLN1,FGG,F2,FGA,CTSG,CD9,HRG,MAPK14,APOE,ILK,METAP1,FERMT3,CEACAM1,EMILIN1
	25	homotypic cell-cell adhesion	GO:0034109	2.17e-05	97	HSPB1,ACTB,PPIA,CSRP1,MYL9,CLIC1,FGB,FLNA,VCL,CELA2A,MYH9,TLN1,FGG,FGA,JUP,CTSG,CD9,CEACAM5,RDX,DSG2,ILK,METAP1,FERMT3,DSC2,CEACAM1,EMILIN1,DSP
	25	coagulation	GO:0050817	0.000934	231	HSPB1,ACTB,PPIA,CSRP1,MYL9,CLIC1,SAA1,FGB,FLNA,VCL,CELA2A,MYH9,TLN1,FGG,APOH,F2,FGA,FBLN1,AK3,PABPC4,CTSG,KNG1,CD9,HRG,VTN,MAPK14,APOE,PLG,PROCR,ILK,CD59,METAP1,THBS1,F13A1,FERMT3,CEACAM1,PROS1,ENTPD1,EMILIN1,ENPP4
	25	wound healing	GO:0042060	4.21e-06	419	HSPB1,ACTB,PPIA,ANXA2,CSRP1,ANXA1,MYL9,CLIC1,SAA1,FGB,AHNAK,ANXA6,TPM1,FLNA,VCL,CELA2A,MYH9,TLN1,RHOA,FGG,APOH,VIL1,F2,S100A10,RHOC,FGA,LRG1,CORO1B,APCS,FBLN1,EPPK1,NACA,CRK,AK3,PABPC4,CTSG,KNG1,CD9,HRG,VTN,REG3A,MAPK14,CHMP4B,CHMP5,APOE,PLEC,PLG,ITGB1,PAK1,SLC12A2,FERMT2,MYLK,ILK,CD59,METAP1,THBS1,F13A1,PPP3CA,FERMT3,VPS4A,SRSF6,CEACAM1,MCAM,PROS1,CD44,ENTPD1,EMILIN1,DSP,ENPP4,MYOF,ITGA5,PTK2
Endocytosis	26	phagocytosis	GO:0006909	0.00025	236	CALR,RACK1,APOA1,ANXA1,RAB14,RAB7A,ANXA3,GSN,APOA2,MYH9,HMGB1,PYCARD,CDC42,AHSG,ANXA11,C3,RAC1,AIF1,C4A,C4B,AZU1,SNX3,CORO1C,LMAN2,PRTN3,C4BPA,CORO1A,ITGB1,PAK1,THBS1,MESD,RAB31,TGM2,CD47,RAB27A, ,MYO18A,JMJD6,C2,ITGAM,LRP1,PTK2,ITGAV
	26	endocytosis	GO:0006897	6.46e-06	725	TF,ANXA2,CALR,RACK1,APOA1,ANXA1,RAB14,RAB7A,ARF1,JPT2,ANXA3,RAB1A,GSN,DPYSL2,HNRNPK,APOA2,MYH9,HMGB1,SNX12,PYCARD,CDC42,LGALS3,CLTC,GRB2,AHSG,ANXA11,C3,RAC1,AIF1,APOC3,MAPK1,CTSL,PDLIM7,PPT1,MAPK3,RAB5B,C4A,C4B,AZU1,CLTB,CLU,EHD2,RAB21,SNX3,EHD1,CORO1C,LMAN2,CD9,PRTN3,VTN,C4BPA,CORO1A,CANX,WASL,APOE,DNM2,EPN1,CTTN,ITGB1,PAK1,AP2S1,TOM1,ARRB1,TFRC,SH3GL1,THBS1,PACSIN2,EHD4,SNX1,UBQLN2,MESD,CLTA,BI…
	26	receptor-mediated endocytosis	GO:0006898	0.00340184	255	TF,ANXA2,ARF1,HNRNPK,CLTC,GRB2,C3,RAC1,APOC3,CTSL,PDLIM7,PPT1,CLTB,CLU,RAB21,CD9,VTN,CANX,WASL,APOE,DNM2,CTTN,ITGB1,AP2S1,ARRB1,TFRC,SNX1,UBQLN2,CLTA,DNM3,RAB31,AP2B1,CEACAM1, ,ARRB2,EPS15,GRK2,HSPG2,HGS,ITGAM,LRP1,HIP1R, ,ITGAV
	26	regulation of phagocytosis	GO:0050764	0.0028768	99	CALR,RACK1,APOA1,APOA2,HMGB1,PYCARD,AHSG,C3,C4A,C4B,AZU1,SNX3,LMAN2,PRTN3,RAB31,TGM2,CD47,RAB27A, ,MYO18A,C2,ITGAV
	26	positive regulation of endocytosis	GO:0045807	0.00222932	155	TF,ANXA2,CALR,APOA1,HNRNPK,APOA2,PYCARD,CDC42,AHSG,C3,PPT1,C4A,C4B,AZU1,CLU,RAB21,LMAN2,VTN,WASL,APOE,ARRB1,RAB31,CD47,RAB27A, ,MYO18A,ARRB2,C2,NEDD4L,LRP1
	26	regulation of endocytosis	GO:0030100	0.00169133	285	TF,ANXA2,CALR,RACK1,APOA1,ARF1,HNRNPK,APOA2,HMGB1,SNX12,PYCARD,CDC42,LGALS3,AHSG,C3,RAC1,APOC3,PPT1,RAB5B,C4A,C4B,AZU1,CLU,RAB21,SNX3,LMAN2,PRTN3,VTN,WASL,APOE,AP2S1,ARRB1,PACSIN2,UBQLN2,RAB31,TGM2,CD47,RAB27A, ,MYO18A,ARRB2,C2,NEDD4L,LRP1,HIP1R,ITGAV
	26	vesicle-mediated transport	GO:0016192	4.59e-07	1565	TF,DPY30,ANXA2,CALR,RACK1,APOA1,ANXA1,CHGA,RAB14,RAB7A,ARF1,HSPA8,JPT2,FGB,VCP,ANXA3,RAB1A,GSN,DPYSL2,HNRNPK,GDI2,APOA2,MYH9,HMGB1,PIGR,ACTR1A,SNX12,FGG,PYCARD,RAB1B,RAB11B,CDC42,COPE,S100A10,PLIN3,MSN,LGALS3,COPZ1,CLTC,PDCD6IP,GRB2,FGA,AHSG,SEPTIN2,ANXA11,C3,RAP1B,ARF4,RAB2A,RAB5C,GDI1,RAC1,AIF1,EZR,PITPNB,LAMTOR1,APOC3,NAPA,ARL3,MAPK1,COPA,ARHGAP1,CTSL,COPB2,SCIN,ARCN1,STX12,PDLIM7,SEC13,HYOU1,…
	26	regulation of vesicle-mediated transport	GO:0060627	4.46e-05	522	TF,ANXA2,CALR,RACK1,APOA1,ANXA1,RAB7A,ARF1,FGB,HNRNPK,APOA2,HMGB1,SNX12,FGG,PYCARD,RAB11B,CDC42,S100A10,MSN,LGALS3,PDCD6IP,FGA,AHSG,SEPTIN2,C3,RAP1B,RAC1,EZR,APOC3,MAPK1,ARHGAP1,PPT1,MAPK3,RAB8A,RAB8B,RAB5B,C4A,C4B,AZU1,CLU,EHD2,RAB21,SNX3,RAB3D,EHD1,LMAN2,PRTN3,SCFD1,VTN,WASL,APOE,RDX,AP2S1,USP7,LAMP1,ARRB1,ARFIP1,PACSIN2,UBQLN2,LGALS9,NSF,MAP2K1,RAB31,TGM2,VPS4A,CD47,CSK,RAB27A,CEACAM1, ,MYO18A…
Infections	27	SARS-CoV-1 Infection	REAC:R-HSA-9678108	5.43e-18	140	PPIA,YWHAZ,RPS21,PPIB,YWHAB,NPM1,YWHAE,RPS28,RPS10,RPS12,SFN,YWHAG,RPS3,RPS8,VCP,RPSA,YWHAQ,EEF1A1,RPS19,RPS11,FKBP1A,RPS3A,RPS27A,RPS16,HNRNPA1,PYCARD,RPS15A,RPS13,RPS17,RPS7,UBE2I,RPS14,RPS18,RPS4X,PRKCSH,PCBP2,RPS20,YWHAH,RPS24,RPS27,GANAB,RPS26,RPS9,RPS2,RPS5,PSMC6,RPS6,RPS25,CTSL,SUMO1,FAU,DDX5,RPS29,CHMP4B,CANX,CASP1,KPNB1,PPIH,TRIM25,TKFC,RPS23,PARP4,KPNA2,MAVS
	27	SARS-CoV-2 Infection	REAC:R-HSA-9694516	3.47e-10	292	YWHAZ,RPS21,YWHAB,YWHAE,RPS28,RPS10,RPS12,SFN,YWHAG,RPS3,RPS8,VCP,RPSA,YWHAQ,HSP90AB1,CNBP,UBE2N,HSP90AA1,RPS19,RPS11,RPS3A,RPS27A,SNRPD2,RPS16,RPS15A,RPS13,RPS17,SNRPD1,RPS7,UBE2I,RPS14,RPS18,SNRPD3,RPS4X,PRKCSH,G3BP1,RPS20,YWHAH,SNRPE,RPS24,RPS27,GANAB,RPS26,HLA-B,RPS9,RPS2,RPS5,RPS6,RPS25,UBE2V1,RPN1,STAT1,CTSL,HLA-C,SEC13,SUMO1,FAU,HLA-A,SNRPG,TUFM,DDX5,G3BP2,RPN2,RPS29,CHMP4B,CANX,SNRPB,PRMT…
	27	Viral Infection Pathways	REAC:R-HSA-9824446	5.04e-39	809	IGLC3,RPLP2,PPIA,YWHAZ,TUBB,TUBB4B,RPS21,CALR,PPIB,YWHAB,TUBA1C,NPM1,YWHAE,TUBB4A,RPS28,RPL12,RPS10,TUBB2A,RPS12,SFN,ARF1,YWHAG,RPLP1,RPS3,TUBA4A,RPL30,RPS8,VCP,DYNLL2,DYNLL1,PSME2,RPSA,H4C1,PSME1,HNRNPK,YWHAQ,HSP90AB1,CNBP,BANF1,UBE2N,IGKV3-20,EEF1A1,HSP90AA1,PSMA7,RPS19,PSMA5,PSMA6,RPS11,RPL5,FKBP1A,ELOB,PSMB1,RPS3A,RPS27A,RPL13,SNRPD2,SKP1,RAN,RPL8,RPS16,HNRNPA1,PYCARD,IGLV3-21,RANBP1,TUBB3,PS…
	27	Disease	REAC:R-HSA-1643685	1.55e-36	1768	APRT,IGLC3,PEBP1,RPLP2,ENO1,ACTB,PPIA,YWHAZ,S100A9,PRDX2,TUBB,TUBB4B,PRDX1,PGK1,RPS21,TTR,CALR,TXN,PPIB,YWHAB,TUBA1C,NPM1,APOA1,YWHAE,TUBB4A,RPS28,TPM4,RAB7A,IDH1,RPL12,RPS10,TUBB2A,ACTR3,RPS12,SFN,ARF1,YWHAG,RPLP1,ATIC,RPS3,TUBA4A,FGB,GSS,RPL30,RPS8,SOD2,EEF2,VCP,DYNLL2,DYNLL1,PSME2,RPSA,LTF,H4C1,PSME1,HNRNPK,YWHAQ,IGHG4,HSP90AB1,CNBP,BANF1,UBE2N,IGKV3-20,EEF1A1,HPRT1,VCL,IGHG2,HSP90AA1,PSMA7,RP…
	27	Infectious disease	REAC:R-HSA-5663205	1.33e-46	999	IGLC3,RPLP2,ENO1,ACTB,PPIA,YWHAZ,TUBB,TUBB4B,PGK1,RPS21,CALR,TXN,PPIB,YWHAB,TUBA1C,NPM1,YWHAE,TUBB4A,RPS28,RAB7A,RPL12,RPS10,TUBB2A,ACTR3,RPS12,SFN,ARF1,YWHAG,RPLP1,RPS3,TUBA4A,RPL30,RPS8,EEF2,VCP,DYNLL2,DYNLL1,PSME2,RPSA,LTF,H4C1,PSME1,HNRNPK,YWHAQ,IGHG4,HSP90AB1,CNBP,BANF1,UBE2N,IGKV3-20,EEF1A1,IGHG2,HSP90AA1,PSMA7,RPS19,PSMA5,PSMA6,RPS11,RPL5,FKBP1A,ELOB,PSMB1,MYH9,RPS3A,RPS27A,RPL13,GNG12,SNR…
	27	SARS-CoV-1-host interactions	REAC:R-HSA-9692914	1.35e-21	95	PPIA,YWHAZ,RPS21,PPIB,YWHAB,NPM1,YWHAE,RPS28,RPS10,RPS12,SFN,YWHAG,RPS3,RPS8,RPSA,YWHAQ,EEF1A1,RPS19,RPS11,FKBP1A,RPS3A,RPS27A,RPS16,HNRNPA1,PYCARD,RPS15A,RPS13,RPS17,RPS7,UBE2I,RPS14,RPS18,RPS4X,PCBP2,RPS20,YWHAH,RPS24,RPS27,RPS26,RPS9,RPS2,RPS5,PSMC6,RPS6,RPS25,FAU,RPS29,CASP1,KPNB1,PPIH,TRIM25,TKFC,RPS23,KPNA2,MAVS
	27	SARS-CoV Infections	REAC:R-HSA-9679506	8.91e-12	459	IGLC3,PPIA,YWHAZ,TUBB,RPS21,PPIB,YWHAB,NPM1,YWHAE,RPS28,RPS10,RPS12,SFN,YWHAG,RPS3,RPS8,VCP,RPSA,YWHAQ,HSP90AB1,CNBP,UBE2N,IGKV3-20,EEF1A1,HSP90AA1,RPS19,RPS11,FKBP1A,RPS3A,RPS27A,SNRPD2,RPS16,HNRNPA1,PYCARD,IGLV3-21,RPS15A,RPS13,RPS17,SNRPD1,FKBP4,RPS7,UBE2I,RPS14,RPS18,SNRPD3,RPS4X,PRKCSH,PCBP2,G3BP1,RPS20,IGHM,COMT,YWHAH,SNRPE,RPS24,RPS27,GANAB,IGKV3D-20,IGHV3-7,PTGES3,RPS26,HLA-B,RPS9,RPS2,RP…
	27	SARS-CoV-2-host interactions	REAC:R-HSA-9705683	7.47e-12	197	YWHAZ,RPS21,YWHAB,YWHAE,RPS28,RPS10,RPS12,SFN,YWHAG,RPS3,RPS8,RPSA,YWHAQ,HSP90AB1,CNBP,UBE2N,HSP90AA1,RPS19,RPS11,RPS3A,RPS27A,SNRPD2,RPS16,RPS15A,RPS13,RPS17,SNRPD1,RPS7,RPS14,RPS18,SNRPD3,RPS4X,G3BP1,RPS20,YWHAH,SNRPE,RPS24,RPS27,RPS26,HLA-B,RPS9,RPS2,RPS5,RPS6,RPS25,UBE2V1,STAT1,HLA-C,SEC13,FAU,HLA-A,SNRPG,TUFM,G3BP2,RPS29,SNRPB,SNRPF,TRIM25,SEC23A,PTPN6,TKFC,RPS23,SEC24C,SEC24D,KPNA2,MAVS,TPR…
Gluconeogenesis	28	monosaccharide metabolic process	GO:0005996	0.000467	260	TPI1,ENO1,ALDOA,PGK1,PGAM1,MDH2,GALM,GSTO1,FBP1,ALDOC,RBP4,NUDT5,NNMT,SORD,ENO2,PFKL,AKR1B1,PGM1,GPI,MDH1,ENO3,GALE,GAA,FUCA1,ARPP19,RPIA,APOD,PFKP,PCK2,G6PD,USP7,PCK1,DDB1,FBP2,FUT6,SLC2A1,GALK1,GALK2,HK2
	28	carbohydrate metabolic process	GO:0005975	6.33e-05	573	TPI1,LDHA,ENO1,GAPDH,ALDOA,PKM,PGK1,PGAM1,MDH2,AMY1A,GALM,AMY2A,GOT1,TALDO1,GSTO1,FBP1,EIF6,GLO1,PYGB,ALDOC,RBP4,NUDT5,CLTC,NNMT,IDH2,ALDH2,TFF1,SORD,PGD,ALDH1B1,UGP2,ENO2,PFKL,AKR1B1,PGM1,GPI,AKR7A2,MDH1,SIAE,CTBS,ENO3,GALE,GAA,FUCA1,ARPP19,RPIA,APOD,PFKP,PCK2,GLB1,G6PD,NAGA,BPGM,RPE,USP7,PCK1,GLA,GUSB,TKFC,PYGL,DDB1,FBP2,PGM5,CS,GBE1,AGL,PRKAA1,FUT6, ,SLC2A1,ST6GALNAC1,GALK1,APP,GALK2,HK2
	28	hexose biosynthetic process	GO:0019319	0.000149	90	TPI1,ENO1,PGK1,PGAM1,MDH2,FBP1,RBP4,NNMT,SORD,ENO2,AKR1B1,PGM1,GPI,MDH1,ENO3,ARPP19,PCK2,USP7,PCK1,DDB1,FBP2
	28	hexose metabolic process	GO:0019318	0.000728	231	TPI1,ENO1,ALDOA,PGK1,PGAM1,MDH2,GALM,FBP1,ALDOC,RBP4,NNMT,SORD,ENO2,PFKL,AKR1B1,PGM1,GPI,MDH1,ENO3,GALE,GAA,FUCA1,ARPP19,APOD,PFKP,PCK2,G6PD,USP7,PCK1,DDB1,FBP2,FUT6,GALK1,GALK2,HK2
	28	glucose metabolic process	GO:0006006	0.00729611	188	TPI1,ENO1,PGK1,PGAM1,MDH2,GALM,FBP1,RBP4,NNMT,SORD,ENO2,PFKL,PGM1,GPI,MDH1,ENO3,GAA,ARPP19,APOD,PFKP,PCK2,G6PD,USP7,PCK1,DDB1,FBP2,HK2
	28	gluconeogenesis	GO:0006094	0.000705	87	TPI1,ENO1,PGK1,PGAM1,MDH2,FBP1,RBP4,NNMT,ENO2,PGM1,GPI,MDH1,ENO3,ARPP19,PCK2,USP7,PCK1,DDB1,FBP2
	28	small molecule biosynthetic process	GO:0044283	0.00520276	583	TPI1,SOD1,ENO1,PARK7,GSTP1,PGK1,ANXA1,PGAM1,MDH2,CBR1,UGDH,AKR1C3,HSD17B10,ALDH1A1,GOT1,HPRT1,SPR,FBP1,EIF6,PNP,PYCARD,MTAP,RBP4,MIF,QDPR,NNMT,SORD,ENO2,AKR1B1,PGM1,PDXK,GPI,PNPO,MDH1,PTGES3,ENO3,FASN,ACAA2,LTA4H,APOC3,ASS1,GLUD1,ACLY,MTHFD1,ASAH1,ARPP19,PGM2,GLUL,FDPS,HMGCS2,GSTM4,AMACR,PCK2,APOE,G6PD,CASP1,CD74,ACOT7,APOA4,MVD,USP7,PCK1,ASL,CES1,SCP2,HAAO,DDB1,FBP2,OSBP,SHMT1,CBR4,CEACAM1,PRKAA…
	28	monosaccharide biosynthetic process	GO:0046364	0.000238	99	TPI1,ENO1,PGK1,PGAM1,MDH2,FBP1,RBP4,NNMT,SORD,ENO2,AKR1B1,PGM1,GPI,MDH1,ENO3,ARPP19,PCK2,G6PD,USP7,PCK1,DDB1,FBP2
TRiC/CCT Chaperonin	29	Protein folding	REAC:R-HSA-391251	7.13e-05	98	ACTB,TUBB4B,TUBA1C,TUBB4A,TUBB2A,CCT2,TUBA4A,PFDN6,CCT3,GNG12,TUBB3,CCT6A,TBCA,CCT7,PFDN5,CCT8,TUBB6,CCT4,CSNK2B,PFDN2,CCT5,TCP1,CSNK2A1,TBCB,GNB1,PFDN4,GNB2,VBP1,PFDN1,XRN2,FKBP9
	29	RHO GTPases activate IQGAPs	REAC:R-HSA-5626467	0.000364	32	ACTB,TUBB4B,TUBA1C,TUBB4A,TUBB2A,TUBA4A,TUBB3,CDC42,TUBB6,IQGAP1,RAC1,CTNNB1,CTNNA1,CDH1
	29	Translocation of SLC2A4 (GLUT4) to the plasma membrane	REAC:R-HSA-1445148	0.000255	72	YWHAQ,LNPEP,
	29	Cooperation of PDCL (PhLP1) and TRiC/CCT in G-protein beta folding	REAC:R-HSA-6814122	0.00867306	38	CCT2,CCT3,GNG12,CCT6A,CCT7,CCT8,CCT4,CSNK2B,CCT5,TCP1,CSNK2A1,GNB1,GNB2
	29	Chaperonin-mediated protein folding	REAC:R-HSA-390466	0.000113	91	ACTB,TUBB4B,TUBA1C,TUBB4A,TUBB2A,CCT2,TUBA4A,PFDN6,CCT3,GNG12,TUBB3,CCT6A,CCT7,PFDN5,CCT8,TUBB6,CCT4,CSNK2B,PFDN2,CCT5,TCP1,CSNK2A1,GNB1,PFDN4,GNB2,VBP1,PFDN1,XRN2,FKBP9
	29	Formation of tubulin folding intermediates by CCT/TriC	REAC:R-HSA-389960	2.86e-06	26	TUBB4B,TUBA1C,TUBB4A,TUBB2A,CCT2,TUBA4A,CCT3,TUBB3,CCT6A,CCT7,CCT8,TUBB6,CCT4,CCT5,TCP1
	29	Cooperation of Prefoldin and TriC/CCT in actin and tubulin folding	REAC:R-HSA-389958	1.06e-10	33	ACTB,TUBB4B,TUBA1C,TUBB4A,TUBB2A,CCT2,TUBA4A,PFDN6,CCT3,TUBB3,CCT6A,CCT7,PFDN5,CCT8,TUBB6,CCT4,PFDN2,CCT5,TCP1,PFDN4,VBP1,PFDN1
	29	Prefoldin mediated transfer of substrate to CCT/TriC	REAC:R-HSA-389957	5.08e-13	28	ACTB,TUBB4B,TUBA1C,TUBB4A,TUBB2A,CCT2,TUBA4A,PFDN6,CCT3,TUBB3,CCT6A,CCT7,PFDN5,CCT8,TUBB6,CCT4,PFDN2,CCT5,TCP1,PFDN4,VBP1,PFDN1
Fatty Acid beta-oxidation	30	Beta oxidation of hexanoyl-CoA to butanoyl-CoA	REAC:R-HSA-77350	0.000396	5	ECHS1,HADH,ACADS,HADHA,
	30	Beta oxidation of lauroyl-CoA to decanoyl-CoA-CoA	REAC:R-HSA-77310	0.00945423	5	ECHS1,HADH,HADHA,
	30	Beta oxidation of decanoyl-CoA to octanoyl-CoA-CoA	REAC:R-HSA-77346	0.00189149	6	ECHS1,HADH,ACADM,HADHA,
	30	mitochondrial fatty acid beta-oxidation of saturated fatty acids	REAC:R-HSA-77286	0.00145295	11	ECHS1,HADH,ACADS,ACADM,HADHA, ,ACADVL
	30	mitochondrial fatty acid beta-oxidation of unsaturated fatty acids	REAC:R-HSA-77288	0.00189149	6	DECR1,ECI1,ACADM,HADHA,
	30	Mitochondrial Fatty Acid Beta-Oxidation	REAC:R-HSA-77289	0.00672076	37	DBI,ECHS1,DECR1,ACAA2,HADH,ECI1,ACADS,ACOT7,ACADM,ACOT1,HADHA, ,ACADVL
	30	Beta oxidation of octanoyl-CoA to hexanoyl-CoA	REAC:R-HSA-77348	0.000396	5	ECHS1,HADH,ACADM,HADHA,
Viral infections	31	movement in host	GO:0044000	0.00509455	190	PPIA,P4HB,RAB7A,JPT2,LGALS1,GSN,HMGB1,APCS,CTSL,HLA-DRB1,PHB,SNX3,CHMP4B,CHMP5,CD74,VAPB,BSG,TRIM25,LGALS9,DDB1,VAPA,VPS4A,SLC3A2,EPS15,GRK2, ,ITGAV
	31	regulation of viral process	GO:0050792	0.00909071	167	PPIA,P4HB,RAB7A,LGALS1,LTF,GSN,BANF1,HMGB1,PABPC1,APCS,FBLN1,ILF3,STAT1,HLA-DRB1,SNX3,STAU1,DHX9,CD74,VAPB,DDX3X,BSG,PPIH,TRIM25,LGALS9,DDB1,MX1,VPS4A,PDE12,KPNA2,ADAR,MAVS,SRPK1,ZC3HAV1
	31	viral process	GO:0016032	1.94e-06	428	PPIA,CFL1,PPIB,P4HB,RAB7A,JPT2,LGALS1,VCP,PCBP1,LTF,RAB1A,GSN,HSP90AB1,BANF1,EEF1A1,HMGB1,RAN,RAB1B,PTBP1,PSMC3,PABPC1,SSB,PDCD6IP,PCBP2,APCS,FBLN1,ILF3,STAT1,LAMTOR5,CTSL,HLA-DRB1,EIF3F,PHB,EIF3D,MCTS1,SNX3,STAU1,CHMP4B,DHX9,CANX,TARDBP,CHMP5,APOE,CD74,VAPB,DDX3X,BSG,PPIH,NUCKS1,PRMT1,DDX6,EIF3B,EIF3A,TRIM25,GTF2B,EIF3G,LGALS9,DDB1,DEK,HCFC1,MX1,VAPA,VPS4A,SLC3A2,PDE12,KPNA2,ADAR,CSDE1,MAVS,HDAC…
	31	biological process involved in symbiotic interaction	GO:0044403	5.55e-06	321	PPIA,GAPDH,CFL1,PPIB,P4HB,RAB7A,JPT2,LGALS1,HSPD1,LTF,GSN,HSP90AB1,EEF1A1,HMGB1,CDC42,F2,PSMC3,DDX39B,APCS,FBLN1,FASN,CTSL,HLA-DRB1,DEFA5,PHB,AZU1,CFHR1,SNX3,FN1,DEFA1,HRG,CHMP4B,TARDBP,CHMP5,DCD,APOE,CD74,PLG,VAPB,BSG,NUCKS1,TRIM25,CFHR2,LGALS9,DDB1,VAPA,VPS4A,SLC3A2,EEA1,ST6GALNAC1,HDAC1,EPS15,GRK2,ICAM1, ,ITGAV
	31	biological process involved in interaction with host	GO:0051701	0.0013637	210	PPIA,P4HB,RAB7A,JPT2,LGALS1,LTF,GSN,HSP90AB1,HMGB1,DDX39B,APCS,FBLN1,CTSL,HLA-DRB1,PHB,SNX3,CHMP4B,CHMP5,CD74,VAPB,BSG,TRIM25,LGALS9,DDB1,VAPA,VPS4A,SLC3A2,EPS15,GRK2,ICAM1, ,ITGAV
	31	viral genome replication	GO:0019079	0.00832324	129	PPIA,PPIB,VCP,PCBP1,LTF,BANF1,EEF1A1,PABPC1,PCBP2,ILF3,LAMTOR5,PHB,STAU1,VAPB,DDX3X,PPIH,NUCKS1,DDB1,DEK,MX1,VAPA,PDE12,ADAR,MAVS,GRK2,SRPK1,ZC3HAV1
	31	viral life cycle	GO:0019058	1.52e-05	319	PPIA,PPIB,P4HB,RAB7A,JPT2,LGALS1,VCP,PCBP1,LTF,RAB1A,GSN,HSP90AB1,BANF1,EEF1A1,HMGB1,RAB1B,PABPC1,PDCD6IP,PCBP2,APCS,ILF3,LAMTOR5,CTSL,HLA-DRB1,PHB,SNX3,STAU1,CHMP4B,CHMP5,APOE,CD74,VAPB,DDX3X,BSG,PPIH,NUCKS1,DDX6,TRIM25,LGALS9,DDB1,DEK,MX1,VAPA,VPS4A,SLC3A2,PDE12,KPNA2,ADAR,MAVS,EPS15,GRK2,SRPK1,ICAM1,ZC3HAV1, ,ITGAV
Pentose phosphate pathway	32	NADP metabolic process	GO:0006739	0.00383664	44	PGAM1,TKT,IDH1,PGLS,TALDO1,TP53I3,IDH2,PGD,MDH1,RPIA,G6PD,RPE,ME2
	32	Pentose phosphate pathway	REAC:R-HSA-71336	0.000366	15	TKT,PGLS,TALDO1,PGD,PGM2,RPIA,G6PD,RPE,PRPS2
	32	glucose 6-phosphate metabolic process	GO:0051156	0.00845138	28	PGAM1,TKT,PGLS,TALDO1,PGD,GPI,RPIA,G6PD,RPE,HK2
	32	pyridine nucleotide metabolic process	GO:0019362	0.000573	79	PGAM1,TKT,IDH1,VCP,PGLS,TALDO1,NAMPT,TP53I3,NNMT,NAPRT,IDH2,PGD,MDH1,NAXE,RPIA, ,G6PD,RPE,HAAO,ME2,GPD1L
	32	pentose-phosphate shunt	GO:0006098	0.00722489	19	PGAM1,TKT,PGLS,TALDO1,PGD,RPIA,G6PD,RPE
	32	pyridine-containing compound metabolic process	GO:0072524	6.33e-05	85	PGAM1,TKT,IDH1,VCP,PGLS,TALDO1,PNP,NAMPT,TP53I3,NNMT,NAPRT,IDH2,PGD,PDXK,PNPO,MDH1,NAXE,RPIA, ,G6PD,RPE,HAAO,ME2,GPD1L
	32	nicotinamide nucleotide metabolic process	GO:0046496	0.000573	79	PGAM1,TKT,IDH1,VCP,PGLS,TALDO1,NAMPT,TP53I3,NNMT,NAPRT,IDH2,PGD,MDH1,NAXE,RPIA, ,G6PD,RPE,HAAO,ME2,GPD1L
DNA replication	33	Unwinding of DNA	REAC:R-HSA-176974	0.00283595	12	MCM7,MCM2,MCM4,GINS3,MCM6,MCM3,MCM5
	33	DNA conformation change	GO:0071103	0.000705	93	HNRNPA2B1,ANXA1,HMGB1,SUB1,HMGB2,SSBP1,PURA,DDX1,DHX9,HMGB3,MCM7,MCM2,UPF1,MCM4,GINS3,MCM6,MCM3,MCM5,RAD50
	33	DNA strand elongation	REAC:R-HSA-69190	0.00543335	32	PCNA,RPA3,FEN1,RPA1,MCM7,MCM2,MCM4,GINS3,MCM6,POLD3,MCM3,MCM5
	33	chromosome organization	GO:0051276	0.00177819	633	ACTB,HNRNPA2B1,ANXA1,CCT2,HSPA1B,H4C1,HSP90AB1,FLNA,HSP90AA1,HMGB1,CCT3,RAN,RHOA,HNRNPA1,PCNA,APEX1,CCT6A,HNRNPU,SUB1,CCT7,XRCC6,CCT8,CCT4,TRIM28,XRCC5,MAPRE1,RPA3,HNRNPD,CCT5,PTGES3,TCP1,LMNA,HMGB2,SSBP1,DCTN2,RUVBL1,MAPK1,HNRNPC,CTNNB1,MAPK3,PURA,BUB3, ,H1-3,BCCIP,DDX1,FEN1,CHMP4B,DHX9,RUVBL2,CHMP5,EML4,KPNB1,DRG1,USP7,RPA1,RRS1,DYNC1LI1,NASP,NUDC,H3-3A,HMGB3,LSM14A,ACTL6A,MCM7,MCM2,PML,H1-5,VP…
	33	DNA duplex unwinding	GO:0032508	0.0016203	79	ANXA1,SUB1,SSBP1,PURA,DDX1,DHX9,MCM7,MCM2,UPF1,MCM4,GINS3,MCM6,MCM3,MCM5,RAD50
	33	DNA unwinding involved in DNA replication	GO:0006268	0.00486627	21	SSBP1,PURA,MCM7,MCM2,MCM4,GINS3,MCM6,MCM3,MCM5
	33	DNA geometric change	GO:0032392	9.34e-05	85	HNRNPA2B1,ANXA1,HMGB1,SUB1,HMGB2,SSBP1,PURA,DDX1,DHX9,HMGB3,MCM7,MCM2,UPF1,MCM4,GINS3,MCM6,MCM3,MCM5,RAD50
Protein N-glycosilation	34	Post-translational protein modification	REAC:R-HSA-597592	2.25e-09	1419	ALB,PARK7,ACTB,TF,TUBB4B,CALR,TUBA1C,NPM1,P4HB,APOA1,TUBB4A,RAB14,RAB7A,TUBB2A,SERPINA1,ARF1,HSPA8,LGALS1,TUBA4A,PDIA3,EEF2,VCP,DYNLL2,DYNLL1,PSME2,EIF5A,H4C1,PSME1,UBE2L3,RAB1A,HSP90B1,HNRNPK,CAPZA1,NANS,UBE2N,GMDS,EEF1A1,PSMA7,PSMA5,UBA1,PSMA6,APOA2,ELOB,PSMB1,RPS27A,CAPZB,ACTR1A,SKP1,PDIA6,RHOA,FGG,RAD23B,RAB1B,TUBB3,PCNA,RAB11B,PSMA2,COPE,F2,PSMC3,PSMA1,PSMB2,GFPT1,H2AC20,COPZ1,UBE2I,CAPZA2,T…
	34	Metabolism of proteins	REAC:R-HSA-392499	2.11e-38	1946	ALB,RPLP2,PPA1,PARK7,ACTB,TF,TUBB4B,RPS21,TTR,CALR,TXN,TUBA1C,NPM1,P4HB,APOA1,TUBB4A,RAB14,RPS28,RAB7A,SAA1,RPL12,RPS10,TUBB2A,SERPINA1,RPS12,ARF1,HSPA8,RPLP1,CCT2,LGALS1,RPS3,TUBA4A,PDIA3,RPL30,RPS8,EEF2,VCP,EEF1B2,DYNLL2,DYNLL1,SRP14,PSME2,RPSA,LTF,LYZ,EIF5A,H4C1,PSME1,UBE2L3,RAB1A,GSN,HSP90B1,HNRNPK,CAPZA1,NANS,UBE2N,GMDS,EEF1A1,PSMA7,RPS19,PSMA5,UBA1,PSMA6,RPS11,PFDN6,TRMT112,APOA2,RPL5,ELOB,…
	34	ER to Golgi Anterograde Transport	REAC:R-HSA-199977	1.55e-13	155	TUBB4B,TUBA1C,TUBB4A,TUBB2A,SERPINA1,ARF1,TUBA4A,DYNLL2,DYNLL1,RAB1A,CAPZA1,CAPZB,ACTR1A,RAB1B,TUBB3,COPE,COPZ1,CAPZA2,TUBB6,CTSZ,ARF4,DCTN2,SPTAN1,NAPA,COPA,COPB2,CTSC,ARCN1,SEC13,COPG1,TMED10,LMAN2,SEC22B,SCFD1,TFG,TMED9,DYNC1LI1,DYNC1I2,CD59,SEC31A,DYNC1H1,COPB1,SEC23A,SPTBN1,SEC24C,NSF,ARFGAP2,USO1,DCTN1,ARFGAP3,SEC24D,TRAPPC3,SEC16A,DYNC1LI2,CD55,ANK1,SPTA1,SPTB,GOLGB1,GOLGA2,ANK2
	34	Transport to the Golgi and subsequent modification	REAC:R-HSA-948021	3.83e-10	186	TUBB4B,TUBA1C,TUBB4A,TUBB2A,SERPINA1,ARF1,TUBA4A,DYNLL2,DYNLL1,RAB1A,CAPZA1,CAPZB,ACTR1A,RAB1B,TUBB3,COPE,COPZ1,CAPZA2,TUBB6,CTSZ,ARF4,DCTN2,SPTAN1,NAPA,COPA,COPB2,CTSC,ARCN1,SEC13,COPG1,TMED10,FUCA1,LMAN2,SEC22B,SCFD1,TFG,TMED9,DYNC1LI1,DYNC1I2,CD59,SEC31A,DYNC1H1,COPB1,SEC23A,SPTBN1,SEC24C,NSF,ARFGAP2,USO1,DCTN1,ARFGAP3,SEC24D,TRAPPC3,SEC16A,DYNC1LI2,CD55,ANK1,SPTA1,SPTB,GOLGB1,GOLGA2,ANK2
	34	Deubiquitination	REAC:R-HSA-5688426	8.65e-05	297	ACTB,VCP,PSME2,PSME1,PSMA7,PSMA5,PSMA6,PSMB1,RPS27A,RHOA,RAD23B,PSMA2,PSMC3,PSMA1,PSMB2,H2AC20,PSMC4,PSMB9,PSMB4,PSMB3,PSMA4,PSMB8,OTUB1,PSMC6,PSMD7,PSMC1,USP5,NEDD8,PSMC5,PSMC2,MAT2B,PSMA3,VDAC1,RUVBL1,PSMD11,PSME3,USP14,H2BC21,PSMD2,PSMD4,PSMD8,PSMB6,PSMD14,PSMD6,SNX3,PSMD10,VDAC2,UCHL1,PSMD3,PSMD1,PSMD9,PSMB7,USP7,UCHL3,ARRB1,PSMD13,TRIM25,UFD1,ACTL6A,VDAC3,PSMB10,HCFC1,ADRM1,PSMF1,ARRB2,ABRAX…
	34	COPII-mediated vesicle transport	REAC:R-HSA-204005	0.000813	68	SERPINA1,RAB1A,RAB1B,CTSZ,NAPA,CTSC,SEC13,TMED10,LMAN2,SEC22B,SCFD1,TFG,CD59,SEC31A,SEC23A,SEC24C,NSF,USO1,SEC24D,TRAPPC3,SEC16A,GOLGA2
	34	Asparagine N-linked glycosylation	REAC:R-HSA-446203	4.11e-11	305	TUBB4B,CALR,TUBA1C,TUBB4A,TUBB2A,SERPINA1,ARF1,TUBA4A,PDIA3,VCP,DYNLL2,DYNLL1,RAB1A,CAPZA1,NANS,GMDS,RPS27A,CAPZB,ACTR1A,RAD23B,RAB1B,TUBB3,COPE,GFPT1,COPZ1,CAPZA2,TUBB6,GFUS,PRKCSH,CTSZ,ARF4,GANAB,GNPNAT1,PSMC1,DCTN2,SPTAN1,NAPA,RPN1,GMPPB,COPA,NAGK,COPB2,CTSC,ARCN1,SEC13,MPI,COPG1,TMED10,FUCA1,LMAN2,SEC22B,SCFD1,RPN2,TFG,CANX,GLB1,TMED9,MVD,UAP1,GMPPA,DYNC1LI1,DYNC1I2,CD59,SEC31A,DYNC1H1,COPB1,…
Negative regulation of metabolic processes	35	negative regulation of molecular function	GO:0044092	1.66e-07	956	GNAI2,LTF,NES,XRCC1, ,CST4
	35	negative regulation of protein metabolic process	GO:0051248	6.74e-20	981	HSPB1,PARK7,PPIA,GAPDH,FABP1,ANXA2,GSTP1,CSTB,DBI,CALR,RACK1,YWHAB,NPM1,YWHAE,SERPINA1,SFN,YWHAG,RPS3,HSPA1B,CST4,LTF,ENSA,CST1,HSP90AB1,SET,CALM3,FLNA,CAST,PFDN6,RPL5,FKBP1A,YBX1,EIF6,NCL,RIDA,SNX12,MVP,PYCARD,CTSB,WARS1,RPL23,KHSRP,F2,HNRNPU,CRYAB,PPP2CA,SERPINB5,SERPINB1,RPS7,SYNCRIP,PABPC1,RTRAF,LGALS3,PFDN5,SERPINB6,PAK2,CST3,PIN1,AHSG,APCS,CTSZ,FBLN1,HNRNPD,PFDN2,PPP2R1A,SERPINH1,EIF4EBP1,G…
	35	negative regulation of phosphate metabolic process	GO:0045936	0.00315475	393	HSPB1,PARK7,PPIA,GSTP1,RACK1,YWHAB,NPM1,YWHAE,SFN,YWHAG,DYNLL1,ENSA,CALM3,FKBP1A,MVP,PYCARD,WARS1,HNRNPU,PPP2CA,RTRAF,LGALS3,PAK2,PRDX3,FBLN1,PPP2R1A,CDA,PDCD4,CRKL,PRKAR2A,PTPA,THY1,ARPP19,VPS25,CORO1C, ,PPP1R1B,AGT,DUSP3,QARS1,UCHL1,TARDBP,APOE,PTPN6,EIF4G1,FIS1,PPM1F,DNAJA1,IPO5,SNX6,CEACAM1,PARP1,GPRC5A,ADAR,GPD1L,TIPRL, ,DNAJC3,DNAJC10,IPO7
	35	negative regulation of transferase activity	GO:0051348	0.0057261	258	HSPB1,PARK7,PPIA,GSTP1,NPM1,SFN,YWHAG,BANF1,RPL5,PHPT1,MVP,PYCARD,WARS1,RPL23,HNRNPU,RPS7,RTRAF,PAK2,PRDX3,EIF4A2,RPL11,PDCD4,PRKAR2A,BUB3,THY1,VPS25,CORO1C, ,AGT,DUSP3,QARS1,UCHL1,APOE,PPM1F,DNAJA1,PML,IPO5,SNX6,CEACAM1,GPRC5A,ADAR, ,XRCC1,IPO7
	35	negative regulation of protein modification process	GO:0031400	0.0002	455	HSPB1,PARK7,PPIA,GSTP1,DBI,RACK1,YWHAB,NPM1,YWHAE,SFN,YWHAG,RPS3,HSPA1B,ENSA,SET,CALM3,RPL5,FKBP1A,MVP,PYCARD,WARS1,RPL23,PPP2CA,RPS7,RTRAF,LGALS3,PAK2,FBLN1,PPP2R1A,RPL11,OTUB1,U2AF2,PDCD4,CRKL,PRKAR2A,PTPA,CTNNB1,BUB3,THY1,ARPP19,VPS25,CORO1C, ,PPP1R1B,AGT,DUSP3,QARS1,UCHL1,TARDBP,APOE,G6PD,ARRB1,PTPN6,EIF4G1,PPM1F,DNAJA1,IPO5,SNX6,CEACAM1,PRKAA1,P3H1,UFL1,UBXN1,GPRC5A,ADAR,GPD1L,SQSTM1,TIPRL,A…
	35	negative regulation of phosphorus metabolic process	GO:0010563	0.00339354	394	HSPB1,PARK7,PPIA,GSTP1,RACK1,YWHAB,NPM1,YWHAE,SFN,YWHAG,DYNLL1,ENSA,CALM3,FKBP1A,MVP,PYCARD,WARS1,HNRNPU,PPP2CA,RTRAF,LGALS3,PAK2,PRDX3,FBLN1,PPP2R1A,CDA,PDCD4,CRKL,PRKAR2A,PTPA,THY1,ARPP19,VPS25,CORO1C, ,PPP1R1B,AGT,DUSP3,QARS1,UCHL1,TARDBP,APOE,PTPN6,EIF4G1,FIS1,PPM1F,DNAJA1,IPO5,SNX6,CEACAM1,PARP1,GPRC5A,ADAR,GPD1L,TIPRL, ,DNAJC3,DNAJC10,IPO7
	35	negative regulation of catalytic activity	GO:0043086	3.87e-10	612	GNAI2,LTF,NES,XRCC1, ,CST4
Carboxylic acid metabolism	36	carboxylic acid metabolic process	GO:0019752	1.24e-11	948	TPI1,LDHA,ENO1,PARK7,GAPDH,ALDOA,PKM,GSTP1,PGK1,DBI,NIT2,ANXA1,PGAM1,MDH2,CBR1,IDH1,ADH1B,AKR1A1,GSS,UGDH,AKR1C3,DDAH1,HSD17B10,ALDH1A1,GOT1,GSTO1,FBP1,EIF6,ADH1C,DDAH2,GNPDA1,RIDA,LDHB,PYCARD,WARS1,MPST,ALDOC,MTAP,MIF,QDPR,ACAT2,ECHS1,IDH2,PGD,DECR1,ETFA,ENO2,PFKL,PGM1,GPI,GOT2,TST,MDH1,ACO2,GPX1,GRHPR,AKR1C1,PTGES3,DARS1,ENO3,CES2,FASN,ACAA2,LTA4H,FARSB,APOC3,ADH5,ASRGL1,VDAC1,HADH,ECHDC1,ASS1,…
	36	monocarboxylic acid metabolic process	GO:0032787	0.000183	625	TPI1,LDHA,ENO1,PARK7,GAPDH,ALDOA,PKM,GSTP1,PGK1,DBI,ANXA1,PGAM1,CBR1,ADH1B,AKR1A1,AKR1C3,HSD17B10,ALDH1A1,FBP1,EIF6,ADH1C,LDHB,ALDOC,MIF,ACAT2,ECHS1,PGD,DECR1,ETFA,ENO2,PFKL,PGM1,GPI,GPX1,GRHPR,AKR1C1,PTGES3,ENO3,CES2,FASN,ACAA2,APOC3,ADH5,VDAC1,HADH,ECHDC1,ACLY,ETFB,BDH2,DLD,ECI1,ACADS,ACSL5,ACAT1,PFKP,GSTM4,AMACR,PCK2,CD74,ACOT7,APOA4,PDHB,PCK1,ACADM,FAH,CES1,SCP2,FABP3,ACOT1,EPHX1,HADHA,OSBP,P…
	36	organic acid metabolic process	GO:0006082	1.47e-12	976	TPI1,LDHA,ENO1,PARK7,GAPDH,ALDOA,PKM,GSTP1,PGK1,DBI,NIT2,ANXA1,PGAM1,MDH2,CBR1,IDH1,ADH1B,AKR1A1,GSS,UGDH,AKR1C3,DDAH1,HSD17B10,ALDH1A1,GOT1,GSTO1,FBP1,EIF6,ADH1C,DDAH2,GNPDA1,RIDA,LDHB,PYCARD,WARS1,MPST,SULT1A1,ALDOC,MTAP,MIF,QDPR,ABHD14B,ACAT2,ECHS1,IDH2,PGD,DECR1,ETFA,ENO2,PFKL,PGM1,GPI,GOT2,TST,MDH1,ACO2,GPX1,GRHPR,AKR1C1,PTGES3,DARS1,ENO3,CES2,FASN,ACAA2,LTA4H,FARSB,APOC3,BPNT1,SULT1B1,ADH5,…
	36	oxoacid metabolic process	GO:0043436	7.52e-13	970	TPI1,LDHA,ENO1,PARK7,GAPDH,ALDOA,PKM,GSTP1,PGK1,DBI,NIT2,ANXA1,PGAM1,MDH2,CBR1,IDH1,ADH1B,AKR1A1,GSS,UGDH,AKR1C3,DDAH1,HSD17B10,ALDH1A1,GOT1,GSTO1,FBP1,EIF6,ADH1C,DDAH2,GNPDA1,RIDA,LDHB,PYCARD,WARS1,MPST,SULT1A1,ALDOC,MTAP,MIF,QDPR,ABHD14B,ACAT2,ECHS1,IDH2,PGD,DECR1,ETFA,ENO2,PFKL,PGM1,GPI,GOT2,TST,MDH1,ACO2,GPX1,GRHPR,AKR1C1,PTGES3,DARS1,ENO3,CES2,FASN,ACAA2,LTA4H,FARSB,APOC3,BPNT1,SULT1B1,ADH5,…
	36	small molecule metabolic process	GO:0044281	9.13e-21	1846	TPI1,SOD1,APRT,LDHA,ENO1,PARK7,GAPDH,ALDOA,PKM,HINT1,GSTP1,PGK1,TTR,DBI,AK2,NIT2,APOA1,ANXA1,PGAM1,NME2,TKT,MDH2,CBR1,IDH1,HSPA8,ATIC,ADH1B,AKR1A1,GALM,TMSB4X,GSS,VCP,GLRX,CMPK1,DCTPP1,HSPA1B,UGDH,AKR1C3,ATP5PF,DDAH1,NANS,PGLS,ATP5F1B,HSD17B10,ALDH1A1,GMDS,GOT1,PAICS,HPRT1,SPR,APOA2,TALDO1,GSTO1,FBP1,EIF6,AK1,ADH1C,DDAH2,GNPDA1,PNP,NAMPT,RIDA,RAN,LDHB,PYCARD,WARS1,ERH,MPST,SULT1A1,AKR1B10,ALDOC,M…
	36	Metabolism	REAC:R-HSA-1430728	6.57e-36	2072	OGDH,ADH1C,ADH1B,ATP5PO,EPHX2,CA2,CES2,DCN,LUM,OGN,PGM1,PDHB,UGDH,MT-CO2,FABP4,GPD1, ,AGRN,PFAS
tRNA aminoacylation	37	amino acid metabolic process	GO:0006520	3.46e-07	298	PARK7,NIT2,GSS,DDAH1,HSD17B10,ALDH1A1,GOT1,DDAH2,RIDA,WARS1,MTAP,QDPR,ECHS1,ETFA,GOT2,DARS1,FARSB,ASRGL1,ASS1,GLUD1,GARS1,ETFB,MTHFD1,HIBADH,HNMT,AARS1,DLD,EPRS1,RARS1,GLUL,ACAT1,SARS1,QARS1,KARS1,NARS1,MARS1,FARSA,TARS1,HARS1,ASL,PEPD,YARS1,FAH,VARS1,HAAO,BLMH,IARS1,SHMT1,CRYM,LARS1,ADI1,ALDH18A1,ASPA,GLS,MCCC2,ALDH4A1,OAT,CARS1,MCCC1, ,GCLC
	37	tRNA aminoacylation for protein translation	GO:0006418	6.69e-08	43	WARS1,DARS1,FARSB,GARS1,AARS1,EPRS1,RARS1,SARS1,QARS1,KARS1,NARS1,MARS1,FARSA,TARS1,HARS1,YARS1,VARS1,IARS1,LARS1,CARS1
	37	tRNA Aminoacylation	REAC:R-HSA-379724	1.33e-09	42	PPA1,WARS1,DARS1,FARSB,AIMP1,EEF1E1,GARS1,AARS1,EPRS1,RARS1,SARS1,QARS1,KARS1,NARS1,PPA2,MARS1,FARSA,TARS1,HARS1,YARS1,VARS1,IARS1,LARS1,CARS1
	37	tRNA aminoacylation	GO:0043039	3.15e-07	46	WARS1,DARS1,FARSB,GARS1,AARS1,EPRS1,RARS1,SARS1,QARS1,KARS1,NARS1,MARS1,FARSA,TARS1,HARS1,YARS1,VARS1,IARS1,LARS1,CARS1
	37	amino acid activation	GO:0043038	3.15e-07	47	WARS1,DARS1,FARSB,GARS1,AARS1,EPRS1,RARS1,SARS1,QARS1,KARS1,NARS1,MARS1,FARSA,TARS1,HARS1,YARS1,VARS1,IARS1,LARS1,CARS1
	37	Cytosolic tRNA aminoacylation	REAC:R-HSA-379716	1.35e-17	24	PPA1,WARS1,DARS1,FARSB,AIMP1,EEF1E1,GARS1,AARS1,EPRS1,RARS1,SARS1,QARS1,KARS1,NARS1,MARS1,FARSA,TARS1,HARS1,YARS1,VARS1,IARS1,LARS1,CARS1
Acetyl CoA metabolism	38	sulfur compound metabolic process	GO:0006790	0.000573	316	BOLA2,GSTP1,AKR1A1,UGDH,ETHE1,SULT1A4,MPST,SULT1A1,MTAP,SUCLG2,ABHD14B,MAT2A,TST,AHCY,BPNT1,SULT1B1,MAT2B,HSPA9,ACLY,GLRX3,MTHFD1,CTNNB1,PPT1,DLD,ACSL5,SGSH,ACAT1,PAPSS2,HMGCS2,GNS,GLB1,AHCYL2,ACOT7,MVD,PDHB,HSD17B12,DLST,PPCS,SUCLG1,GLRX5,TM9SF2,PAPSS1,BLMH,ACOT1,CIAO2A,PDHA1,CIAO1,ACSS2,ADI1,NAGLU,DLAT,ACSS1,SQOR,OGDH,MCCC1,GCLC,
	38	ribonucleoside bisphosphate metabolic process	GO:0033875	0.00650209	121	SULT1A1,SUCLG2,ABHD14B,BPNT1,SULT1B1,ACLY,PPT1,DLD,ACSL5,ACAT1,PAPSS2,HMGCS2,ACOT7,MVD,PDHB,HSD17B12,DLST,PPCS,SUCLG1,PAPSS1,ACOT1,PDHA1,ACSS2,DLAT,ACSS1,OGDH
	38	nucleoside bisphosphate metabolic process	GO:0033865	0.00650209	121	SULT1A1,SUCLG2,ABHD14B,BPNT1,SULT1B1,ACLY,PPT1,DLD,ACSL5,ACAT1,PAPSS2,HMGCS2,ACOT7,MVD,PDHB,HSD17B12,DLST,PPCS,SUCLG1,PAPSS1,ACOT1,PDHA1,ACSS2,DLAT,ACSS1,OGDH
	38	acetyl-CoA metabolic process	GO:0006084	0.00303634	33	ACLY,DLD,ACAT1,HMGCS2,MVD,PDHB,PPCS,PDHA1,ACSS2,DLAT,ACSS1
	38	acetyl-CoA biosynthetic process	GO:0006085	0.000851	18	ACLY,DLD,ACAT1,PDHB,PPCS,PDHA1,ACSS2,DLAT,ACSS1
	38	purine nucleoside bisphosphate metabolic process	GO:0034032	0.00650209	121	SULT1A1,SUCLG2,ABHD14B,BPNT1,SULT1B1,ACLY,PPT1,DLD,ACSL5,ACAT1,PAPSS2,HMGCS2,ACOT7,MVD,PDHB,HSD17B12,DLST,PPCS,SUCLG1,PAPSS1,ACOT1,PDHA1,ACSS2,DLAT,ACSS1,OGDH
Alternative splicing	39	regulation of mRNA processing	GO:0050684	9.74e-08	131	PRDX6,HNRNPK,NCL,HNRNPA1,HNRNPA0,HNRNPL,PTBP1,HNRNPU,MAGOH,U2AF2,DDX17,C1QBP,RBM3,SRSF7,SRSF3,TRA2B,DDX5,RBMX,PUF60,DHX9,KHDRBS1,DAZAP1,SF1,CIRBP,THRAP3,SRSF9,RBM47,PRMT5,CELF2,SAFB,SRSF6,ACIN1,RBM39,SMU1,SAFB2,ZC3H14,SRPK1,WDR77,JMJD6
	39	positive regulation of mRNA splicing, via spliceosome	GO:0048026	0.00621668	31	PRDX6,NCL,RBM3,TRA2B,RBMX,DAZAP1,CIRBP,THRAP3,PRMT5,WDR77
	39	regulation of mRNA splicing, via spliceosome	GO:0048024	4.06e-08	109	PRDX6,HNRNPK,NCL,HNRNPA1,HNRNPA0,HNRNPL,PTBP1,HNRNPU,MAGOH,U2AF2,DDX17,C1QBP,RBM3,SRSF7,SRSF3,TRA2B,DDX5,RBMX,PUF60,KHDRBS1,DAZAP1,SF1,CIRBP,THRAP3,SRSF9,RBM47,PRMT5,CELF2,SRSF6,ACIN1,RBM39,SMU1,SRPK1,WDR77,JMJD6
	39	regulation of RNA splicing	GO:0043484	2.43e-09	182	PRDX6,AHNAK,HNRNPK,NCL,HNRNPA1,HNRNPA0,HNRNPL,RPS13,PTBP1,HNRNPU,HNRNPF,HNRNPH1,MAGOH,SRSF1,RPS26,HNRNPH2,U2AF2,DDX17,C1QBP,RBM3,SRSF7,SRSF3,TRA2B,DDX5,RBMX,HNRNPH3,PUF60,KHDRBS1,DAZAP1,SF1,CIRBP,THRAP3,SRSF9,PQBP1,RBM47,PRMT5,FUS,PTBP3,CELF2,SF3B3,SRSF6,ACIN1,RBM39,SMU1,SNRNP70,ZNF326,ZPR1, ,MBNL2,SRPK1,WDR77,JMJD6,RBM12B
	39	regulation of alternative mRNA splicing, via spliceosome	GO:0000381	0.00172212	56	HNRNPA1,HNRNPA0,HNRNPL,PTBP1,HNRNPU,MAGOH,DDX17,TRA2B,DDX5,RBMX,PUF60,KHDRBS1,THRAP3,RBM47,CELF2,SRSF6,SMU1
	39	alternative mRNA splicing, via spliceosome	GO:0000380	9.34e-05	72	HNRNPA1,HNRNPA0,HNRNPL,PTBP1,HNRNPU,MAGOH,SRSF1,DDX17,SFPQ,TRA2B,HNRNPM,DDX5,RBMX,PUF60,DHX9,KHDRBS1,THRAP3,PQBP1,RBM47,CELF2,SRSF6,SMU1
Glycoside metabolism	40	glycoside metabolic process	GO:0016137	1.41e-05	20	AKR1A1,AKR1C3,AKR1B10,AKR1B1,AKR7A2,AKR1C1,FUCA1,NAGA,GLA,GUSB,CBR4
	40	aminoglycoside antibiotic metabolic process	GO:0030647	0.000224	10	AKR1A1,AKR1C3,AKR1B10,AKR1B1,AKR7A2,AKR1C1,CBR4
	40	polyketide metabolic process	GO:0030638	0.000578	10	AKR1A1,AKR1C3,AKR1B10,AKR1B1,AKR7A2,AKR1C1,CBR4
	40	daunorubicin metabolic process	GO:0044597	0.000224	9	AKR1A1,AKR1C3,AKR1B10,AKR1B1,AKR7A2,AKR1C1,CBR4
	40	doxorubicin metabolic process	GO:0044598	0.000578	10	AKR1A1,AKR1C3,AKR1B10,AKR1B1,AKR7A2,AKR1C1,CBR4
	40	glycosyl compound metabolic process	GO:1901657	8.78e-05	82	AKR1A1,AKR1C3,HPRT1,PNP,ERH,AKR1B10,AKR1B1,AKR7A2,AKR1C1,CDA,TYMP,FUCA1,PGM2,NAGA,GLA,GUSB,NUDT1,CBR4,ADA2,C9ORF64,ENPP4
Response to oxidative stress	41	cellular response to oxidative stress	GO:0034599	0.00167961	246	SOD1,PARK7,PPIA,FABP1,PRDX2,PRDX1,TXN,RACK1,ANXA1,PRDX5,CAT,RPS3,SOD2,HSPA1B,SOD3,TPM1,CHCHD2,GSR,PRDX3,GPX1,AIF1,MAPK1,MAPK3,FBLN5,SUMO4,G6PD,NQO1,APOA4,CCS,PXN,PML,NUDT2,PPIF,LONP1,PRKAA1,EIF2S1,PARP1,SQSTM1,MMP9
	41	response to oxidative stress	GO:0006979	2.72e-05	393	SOD1,PARK7,PPIA,PDLIM1,FABP1,PRDX2,PRDX1,GSTP1,TXN,RACK1,PRDX6,HP,ANXA1,PRDX5,PRDX4,CAT,RPS3,GSS,SOD2,HSPA1B,SOD3,BANF1,ATOX1,TPM1,CHCHD2,NAPRT,GSR,PRDX3,GPX1,AIF1,GPX3,MAPK1,MPO,MAPK3,FBLN5,APOD, ,SUMO4,APOE,G6PD,NQO1,APOA4,TRIM25,STK24,CCS,PXN,NUDT1,PML,NUDT2,PPIF,LONP1,PRKAA1,OXSR1,EIF2S1,PARP1,SQSTM1,XRCC1,MMP9,GCLC
	41	cellular response to reactive oxygen species	GO:0034614	0.0049839	146	SOD1,PARK7,FABP1,PRDX2,PRDX1,TXN,RACK1,ANXA1,PRDX5,CAT,RPS3,SOD2,SOD3,TPM1,PRDX3,MAPK1,MAPK3,FBLN5,NQO1,APOA4,CCS,PXN,PPIF,SQSTM1,MMP9
	41	response to reactive oxygen species	GO:0000302	0.000871	197	SOD1,PARK7,FABP1,PRDX2,PRDX1,GSTP1,TXN,RACK1,HP,ANXA1,PRDX5,CAT,RPS3,SOD2,SOD3,TPM1,PRDX3,GPX1,MAPK1,MAPK3,FBLN5,APOD,APOE,NQO1,APOA4,STK24,CCS,PXN,PPIF,SQSTM1,MMP9
	41	cellular response to chemical stress	GO:0062197	7.51e-05	306	SOD1,PARK7,PPIA,FABP1,PRDX2,PRDX1,TXN,RACK1,ANXA1,PRDX5,CAT,RPS3,SOD2,HSPA1B,SOD3,TPM1,YBX3,PYCARD,SERPINB6,CHCHD2,GSR,PRDX3,AKR1B1,GPX1,AIF1,MAPK1,MAPK3,FBLN5,SUMO4,G6PD,CASP1,DDX3X,NQO1,APOA4,MYLK,CCS,PXN,DNAJA1,RCSD1,PML,NUDT2,PPIF,LONP1,PRKAA1,OXSR1,EIF2S1,PARP1,SQSTM1,CAB39,MMP9
	41	cellular response to stress	GO:0033554	0.00307479	1925	SOD1,ALB,ENO1,PARK7,ACTB,PPIA,FABP1,PRDX2,UFM1,PRDX1,GSTP1,PGK1,CALR,TXN,RACK1,NPM1,P4HB,AGR2,YWHAE,ANXA1,TPT1,CBX3,PRDX5,SFN,HSPA8,CAT,RPS3,PDIA3,SOD2,HSPD1,VCP,DCTPP1,HSPA1B,DAP,SOD3,AKR1C3,PDIA4,HSP90B1,HSP90AB1,DDAH1,UBE2N,TPM1,HSP90AA1,UBA1,HSPA5,YBX3,YBX1,HMGB1,PDIA6,HNRNPA1,PYCARD,RAD23B,PCNA,APEX1,MANF,PPP1CA,PLIN3,CRIP1,MIF,XRCC6,SERPINB6,CHCHD2,GSR,RCN3,TRIM28,GRB2,XRCC5,BID,PRDX3,RPA3,…
Protein folding	42	protein maturation	GO:0051604	3.03e-17	543	HSPE1,HSPB1,ENO1,HSPB6,PPIA,ANXA2,BOLA2,PGK1,CALR,PPIB,P4HB,HSPA8,CCT2,FGB,PDIA3,HSPD1,HSPA1B,PDIA4,GSN,HSP90B1,HSP90AB1,CYCS,FLNA,HSP90AA1,HSPA5,CAST,PFDN6,FKBP1A,PDCD5,MYH9,CCT3,PDIA6,SNX12,FGG,APOH,CCT6A,S100A10,CTSS,FKBP4,TXNDC5,TBCA,CRYAB,CCT7,HSPA2,PFDN5,ERP29,CCT8,CCT4,HSPA4,CDC37,FGA,APCS,CTSZ,FBLN1,PFDN2,CCT5,PTGES3,TCP1,ST13,HSPH1,ASRGL1,CTSG,HSPA9,CTSL,CLEC3B,GLRX3,CSNK2A1,ERP44,KLK1,C…
	42	protein folding	GO:0006457	5.14e-23	214	HSPE1,HSPB1,HSPB6,PPIA,CALR,PPIB,P4HB,HSPA8,CCT2,PDIA3,HSPD1,HSPA1B,PDIA4,HSP90B1,HSP90AB1,HSP90AA1,HSPA5,PFDN6,FKBP1A,PDCD5,CCT3,PDIA6,CCT6A,FKBP4,TXNDC5,TBCA,CRYAB,CCT7,HSPA2,PFDN5,ERP29,CCT8,CCT4,HSPA4,CDC37,APCS,PFDN2,CCT5,PTGES3,TCP1,ST13,HSPH1,HSPA9,CSNK2A1,ERP44,CLU,QSOX1,PFDN4,ERO1A,GRN,DFFA,CANX,RUVBL2,DNAJB1,PPIH,FKBP5,AHSA1,VBP1,PFDN1,UGGT1,NUDC,MESD,DNAJA1,PPIF,HSPA4L,P3H1,CHORDC1,AIP…
	42	'de novo' protein folding	GO:0006458	0.000444	40	HSPE1,HSPA8,CCT2,HSPD1,HSPA1B,HSPA5,FKBP1A,HSPA2,PTGES3,ST13,HSPA9,ERO1A,DNAJB1,UGGT1
	42	chaperone-mediated protein folding	GO:0061077	4.19e-11	67	HSPE1,HSPB1,HSPB6,PPIB,HSPA8,CCT2,HSPA1B,PDIA4,HSPA5,PDCD5,CCT3,CCT6A,FKBP4,CCT7,HSPA2,CCT8,CCT4,CCT5,PTGES3,TCP1,ST13,HSPA9,CSNK2A1,CLU,ERO1A,DFFA,DNAJB1,FKBP5,P3H1,CHORDC1
	42	'de novo' post-translational protein folding	GO:0051084	0.0019736	36	HSPE1,HSPA8,CCT2,HSPA1B,HSPA5,HSPA2,PTGES3,ST13,HSPA9,ERO1A,DNAJB1,UGGT1
	42	chaperone cofactor-dependent protein refolding	GO:0051085	0.00621668	31	HSPE1,HSPA8,HSPA1B,HSPA5,HSPA2,PTGES3,ST13,HSPA9,ERO1A,DNAJB1
mRNA splicing	43	Processing of Capped Intron-Containing Pre-mRNA	REAC:R-HSA-72203	9.15e-16	276	HNRNPA2B1,HSPA8,PCBP1,HNRNPK,YBX1,SNRPD2,HNRNPA3,NUDT21,HNRNPA1,HNRNPL,PTBP1,HNRNPU,SNRPD1,HNRNPF,HNRNPH1,HNRNPR,SNRPD3,PCBP2,SF3B6,MAGOH,SRSF1,SNRPA1,SNRPE,DDX39B,HNRNPD,HNRNPH2,U2AF2,HNRNPC,PABPN1,LSM2,PPIL1,SRSF7,SEC13,SARNP,PRPF19,SNU13,PPIL3,SRSF3,TRA2B,SNRPG,HNRNPM,LSM8,DDX5,RBMX,EIF4A3,LSM7,SF3A1,PUF60,SNRPB2,LSM6,LSM3,DHX9,SF3B2,EIF4E,SNRPB,LSM4,SNRPC,EFTUD2,SRSF2,PPIH,SNRPA,SF3A3,POLR2H,…
	43	Metabolism of RNA	REAC:R-HSA-8953854	1.47e-49	701	RPLP2,HSPB1,YWHAZ,RPS21,YWHAB,HNRNPA2B1,RPS28,RPL12,RPS10,RPS12,HSPA8,RPLP1,RPS3,RPL30,RPS8,PCBP1,PSME2,RPSA,PSME1,HNRNPK,SET,HSD17B10,PSMA7,RPS19,PSMA5,PSMA6,RPS11,TRMT112,RPL5,PSMB1,ANP32A,YBX1,RPS3A,RPS27A,NCL,RPL13,SNRPD2,HNRNPA3,RAN,RPL8,RPS16,NUDT21,HNRNPA1,PSMA2,RPL23,HNRNPL,RPS15A,RPS13,KHSRP,PTBP1,HNRNPU,PSMC3,RPS17,SNRPD1,PSMA1,PSMB2,HNRNPF,PPP2CA,RPL7,RPL38,RPS7,PABPC1,RTRAF,HNRNPH1,RP…
	43	RNA Polymerase II Transcription Termination	REAC:R-HSA-73856	0.00300756	65	NUDT21,SNRPD3,MAGOH,SRSF1,SNRPE,DDX39B,U2AF2,PABPN1,SRSF7,SARNP,SRSF3,SNRPG,EIF4A3,SNRPB,SRSF2,SRSF9,SNRPF,SRSF11,CSTF2,SRSF6
	43	mRNA Splicing	REAC:R-HSA-72172	2.33e-20	209	HNRNPA2B1,HSPA8,PCBP1,HNRNPK,YBX1,SNRPD2,HNRNPA3,HNRNPA1,HNRNPL,PTBP1,HNRNPU,SNRPD1,HNRNPF,HNRNPH1,HNRNPR,SNRPD3,PCBP2,SF3B6,MAGOH,SRSF1,SNRPA1,SNRPE,DDX39B,HNRNPD,HNRNPH2,U2AF2,HNRNPC,LSM2,PPIL1,SRSF7,PRPF19,SNU13,PPIL3,SRSF3,TRA2B,SNRPG,HNRNPM,LSM8,DDX5,RBMX,EIF4A3,LSM7,SF3A1,PUF60,SNRPB2,LSM6,LSM3,DHX9,SF3B2,SNRPB,LSM4,SNRPC,EFTUD2,SRSF2,PPIH,SNRPA,SF3A3,POLR2H,SF1,CCDC12,SRSF9,PQBP1,SNRPF,SF3…
	43	mRNA Splicing - Minor Pathway	REAC:R-HSA-72165	6.27e-06	48	YBX1,SNRPD2,SNRPD1,SNRPD3,SF3B6,SRSF1,SNRPE,SRSF7,SNRPG,SF3B2,SNRPB,EFTUD2,SRSF2,POLR2H,SNRPF,SF3B1,SF3B3,SRSF6,DDX42,PRPF8,SNRNP200
	43	mRNA Splicing - Major Pathway	REAC:R-HSA-72163	1.82e-21	202	HNRNPA2B1,HSPA8,PCBP1,HNRNPK,YBX1,SNRPD2,HNRNPA3,HNRNPA1,HNRNPL,PTBP1,HNRNPU,SNRPD1,HNRNPF,HNRNPH1,HNRNPR,SNRPD3,PCBP2,SF3B6,MAGOH,SRSF1,SNRPA1,SNRPE,DDX39B,HNRNPD,HNRNPH2,U2AF2,HNRNPC,LSM2,PPIL1,SRSF7,PRPF19,SNU13,PPIL3,SRSF3,TRA2B,SNRPG,HNRNPM,LSM8,DDX5,RBMX,EIF4A3,LSM7,SF3A1,PUF60,SNRPB2,LSM6,LSM3,DHX9,SF3B2,SNRPB,LSM4,SNRPC,EFTUD2,SRSF2,PPIH,SNRPA,SF3A3,POLR2H,SF1,CCDC12,SRSF9,PQBP1,SNRPF,SF3…
Response to chemical stimulus	44	response to inorganic substance	GO:0010035	0.000295	530	SOD1,PARK7,TF,FABP1,PRDX2,PRDX1,TXN,MT2A,HP,ANXA1,CAT,RPS3,FGB,SOD2,VCP,SOD3,AKR1C3,CALM3,FBP1,FGG,HNRNPA1,PPP1CA,CRIP1,PPP2CA,FGA,IQGAP1,ANXA11,PRDX3,GPX1,NDRG1,CPNE3,MAPK1,ACO1,SUMO1,MAPK3,PDCD6,FBLN5,CAMK2D,NQO1,APOA4,SLC12A2,CPNE1,SEC31A,STK24,CDH1,CCS,THBS1,HAAO,DDI2,CLIC4,RTF2,EGLN1,PPP3CA,LGMN,PPIF,PRKAA1,PEF1,AOC1,ADD1,PPP5C,MMP9,TTN
	44	response to chemical	GO:0042221	5e-05	3975	SOD1,HSPE1,HSPB1,ENO1,PARK7,ACTB,PPIA,TF,GAPDH,FABP1,S100A9,VIM,S100P,PRDX2,UFM1,PRDX1,PKM,GSTP1,MZB1,PGK1,CALR,TXN,CA2,RACK1,PPIB,MT2A,ACTN4,PRDX6,HP,NPM1,P4HB,AGR2,APOA1,ANXA1,CHGA,CBR1,SAA1,PRDX5,HSPA8,CAT,RPS3,AKR1A1,FGB,TMSB4X,SOD2,HSPD1,VCP,HSPA1B,CST4,LTF,EIF5A,SOD3,UBE2L3,AKR1C3,HSP90B1,ENSA,CST1,HSP90AB1,DDAH1,CALM3,AZGP1,TPM1,ALDH1A1,GOT1,FLNA,HSP90AA1,RPS19,HSPA5,TXNDC17,CELA2A,YBX3,AP…
	44	response to organic substance	GO:0010033	0.000183	2775	SOD1,HSPE1,HSPB1,PARK7,ACTB,GAPDH,FABP1,S100A9,VIM,S100P,UFM1,PKM,GSTP1,MZB1,CALR,TXN,CA2,RACK1,MT2A,ACTN4,HP,NPM1,P4HB,AGR2,APOA1,ANXA1,HSPA8,CAT,RPS3,AKR1A1,FGB,TMSB4X,HSPD1,VCP,HSPA1B,LTF,EIF5A,UBE2L3,AKR1C3,HSP90B1,HSP90AB1,CALM3,ALDH1A1,GOT1,FLNA,HSP90AA1,HSPA5,TXNDC17,CELA2A,YBX3,APOA2,REG1A,EIF6,HMGB1,LAMTOR3,RHOA,FGG,PPBP,DPYSL3,PYCARD,CTSB,HNRNPA0,RAB11B,S100A8,RPL23,KHSRP,AKR1B10,HNRNPU…
	44	response to oxygen-containing compound	GO:1901700	0.00678476	1774	SOD1,PARK7,ACTB,FABP1,S100A9,VIM,PRDX2,PRDX1,PKM,GSTP1,MZB1,TXN,CA2,RACK1,HP,ANXA1,PRDX5,CAT,RPS3,AKR1A1,FGB,SOD2,VCP,LTF,SOD3,AKR1C3,HSP90B1,CALM3,TPM1,ALDH1A1,GOT1,FLNA,CELA2A,APOA2,REG1A,EIF6,HMGB1,LAMTOR3,RHOA,FGG,PPBP,PYCARD,HNRNPA0,RAB11B,S100A8,RPL23,AKR1B10,RBP4,MSN,IGFBP2,GRB2,FGA,AHSG,IQGAP1,ANXA11,PRDX3,PFKL,GCG,RAP1B,GOT2,GPX1,AKR1C1,JUP,HMGB2,EZR,PDCD4,LAMTOR1,GPX3,ADH5,SYAP1,CTSG,ST…
	44	cellular response to chemical stimulus	GO:0070887	0.00024	2691	SOD1,HSPB1,ENO1,PARK7,ACTB,PPIA,TF,GAPDH,FABP1,S100A9,VIM,PRDX2,UFM1,PRDX1,PKM,GSTP1,MZB1,PGK1,CALR,TXN,CA2,RACK1,PPIB,MT2A,ACTN4,PRDX6,NPM1,P4HB,AGR2,APOA1,ANXA1,CHGA,CBR1,SAA1,PRDX5,HSPA8,CAT,RPS3,AKR1A1,TMSB4X,SOD2,HSPD1,VCP,HSPA1B,LTF,EIF5A,SOD3,UBE2L3,AKR1C3,HSP90B1,DDAH1,TPM1,ALDH1A1,GOT1,FLNA,RPS19,HSPA5,TXNDC17,YBX3,GSTO1,FBP1,HMGB1,LAMTOR3,RHOA,PPBP,HNRNPA1,DPYSL3,PYCARD,CTSB,RAB11B,S100…
Interleukins signaling	45	Signaling by Interleukins	REAC:R-HSA-449147	2.71e-10	471	SOD1,PPIA,YWHAZ,ANXA2,VIM,BOLA2,CA1,CFL1,P4HB,HNRNPA2B1,ANXA1,SAA1,LCN2,ARF1,HSPA8,LCP1,SOD2,PSME2,PSME1,HSP90B1,IGHG4,CAPZA1,UBE2N,HSP90AA1,PSMA7,PSMA5,PSMA6,TALDO1,GSTO1,PSMB1,HMGB1,RPS27A,SKP1,PSMA2,CDC42,PSMC3,MTAP,PSMA1,PSMB2,HNRNPF,PPP2CA,MSN,MIF,PSMC4,PSMB9,RPLP0,PAK2,GRB2,PSMB4,SNRPA1,RAP1B,CNN2,PSMB3,PPP2R1A,PSMA4,CRK,PSMB8,TCP1,PSMC6,PSMD7,PDCD4,PSMC1,UBE2V1,CRKL,PSMC5,PSMC2,PSMA3,CTSG,…
	45	Cytokine Signaling in Immune system	REAC:R-HSA-1280215	2.09e-09	719	SOD1,PPIA,YWHAZ,ANXA2,VIM,BOLA2,CA1,CFL1,MT2A,P4HB,HNRNPA2B1,ANXA1,SAA1,LCN2,ARF1,HSPA8,LCP1,SOD2,PSME2,PSME1,HSP90B1,IGHG4,CAPZA1,UBE2N,FLNA,HSP90AA1,PSMA7,PSMA5,PSMA6,TALDO1,GSTO1,ELOB,PSMB1,HMGB1,RPS27A,SKP1,PSMA2,CDC42,PSMC3,MTAP,PSMA1,PSMB2,HNRNPF,PPP2CA,MSN,MIF,FLNB,PSMC4,PSMB9,RPLP0,PAK2,GRB2,PIN1,PSMB4,EIF4A1,SNRPA1,RAP1B,CNN2,EIF4A2,PSMB3,PPP2R1A,PSMA4,CRK,PSMB8,HLA-B,TCP1,PSMC6,PSMD7,EL…
	45	Interferon Signaling	REAC:R-HSA-913531	0.00926927	193	MT2A,UBE2N,FLNA,RPS27A,FLNB,PIN1,EIF4A1,EIF4A2,PSMB8,HLA-B,STAT1,HLA-DRB1,HLA-C,HLA-DRB5,SEC13,SUMO1,HLA-A,HLA-DRA,MAPK3,SAMHD1,EIF4A3,EIF4E,CAMK2D,KPNB1,ABCE1,TRIM25,PTPN6,EIF4G1,GBP2,PML,MX1, ,PDE12,KPNA3,KPNA2,ADAR,GBP1,NCAM1,CD44,ICAM1,TPR,NUP107,PLCG1
	45	ISG15 antiviral mechanism	REAC:R-HSA-1169408	0.00778535	70	UBE2N,RPS27A,FLNB,PIN1,EIF4A1,EIF4A2,STAT1,SEC13,MAPK3,EIF4A3,EIF4E,KPNB1,TRIM25,EIF4G1,MX1,KPNA3,KPNA2,TPR,NUP107,PLCG1
	45	Antiviral mechanism by IFN-stimulated genes	REAC:R-HSA-1169410	0.00244349	78	UBE2N,FLNA,RPS27A,FLNB,PIN1,EIF4A1,EIF4A2,STAT1,SEC13,MAPK3,EIF4A3,EIF4E,KPNB1,ABCE1,TRIM25,EIF4G1,MX1,PDE12,KPNA3,KPNA2,TPR,NUP107,PLCG1
Chylomicron organization	46	Chylomicron assembly	REAC:R-HSA-8963888	0.00064	10	P4HB,APOA1,APOA2,APOC3,APOE,APOA4,APOB
	46	Plasma lipoprotein assembly	REAC:R-HSA-8963898	0.00209246	18	P4HB,APOA1,APOA2,A2M,APOC3,APOE,APOA4,PRKACA,APOB
	46	Plasma lipoprotein assembly, remodeling, and clearance	REAC:R-HSA-174824	0.00924558	71	ALB,P4HB,APOA1,NPC2,APOA2,RPS27A,A2M,CLTC,APOC3,APOBR,APOE,AP2S1,APOA4,PRKACA,CLTA,AP2B1,HDLBP, ,APOB,LSR
	46	Plasma lipoprotein clearance	REAC:R-HSA-8964043	0.00515974	36	APOA1,NPC2,RPS27A,CLTC,APOBR,APOE,AP2S1,CLTA,AP2B1,HDLBP, ,APOB,LSR
	46	Chylomicron remodeling	REAC:R-HSA-8963901	0.00571612	10	APOA1,APOA2,APOC3,APOE,APOA4,APOB
Apoptosis	47	Apoptosis	REAC:R-HSA-109581	9.2e-23	176	YWHAZ,VIM,YWHAB,YWHAE,SFN,YWHAG,DYNLL2,DYNLL1,PSME2,PSME1,GSN,YWHAQ,CYCS,PSMA7,PSMA5,PSMA6,PSMB1,HMGB1,RPS27A,PSMA2,PSMC3,PSMA1,PSMB2,PSMC4,PSMB9,PAK2,PSMB4,BID,YWHAH,PSMB3,PSMA4,PSMB8,PSMC6,HMGB2,PSMD7,DBNL,PSMC1,SPTAN1,PSMC5,PSMC2,PSMA3,MAPK1,C1QBP,PSMD11,PSME3,CTNNB1,PSMD2,MAPK3,PSMD4,PSMD8,PSMB6,PSMD14,DIABLO,PSMD6,H1-3,PSMD10,DFFA,PSMD3,PSMD1,CASP6,PSMD9,NMT1,KPNB1,PSMB7,PLEC,DSG2,CASP7,PSMD…
	47	Apoptotic cleavage of cellular proteins	REAC:R-HSA-111465	0.000137	37	VIM,GSN,DBNL,SPTAN1,CTNNB1,CASP6,PLEC,DSG2,CASP7,STK24,CDH1,ACIN1,ADD1,DSP,LMNB1,PTK2
	47	Apoptotic execution phase	REAC:R-HSA-75153	2.04e-07	51	VIM,GSN,HMGB1,PAK2,HMGB2,DBNL,SPTAN1,CTNNB1,H1-3,DFFA,CASP6,KPNB1,PLEC,DSG2,CASP7,STK24,CDH1,H1-5,ACIN1,ADD1,DNM1L,DSP,LMNB1,PTK2
	47	Caspase-mediated cleavage of cytoskeletal proteins	REAC:R-HSA-264870	0.00034	12	VIM,GSN,DBNL,SPTAN1,CASP6,PLEC,CASP7,ADD1
	47	Programmed Cell Death	REAC:R-HSA-5357801	9.86e-22	208	YWHAZ,VIM,YWHAB,YWHAE,SFN,YWHAG,DYNLL2,DYNLL1,PSME2,PSME1,UBE2L3,GSN,YWHAQ,CYCS,HSP90AA1,PSMA7,PSMA5,PSMA6,PSMB1,HMGB1,RPS27A,PSMA2,PSMC3,PSMA1,PSMB2,PDCD6IP,PSMC4,PSMB9,CDC37,PAK2,PSMB4,BID,YWHAH,PSMB3,PSMA4,PSMB8,PSMC6,HMGB2,PSMD7,DBNL,PSMC1,SPTAN1,PSMC5,PSMC2,PSMA3,MAPK1,C1QBP,PSMD11,PSME3,CTNNB1,PSMD2,MAPK3,PSMD4,PSMD8,PSMB6,PSMD14,DIABLO,PSMD6,H1-3,PSMD10,DFFA,CHMP4B,PSMD3,PSMD1,CASP6,PSMD9,…
Nucleotide-sugar metabolic process	48	UDP-N-acetylglucosamine metabolic process	GO:0006047	0.00947384	14	GNPDA1,GFPT1,GNPNAT1,UAP1,PGM3,UAP1L1
	48	UDP-N-acetylglucosamine biosynthetic process	GO:0006048	0.00273405	9	GNPDA1,GFPT1,GNPNAT1,UAP1,PGM3,UAP1L1
	48	nucleotide-sugar biosynthetic process	GO:0009226	6.63e-06	19	UGDH,NANS,GMDS,GNPDA1,GFPT1,GFUS,GNPNAT1,GMPPB,MPI,UAP1,PGM3,UAP1L1
	48	nucleotide-sugar metabolic process	GO:0009225	0.00022	37	UGDH,NANS,GMDS,GNPDA1,GFPT1,GFUS,UGP2,GNPNAT1,GMPPB,MPI,UAP1,PGM3,UAP1L1
	48	amino sugar biosynthetic process	GO:0046349	0.00520622	11	GNPDA1,GFPT1,GNPNAT1,UAP1,PGM3,UAP1L1
Heat stress	49	Regulation of HSF1-mediated heat shock response	REAC:R-HSA-3371453	0.00452901	67	YWHAE,HSPA8,HSPA1B,HSPA5,HSPA2,HSPA4,RPA3,ST13,HSPH1,MAPK1,HSPA9,SEC13,MAPK3,CCAR2,DNAJB1,RPA1,HSPA4L,BAG3,TPR,NUP107
	49	Cellular response to heat stress	REAC:R-HSA-3371556	0.000128	87	YWHAE,HSPA8,VCP,HSPA1B,HSP90AB1,EEF1A1,HSP90AA1,HSPA5,FKBP4,CRYAB,HSPA2,HSPA4,RPA3,PTGES3,ST13,HSPH1,MAPK1,HSPA9,SEC13,MAPK3,CCAR2,DNAJB1,CAMK2D,RPA1,HSPA4L,BAG3,TPR,NUP107
	49	Attenuation phase	REAC:R-HSA-3371568	0.00144053	14	HSPA8,HSPA1B,HSP90AB1,HSP90AA1,FKBP4,HSPA2,PTGES3,DNAJB1
	49	HSF1-dependent transactivation	REAC:R-HSA-3371571	0.0054672	24	HSPA8,HSPA1B,HSP90AB1,HSP90AA1,FKBP4,CRYAB,HSPA2,PTGES3,DNAJB1,CAMK2D
	49	HSF1 activation	REAC:R-HSA-3371511	0.00034	12	YWHAE,VCP,HSP90AB1,EEF1A1,HSP90AA1,RPA3,PTGES3,RPA1
Extracellular matrix organization	50	Integrin cell surface interactions	REAC:R-HSA-216083	0.000182	84	LUM,ITGAM,AGRN
	50	Degradation of the extracellular matrix	REAC:R-HSA-1474228	0.00610739	140	CAST,CTSD,CTSB,A2M,CTSS,CAPNS1,TPSAB1,CAPN1,CTSG,CTSL,CAPN2,DCN,FN1,PRSS2,TIMP1,COL6A3,PLG,BSG,COL14A1,CDH1,FBN1,COL6A1,CMA1,COL6A2,COL1A1,COL12A1,CD44,NID1,HSPG2,LAMC1,MMP9,COL4A2,LAMB1,COL4A1
	50	Non-integrin membrane-ECM interactions	REAC:R-HSA-3000171	0.00489442	58	TTR,ACTN1,FN1,VTN,ITGB1,THBS1,DAG1,COL1A1,ITGB4,TNC,ITGA6,HSPG2,LAMC1,AGRN,COL4A2,LAMB1,COL4A1,ITGAV
	50	ECM proteoglycans	REAC:R-HSA-3000178	0.000507	75	DCN,LUM,HAPLN1,AGRN
	50	Extracellular matrix organization	REAC:R-HSA-1474244	6.81e-07	297	DCN,LUM,TPSAB1,HAPLN1,ITGAM,AGRN
Neutrophil degranulation	51	Class I MHC mediated antigen processing & presentation	REAC:R-HSA-983169	1.55e-05	380	S100A9,CALR,FGB,PDIA3,PSME2,PSME1,UBE2L3,UBE2N,PSMA7,PSMA5,UBA1,HSPA5,PSMA6,ELOB,PSMB1,HMGB1,RPS27A,SKP1,FGG,PSMA2,S100A8,PSMC3,PSMA1,CTSS,PSMB2,PSMC4,PSMB9,FGA,PSMB4,PSMB3,PSMA4,PSMB8,HLA-B,PSMC6,PSMD7,UBE2V2,ELOC,PSMC1,UBE2V1,PSMC5,PSMC2,PSMA3,CTSL,PSMD11,UBE2M,HLA-C,PSME3,SEC13,HLA-A,PSMD2,PSMD4,PSMD8,PSMB6,PSMD14,PSMD6,SEC22B,PSMD10,NPEPPS,CANX,PSMD3,PSMD1,PSMD9,PSMB7,UBA3,PSMD13,SEC31A,SEC23…
	51	Adaptive Immune System	REAC:R-HSA-1280218	3.53e-06	809	IGLC3,PPIA,YWHAZ,S100A9,TUBB4B,CALR,YWHAB,TUBA1C,TUBB4A,RAB7A,TUBB2A,ARF1,TUBA4A,FGB,PDIA3,DYNLL2,DYNLL1,PSME2,PSME1,UBE2L3,CAPZA1,UBE2N,IGKV3-20,PSMA7,PSMA5,UBA1,HSPA5,PSMA6,FKBP1A,ELOB,PSMB1,CTSD,HMGB1,RPS27A,CAPZB,ACTR1A,SKP1,FGG,IGLV3-21,CTSB,TUBB3,PSMA2,CDC42,S100A8,PSMC3,PSMA1,CTSS,PSMB2,PPP2CA,CAPZA2,CLTC,TUBB6,PSMC4,PSMB9,PAK2,FGA,IGHM,PSMB4,C3,RAP1B,PSMB3,PPP2R1A,IGKV3D-20,PSMA4,IGHV3-7,…
	51	Immune System	REAC:R-HSA-168256	3.16e-38	2051	SOD1,APRT,IGLC3,ACTB,FABP5,PPIA,YWHAZ,ALDOA,S100A9,ANXA2,VIM,S100P,TUBB,TUBB4B,PKM,BOLA2,GSTP1,CSTB,CA1,TTR,CALR,TXN,NIT2,CFL1,MT2A,PRDX6,YWHAB,HP,TUBA1C,P4HB,HNRNPA2B1,FTH1,ANXA1,PGAM1,NME2,TUBB4A,CHGA,RAB14,RAB7A,COTL1,SAA1,IDH1,TUBB2A,SERPINA1,ACTR3,LCN2,ARF1,PRDX4,HSPA8,CCT2,LCP1,CAT,TUBA4A,FGB,PDIA3,SOD2,EEF2,VCP,ITLN1,CAP1,DYNLL2,DYNLL1,NPC2,HSPA1B,SRP14,PSME2,LTF,LYZ,PSME1,UBE2L3,GSN,HSP90…
	51	Innate Immune System	REAC:R-HSA-168249	3.85e-63	1100	APRT,IGLC3,ACTB,FABP5,PPIA,ALDOA,S100A9,ANXA2,S100P,TUBB,TUBB4B,PKM,GSTP1,CSTB,TTR,TXN,NIT2,CFL1,PRDX6,HP,FTH1,PGAM1,NME2,CHGA,RAB14,RAB7A,COTL1,SAA1,IDH1,SERPINA1,ACTR3,LCN2,PRDX4,HSPA8,CCT2,CAT,FGB,EEF2,VCP,ITLN1,CAP1,DYNLL1,NPC2,HSPA1B,SRP14,PSME2,LTF,LYZ,PSME1,GSN,HSP90B1,IGHG4,HSP90AB1,CAPZA1,ATOX1,GDI2,FTL,UBE2N,S100A11,IGKV3-20,EEF1A1,VCL,IGHG2,HSP90AA1,PSMA7,PSMA5,PSMA6,PSMB1,CTSD,MYH9,HM…
	51	Neutrophil degranulation	REAC:R-HSA-6798695	3.71e-65	476	APRT,FABP5,PPIA,ALDOA,S100A9,ANXA2,S100P,TUBB,TUBB4B,PKM,GSTP1,CSTB,TTR,NIT2,PRDX6,HP,FTH1,PGAM1,NME2,RAB14,RAB7A,COTL1,IDH1,SERPINA1,LCN2,PRDX4,HSPA8,CCT2,CAT,EEF2,VCP,CAP1,DYNLL1,NPC2,HSPA1B,SRP14,LTF,LYZ,GSN,HSP90AB1,GDI2,FTL,S100A11,EEF1A1,VCL,HSP90AA1,PSMA5,PSMB1,CTSD,HMGB1,PIGR,PNP,LAMTOR3,MVP,RHOA,PPBP,PYCARD,CTSB,PSMA2,S100A8,PYGB,ALDOC,PSMC3,RNASE3,CTSS,TXNDC5,A1BG,MIF,ILF2,SERPINB1,APEH…
Ribosome biogenesis	52	rRNA processing	GO:0006364	0.00304271	222	RPS21,RPS28,RPS8,RPS19,TRMT112,RPL5,EIF6,RPS16,RPS17,RPL7,RPS7,RPS14,RPL27,RPS24,RPS27,RPL11,RPS6,RPS25,RPL14,SNU13,LSM6,RPL26,RPL35,RRS1, , ,SART1,PES1,FTSJ3,NOP2,NOLC1,RBM34,DKC1,YTHDF2,XRN2,DIS3
	52	ribosome biogenesis	GO:0042254	2.26e-07	327	RPS21,NPM1,RPS28,RPS12,RPS8,RPSA,RPS19,RPS11,TRMT112,RPL5,EIF6,RPS3A,RAN,RPS16,RPS15A,RPS13,RPS17,RPL7,RPS7,RPS14,RPS4X,RPLP0,XRCC5,RPL27,RPL23A,RPS24,RPS27,RPL6,RPL11,RPS9,RPS5,RPS6,RPS25,C1QBP,RPL14,EIF1AX,SNU13,SERBP1,EIF2A,GLUL,LSM6,RPL26,ABCE1,DDX3X,RPL35,RRS1,EIF5B,RPL10,NOP16, ,RPS23, ,EIF5, ,SART1,PES1,FTSJ3,NOP2,NOLC1,RBM34,DKC1,YTHDF2,XRN2,EFL1,DIS3
	52	ribosomal small subunit biogenesis	GO:0042274	0.000212	103	RPS21,NPM1,RPS28,RPS12,RPS8,RPSA,RPS19,RPS11,RPS3A,RPS16,RPS15A,RPS13,RPS17,RPS7,RPS14,RPS4X,XRCC5,RPS24,RPS27,RPS9,RPS5,RPS6,RPS25,SNU13,LSM6,RRS1,RPS23
	52	rRNA metabolic process	GO:0016072	0.00152869	261	RPS21,RPS28,RPS8,RPS19,TRMT112,RPL5,EIF6,NCL,RPS16,RPS17,RPL7,RPS7,RPS14,RPL27,RPS24,RPS27,RPL11,RPS6,RPS25,RPL14,SNU13,CAVIN1,TRIR, ,LSM6,RPL26,MARS1,RPL35,RRS1, ,TCOF1, ,EXOSC6,SART1,PES1,FTSJ3,NOP2,NOLC1,RBM34,DKC1,YTHDF2,XRN2,DIS3
	52	ncRNA metabolic process	GO:0034660	0.0025989	621	RPS21,HNRNPA2B1,RPS28,RPS8,HSD17B10,RPS19,TRMT112,RPL5,ELOB,EIF6,NCL,RPS16,WARS1,KHSRP,RPS17,RPL7,RPS7,RTRAF,RPS14,SSB,GON7,RPL27,RPS24,RPS27,DARS1,RPL11,SND1,RPS6,DDX17,ELOC,RPS25,RTCB,FARSB,RPL14,GARS1,SNU13,AARS1,SRSF3,EPRS1,RARS1,DDX5,CAVIN1,SARS1,TRIR, ,QARS1,DDX1,LSM6,KARS1,NARS1,RPL26,MARS1,METTL1,FARSA,NSUN2,TARS1,RPL35,RRS1,HARS1,TSN,YARS1, ,VARS1,TSNAX,SRRT,PRKRA,ZBTB8OS,TCOF1,IARS1, ,C…
Response to ROS	53	cellular response to oxygen radical	GO:0071450	0.000496	21	SOD1,PRDX2,PRDX1,SOD2,SOD3,FBLN5,NQO1,APOA4,CCS
	53	cellular response to superoxide	GO:0071451	0.000496	21	SOD1,PRDX2,PRDX1,SOD2,SOD3,FBLN5,NQO1,APOA4,CCS
	53	removal of superoxide radicals	GO:0019430	0.000262	19	SOD1,PRDX2,PRDX1,SOD2,SOD3,FBLN5,NQO1,APOA4,CCS
	53	response to oxygen radical	GO:0000305	0.000851	25	SOD1,PRDX2,PRDX1,SOD2,SOD3,FBLN5,NQO1,APOA4,CCS
	53	response to superoxide	GO:0000303	0.000496	24	SOD1,PRDX2,PRDX1,SOD2,SOD3,FBLN5,NQO1,APOA4,CCS
Cyclin B-Cdk1 complex	54	Intrinsic Pathway for Apoptosis	REAC:R-HSA-109606	0.00199776	54	YWHAZ,YWHAB,YWHAE,SFN,YWHAG,DYNLL2,DYNLL1,YWHAQ,CYCS,BID,YWHAH,MAPK1,C1QBP,MAPK3,DIABLO,NMT1,CASP7,BAX
	54	SARS-CoV-1 targets host intracellular signalling and regulatory pathways	REAC:R-HSA-9735871	0.000366	15	YWHAZ,YWHAB,YWHAE,SFN,YWHAG,YWHAQ,UBE2I,YWHAH,PSMC6
	54	SARS-CoV-2 targets host intracellular signalling and regulatory pathways	REAC:R-HSA-9755779	0.00283595	12	YWHAZ,YWHAB,YWHAE,SFN,YWHAG,YWHAQ,YWHAH
	54	Activation of BAD and translocation to mitochondria	REAC:R-HSA-111447	0.00253634	15	YWHAZ,YWHAB,YWHAE,SFN,YWHAG,YWHAQ,BID,YWHAH
	54	Chk1/Chk2(Cds1) mediated inactivation of Cyclin B:Cdk1 complex	REAC:R-HSA-75035	0.00515974	13	YWHAZ,YWHAB,YWHAE,SFN,YWHAG,YWHAQ,YWHAH
Wound healing	55	negative regulation of wound healing	GO:0061045	0.00674772	70	FGB,FGG,APOH,F2,FGA,APCS,EPPK1,CRK,KNG1,CD9,HRG,VTN,APOE,PLG,SLC12A2,THBS1,CEACAM1
	55	regulation of wound healing	GO:0061041	0.00155066	126	ANXA1,FGB,FGG,APOH,VIL1,F2,FGA,APCS,EPPK1,CRK,KNG1,CD9,HRG,VTN,REG3A,APOE,PLG,ITGB1,SLC12A2,FERMT2,MYLK,THBS1,SRSF6,CEACAM1,EMILIN1,ENPP4,PTK2
	55	regulation of response to wounding	GO:1903034	0.00222932	162	ANXA1,FGB,FGG,APOH,VIL1,F2,FGA,APCS,EPPK1,CRK,KNG1,GRN,CD9,HRG,VTN,REG3A,APOE,PLG,ITGB1,SLC12A2,FERMT2,MYLK,STK24,THBS1,PTPN6,SRSF6,CEACAM1,EMILIN1,ENPP4,PTK2
	55	negative regulation of coagulation	GO:0050819	0.0062402	52	FGB,FGG,APOH,F2,FGA,KNG1,CD9,HRG,VTN,APOE,PLG,PROCR,THBS1,CEACAM1
Lamellipodium organization	56	lamellipodium organization	GO:0097581	0.000464	90	ACTR3,VCL,PHPT1,CAPZB,VIL1,CDC42,ARPC2,CORO1B,ACTR2,RAC2,RAC1,TWF2,FSCN1,CORO1C,HRG,SNX2,TWF1,CTTN,ITGB1,SNX1,WASF2,CD44
	56	regulation of lamellipodium assembly	GO:0010591	0.00457136	39	ACTR3,CAPZB,CDC42,ARPC2,ACTR2,RAC2,RAC1,TWF2,FSCN1,HRG,TWF1,WASF2
	56	regulation of lamellipodium organization	GO:1902743	0.000793	51	ACTR3,CAPZB,VIL1,CDC42,ARPC2,CORO1B,ACTR2,RAC2,RAC1,TWF2,FSCN1,CORO1C,HRG,TWF1,WASF2,CD44
	56	positive regulation of lamellipodium organization	GO:1902745	0.00270655	36	ACTR3,VIL1,CDC42,ARPC2,CORO1B,ACTR2,RAC2,RAC1,TWF2,FSCN1,CORO1C,WASF2
Negative regulazion of catabolism	57	negative regulation of ubiquitin-dependent protein catabolic process	GO:2000059	0.000467	53	PARK7,HSP90AB1,RPL5,RPL23,RPS7,RPL11,CSNK2A1,USP14,CCAR2,EIF3H,USP7,PML,BAG6,SGTA,UBXN1,MAP1A
	57	negative regulation of catabolic process	GO:0009895	5.55e-07	343	PARK7,ANXA2,HP,DAP,HSP90AB1,FLNA,YBX3,APOA2,RPL5,FBP1,YBX1,SNX12,HNRNPA0,RPL23,HNRNPU,RPS7,SYNCRIP,PABPC1,ELAVL1,CST3,PIN1,HNRNPD,HNRNPAB,RPL11,ALAD,APOC3,HNRNPC,CSNK2A1,USP14,PHB,QSOX1,SNX3,TAF15,SEC22B,CCAR2,SCFD1,TIMP1,DFFA,MAPK14,DHX9,TARDBP,METTL1,EIF3H,NQO1,NSUN2,USP7,CIRBP,THRAP3,RBM47,EIF4G1,FUS,PML,IGF2BP3,PSMF1,SF3B3,PRKAA1,BAG6,SGTA,UBXN1,SNRNP70,PKP3, ,CSDE1,A1CF,DKC1,MAP1A,GOLGA2
	57	negative regulation of proteolysis involved in protein catabolic process	GO:1903051	0.00171974	68	PARK7,HSP90AB1,RPL5,RPL23,RPS7,RPL11,ALAD,CSNK2A1,USP14,CCAR2,EIF3H,USP7,PML,PSMF1,BAG6,SGTA,UBXN1,MAP1A
	57	negative regulation of protein catabolic process	GO:0042177	0.00115319	112	PARK7,ANXA2,HSP90AB1,FLNA,SNX12,CST3,PIN1,RPL11,ALAD,USP14,PHB,SNX3,CCAR2,TIMP1,EIF3H,NQO1,USP7,PSMF1,SF3B3,BAG6,SGTA,UBXN1,SNRNP70, ,MAP1A
Antigen processing and presentation	58	antigen processing and presentation of exogenous peptide antigen	GO:0002478	0.00935515	37	CTSD,CTSS,CTSL,HLA-DRB1,HLA-DRB5,HLA-A,HLA-DRA,DNM2,LGMN, ,LNPEP
	58	antigen processing and presentation of peptide antigen	GO:0048002	0.00261248	67	CALR,PDIA3,CTSD,PYCARD,CTSS,HLA-B,CTSL,HLA-DRB1,HLA-C,HLA-DRB5,HLA-A,HLA-DRA,DNM2,ERAP1,LGMN, ,TAPBP,LNPEP
	58	antigen processing and presentation	GO:0019882	0.000643	114	CALR,PDIA3,CTSD,PYCARD,CTSS,HLA-B,CTSL,HLA-DRB1,HLA-C,HLA-DRB5,HLA-A,HLA-DRA,RAB8B,RAB5B,CTSH,RAB10,CD74,RAB6A,DNM2,THBS1,ERAP1,LGMN,RAB27A, ,TAPBP,LNPEP
	58	antigen processing and presentation of peptide or polysaccharide antigen via MHC class II	GO:0002504	0.00706549	36	CTSD,PYCARD,CTSS,CTSL,HLA-DRB1,HLA-DRB5,HLA-DRA,DNM2,THBS1,LGMN,
Protein ubiquitination	59	regulation of protein modification by small protein conjugation or removal	GO:1903320	0.00303377	254	PARK7,PPIA,RPS3,VCP,HSPA1B,UBE2L3,HSP90AB1,UBE2N,HSP90AA1,RPL5,FKBP1A,SKP1,RPL23,RPS7,UBE2I,PIN1,RPL11,RPS2,OTUB1,U2AF2,UBE2V2,UBE2V1,CTNNB1,BUB3,PDCD6,COPS8,PSMD10,UBA2,UBQLN1,DDX3X,ARRB1,GPS1,DNAJA1,PEF1,UFL1,BCL10,UBXN1,COPS6,SQSTM1, ,ARRB2, ,HUWE1
	59	regulation of protein modification process	GO:0031399	0.00173509	1385	SOD1,HSPB1,PARK7,ACTB,PPIA,GSTP1,DBI,TXN,RACK1,YWHAB,NPM1,YWHAE,SFN,YWHAG,RPS3,VCP,ITLN1,HSPA1B,LTF,UBE2L3,HSP90B1,ENSA,HSP90AB1,SET,CALM3,UBE2N,HSP90AA1,RPL5,FKBP1A,SKP1,MVP,RHOA,PYCARD,WARS1,RPL23,PTBP1,F2,PPP2CA,SLC9A3R1,MIF,RPS7,RTRAF,LGALS3,XRCC6,ERP29,UBE2I,NNMT,MYDGF,CDC37,PAK2,PIN1,IQGAP1,XRCC5,CSNK2B,C3,FBLN1,PPP2R1A,RAC1,RPL11,RPS2,OTUB1,U2AF2,UBE2V2,PDCD4,UBE2V1,CRKL,SYAP1,MAPK1,PRKAR2…
	59	regulation of protein ubiquitination	GO:0031396	0.00437707	215	PARK7,PPIA,RPS3,HSPA1B,UBE2L3,HSP90AB1,UBE2N,HSP90AA1,RPL5,FKBP1A,SKP1,RPL23,RPS7,PIN1,RPL11,RPS2,OTUB1,U2AF2,UBE2V2,UBE2V1,CTNNB1,BUB3,PDCD6,PSMD10,UBQLN1,DDX3X,ARRB1,DNAJA1,PEF1,UFL1,BCL10,UBXN1,SQSTM1, ,ARRB2, ,HUWE1
	59	regulation of post-translational protein modification	GO:1901873	0.000592	331	PARK7,PPIA,RPS3,VCP,HSPA1B,UBE2L3,HSP90AB1,SET,UBE2N,HSP90AA1,RPL5,FKBP1A,SKP1,RPL23,RPS7,UBE2I,PIN1,RPL11,RPS2,OTUB1,U2AF2,UBE2V2,UBE2V1,CTNNB1,BUB3,PDCD6,COPS8,PSMD10,UBA2,UBQLN1,CAMK2D,DDX3X,ARRB1,DDX21,SF3B1,GPS1,WDR5,DR1,DEK,HCFC1,DNAJA1,PML,P3H1,PEF1,UFL1,BCL10,UBXN1,COPS6,SQSTM1,MYO1C, ,ARRB2, ,MUC1,HUWE1,
Krebs cycle	60	cellular respiration	GO:0045333	0.00744114	244	PARK7,MDH2,COX6B1,VCP,ATP5PF,CYCS,ATP5F1B,SUCLG2,CHCHD2,COA6,ETFA,COX5B,ATP5F1A,COX5A,UQCR10,MDH1,ACO2,ACO1,UQCRH,ETFB,ATP5PO,ATP5PD, ,ATP5ME,CHCHD5,FH,PDHB,DLST,SUCLG1,NDUFA5,MT-CO2,CS,PPIF,NDUFV2,PDE12,ATP5F1C,OGDH,NDUFV1
	60	aerobic respiration	GO:0009060	0.00338034	196	PARK7,MDH2,COX6B1,VCP,ATP5PF,CYCS,ATP5F1B,SUCLG2,CHCHD2,COA6,COX5B,ATP5F1A,COX5A,UQCR10,MDH1,ACO2,ACO1,UQCRH,ATP5PO,ATP5PD, ,ATP5ME,FH,PDHB,DLST,SUCLG1,NDUFA5,MT-CO2,CS,PPIF,NDUFV2,PDE12,ATP5F1C,OGDH,NDUFV1
	60	generation of precursor metabolites and energy	GO:0006091	1.97e-06	514	OGDH,ADH1C,ADH1B,ATP5PO,PGM1,PDHB,MT-CO2,CHCHD5
	60	The citric acid (TCA) cycle and respiratory electron transport	REAC:R-HSA-1428517	0.00985871	177	OGDH,ATP5PO,PDHB,MT-CO2
	66	tricarboxylic acid metabolic process	GO:0072350	0.000578	15	IDH1,IDH2,ACO2,ASS1,GLUD1,ACLY,ACO1,PCK1
	66	Pyruvate metabolism and Citric Acid (TCA) cycle	REAC:R-HSA-71406	0.000203	54	LDHA,MDH2,GLO1,LDHB,SUCLG2,IDH2,FAHD1,ACO2,VDAC1,DLD,BSG,FH,PDHB,DLST,SUCLG1,CS,PDHA1,ME2,DLAT,OGDH
	66	Citric acid cycle (TCA cycle)	REAC:R-HSA-71403	8.49e-05	22	MDH2,SUCLG2,IDH2,FAHD1,ACO2,DLD,FH,DLST,SUCLG1,CS,ME2,OGDH
	66	tricarboxylic acid cycle	GO:0006099	0.00103992	34	MDH2,SUCLG2,MDH1,ACO2,ACO1,FH,PDHB,DLST,SUCLG1,CS,OGDH
ALK signaling in cancer	61	Signaling by ALK in cancer	REAC:R-HSA-9700206	3.1e-09	53	NPM1,TPM4,ATIC,VCL,MYH9,SKP1,MSN,CLTC,TPM3,GRB2,EEF1G,RPS6,RRBP1,MAPK1,KIF5B,MAPK3,FN1,TFG,EML4,SEC31A,DCTN1,LMO7,STRN,SQSTM1,CARS1,TPR,PLCG1
	61	Diseases of signal transduction by growth factor receptors and second messengers	REAC:R-HSA-5663202	4.08e-09	417	PEBP1,ACTB,YWHAB,NPM1,TPM4,ATIC,FGB,VCP,PSME2,PSME1,VCL,HSP90AA1,PSMA7,PSMA5,PSMA6,FKBP1A,PSMB1,MYH9,TLN1,RPS27A,SKP1,FGG,PSMA2,PSMC3,PSMA1,PSMB2,PPP2CA,MSN,CLTC,PSMC4,TPM3,PSMB9,CDC37,GRB2,FGA,PPP1CB,EEF1G,IQGAP1,PSMB4,RAP1B,PSMB3,PPP2R1A,PSMA4,RAC2,RAC1,PSMB8,LMNA,SND1,PSMC6,RPS6,PSMD7,PSMC1,RRBP1,PSMC5,PSMC2,PSMA3,STAT1,MAPK1,PSMD11,KIF5B,PSME3,CTNNB1,PSMD2,MAPK3,PSMD4,PHB,PSMD8,PSMB6,PSMD14,P…
	61	Nuclear events stimulated by ALK signaling in cancer	REAC:R-HSA-9725371	0.00209246	18	NPM1,SKP1,CLTC,RPS6,MAPK1,KIF5B,MAPK3,FN1,EML4
	61	Signaling by ALK fusions and activated point mutants	REAC:R-HSA-9725370	3.1e-09	53	NPM1,TPM4,ATIC,VCL,MYH9,SKP1,MSN,CLTC,TPM3,GRB2,EEF1G,RPS6,RRBP1,MAPK1,KIF5B,MAPK3,FN1,TFG,EML4,SEC31A,DCTN1,LMO7,STRN,SQSTM1,CARS1,TPR,PLCG1
Translation regulation	62	negative regulation of nuclear-transcribed mRNA catabolic process, deadenylation-dependent decay	GO:1900152	0.00246074	12	YBX1,HNRNPU,SYNCRIP,PABPC1,HNRNPD,DHX9,CSDE1
	62	CRD-mediated mRNA stabilization	GO:0070934	0.000121	11	YBX1,HNRNPU,SYNCRIP,PABPC1,HNRNPD,DHX9,IGF2BP3,CSDE1
	62	positive regulation of cytoplasmic translation	GO:2000767	2.88e-05	15	PKM,CNBP,YBX3,YBX1,HNRNPU,SYNCRIP,PABPC1,HNRNPD,DHX9,CSDE1
	62	regulation of cytoplasmic translation	GO:2000765	0.000657	32	SH3BGRL,PKM,CNBP,YBX3,YBX1,HNRNPU,SYNCRIP,PABPC1,HNRNPD,RPL13A,DHX9,CSDE1,YTHDF2
Purine biosynthesis	63	purine nucleobase metabolic process	GO:0006144	0.00109437	20	APRT,TTR,PAICS,HPRT1,GART,GMPS,SHMT1,ADK
	63	nucleobase metabolic process	GO:0009112	0.00155436	35	APRT,TTR,PAICS,HPRT1,CDA,GART,GMPS,SHMT1,CTPS1,ADK
	63	purine nucleobase biosynthetic process	GO:0009113	0.00273405	10	APRT,PAICS,HPRT1,GART,GMPS,SHMT1
	63	nucleobase biosynthetic process	GO:0046112	0.00686166	18	APRT,PAICS,HPRT1,GART,GMPS,SHMT1,CTPS1
RHO GTPase signaling	64	RHO GTPase Effectors	REAC:R-HSA-195258	3.22e-09	319	ACTB,YWHAZ,S100A9,TUBB4B,CFL1,YWHAB,PFN1,TUBA1C,YWHAE,MYL9, 2B,TUBB4A,TUBB2A,ACTR3,SFN,YWHAG,MYL6,TUBA4A,DYNLL2,DYNLL1,H4C1,YWHAQ,FLNA,MYH9,RHOA,TUBB3,CDC42,S100A8,PPP2CA,H2AC20,TUBB6,MYH11,RHOC,ARPC2,PAK2,PPP1CB,PIN1,IQGAP1,ARPC1B,MAPRE1,YWHAH,RPS27,PPP2R1A,ACTR2,RAC2,RAC1,MAPK1,ARPC1A,KIF5B,ARPC4,CTNNB1,SEC13,H2BC21,MAPK3,BUB3,MYH14,ARPC5,PFN2,ARPC3,MAPK14,CTNNA1,TAX1BP3,WASL,CTTN,ITGB1,PAK1,MY…
	64	RHO GTPases Activate Formins	REAC:R-HSA-5663220	0.00370682	136	ACTB,TUBB4B,PFN1,TUBA1C,TUBB4A,TUBB2A,TUBA4A,DYNLL2,DYNLL1,RHOA,TUBB3,CDC42,PPP2CA,TUBB6,RHOC,MAPRE1,RPS27,PPP2R1A,RAC1,SEC13,BUB3,PFN2,ITGB1,DYNC1LI1,DYNC1I2,DYNC1H1,NUDC,RCC2,PAFAH1B1,DYNC1LI2,RANGAP1,INCENP,NUP107,DIAPH1
	64	Signaling by Rho GTPases	REAC:R-HSA-194315	6.43e-07	702	HSPE1,ACTB,CKB,YWHAZ,S100A9,VIM,TUBB4B,CFL1,YWHAB,BASP1,PFN1,TUBA1C,YWHAE,MYL9, 2B,ARHGDIB,TUBB4A,TPM4,RAB7A,TUBB2A,ACTR3,SFN,YWHAG,CCT2,MYL6,TUBA4A,VCP,DYNLL2,DYNLL1,ACTN1,H4C1,YWHAQ,HSP90AB1,FLNA,HSP90AA1,MYH9,CAPZB,RHOA,TUBB3,CDC42,S100A8,CCT6A,STIP1,PPP2CA,CCT7,H2AC20,CLTC,TUBB6,MYH11,TXNL1,RHOC,ARPC2,TPM3,ARHGDIA,CDC37,PAK2,NSFL1C,PPP1CB,PIN1,HINT2,IQGAP1,ARPC1B,MAPRE1,YWHAH,DDX39B,EFHD2,RPS…
	64	Signaling by Rho GTPases, Miro GTPases and RHOBTB3	REAC:R-HSA-9716542	1.49e-06	717	HSPE1,ACTB,CKB,YWHAZ,S100A9,VIM,TUBB4B,CFL1,YWHAB,BASP1,PFN1,TUBA1C,YWHAE,MYL9, 2B,ARHGDIB,TUBB4A,TPM4,RAB7A,TUBB2A,ACTR3,SFN,YWHAG,CCT2,MYL6,TUBA4A,VCP,DYNLL2,DYNLL1,ACTN1,H4C1,YWHAQ,HSP90AB1,FLNA,HSP90AA1,MYH9,CAPZB,RHOA,TUBB3,CDC42,S100A8,CCT6A,PLIN3,STIP1,PPP2CA,CCT7,H2AC20,CLTC,TUBB6,MYH11,TXNL1,RHOC,ARPC2,TPM3,ARHGDIA,CDC37,PAK2,NSFL1C,PPP1CB,PIN1,HINT2,IQGAP1,ARPC1B,MAPRE1,YWHAH,DDX39B,EFH…
Autophagy	65	Autophagy	REAC:R-HSA-9612973	0.00507653	149	PARK7,VIM,TUBB4B,TUBA1C,TUBB4A,TUBB2A,HSPA8,TUBA4A,VCP,DYNLL2,DYNLL1,HSP90AB1,UBE2N,EEF1A1,HSP90AA1,RNASE1,RPS27A,LAMTOR3,TUBB3,PLIN3,TUBB6,CSNK2B,UBE2V1,LAMTOR1,VDAC1,LAMTOR5,CSNK2A1,CHMP4B,DYNC1LI1,DYNC1I2,DYNC1H1,PRKAA1,LAMP2,ATG3,SQSTM1,DYNC1LI2
	65	Chaperone Mediated Autophagy	REAC:R-HSA-9613829	0.00254035	22	PARK7,VIM,HSPA8,HSP90AB1,EEF1A1,HSP90AA1,RNASE1,RPS27A,PLIN3,LAMP2
	65	Selective autophagy	REAC:R-HSA-9663891	0.000204	80	PARK7,VIM,TUBB4B,TUBA1C,TUBB4A,TUBB2A,HSPA8,TUBA4A,VCP,DYNLL2,DYNLL1,UBE2N,HSP90AA1,RPS27A,TUBB3,PLIN3,TUBB6,CSNK2B,UBE2V1,VDAC1,CSNK2A1,DYNC1LI1,DYNC1I2,DYNC1H1,SQSTM1,DYNC1LI2
	65	Aggrephagy	REAC:R-HSA-9646399	5.44e-06	44	PARK7,VIM,TUBB4B,TUBA1C,TUBB4A,TUBB2A,TUBA4A,VCP,DYNLL2,DYNLL1,UBE2N,HSP90AA1,RPS27A,TUBB3,TUBB6,UBE2V1,DYNC1LI1,DYNC1I2,DYNC1H1,DYNC1LI2
Hemostasis	67	Hemostasis	REAC:R-HSA-109582	9.58e-07	672	SOD1,ALB,IGLC3,TAGLN2,ACTB,PPIA,TF,YWHAZ,ALDOA,IGHA1,ANXA2,TUBB4B,CFL1,ACTN4,PFN1,TUBA1C,APOA1,TUBB4A,JCHAIN,ANXA5,TUBB2A,SERPINA1,TUBA4A,FGB,TMSB4X,WDR1,CAP1,ACTN1,IGHA2,CAPZA1,IGKV3-20,FLNA,VCL,HSPA5,HBG1,TLN1,CAPZB,GNG12,SRI,RHOA,FGG,APOH,PPBP,IGLV3-21,TUBB3,CDC42,F2,MANF,A2M,S100A10,A1BG,PPP2CA,MIF,CAPZA2,TUBB6,SERPINB6,FGA,AHSG,ORM2,IGHM,ORM1,RAP1B,PPP2R1A,IGKV3D-20,LGALS3BP,IGHV3-7,CRK,RAC2…
	67	Platelet degranulation	REAC:R-HSA-114608	9.85e-17	125	SOD1,ALB,TAGLN2,PPIA,TF,ALDOA,CFL1,ACTN4,PFN1,APOA1,ANXA5,SERPINA1,TUBA4A,FGB,TMSB4X,WDR1,CAP1,ACTN1,FLNA,VCL,HSPA5,TLN1,FGG,APOH,PPBP,MANF,A2M,A1BG,FGA,AHSG,ORM2,ORM1,LGALS3BP,CALU,PSAP,CLEC3B,OLA1,SERPINA3,KNG1,CLU,QSOX1,FN1,CD9,HRG,TIMP1,CYRIB,SPARC,PLG,ITIH4,THBS1,F13A1,ECM1,SERPING1,FERMT3,LAMP2,PROS1,APP,TTN
	67	Platelet activation, signaling and aggregation	REAC:R-HSA-76002	1.53e-11	258	SOD1,ALB,TAGLN2,PPIA,TF,YWHAZ,ALDOA,CFL1,ACTN4,PFN1,APOA1,ANXA5,SERPINA1,TUBA4A,FGB,TMSB4X,WDR1,CAP1,ACTN1,FLNA,VCL,HSPA5,TLN1,GNG12,RHOA,FGG,APOH,PPBP,CDC42,F2,MANF,A2M,A1BG,FGA,AHSG,ORM2,ORM1,RAP1B,LGALS3BP,CRK,RAC2,RAC1,CALU,PSAP,MAPK1,CLEC3B,OLA1,GNB1,MAPK3,SERPINA3,KNG1,CLU,QSOX1,FN1,CD9,HRG,TIMP1,MAPK14,CYRIB,SPARC,PLG,ARRB1,GNB2,RHOG,ITIH4,GNAI2,THBS1,PTPN6,F13A1,ECM1,SERPING1,FERMT3,CSK,L…
	67	Response to elevated platelet cytosolic Ca2+	REAC:R-HSA-76005	9.05e-16	130	SOD1,ALB,TAGLN2,PPIA,TF,ALDOA,CFL1,ACTN4,PFN1,APOA1,ANXA5,SERPINA1,TUBA4A,FGB,TMSB4X,WDR1,CAP1,ACTN1,FLNA,VCL,HSPA5,TLN1,FGG,APOH,PPBP,MANF,A2M,A1BG,FGA,AHSG,ORM2,ORM1,LGALS3BP,CALU,PSAP,CLEC3B,OLA1,SERPINA3,KNG1,CLU,QSOX1,FN1,CD9,HRG,TIMP1,CYRIB,SPARC,PLG,ITIH4,THBS1,F13A1,ECM1,SERPING1,FERMT3,LAMP2,PROS1,APP,TTN
RHO GTPase	68	RHO GTPases activate PAKs	REAC:R-HSA-5627123	4.63e-08	21	MYL9, 2B,MYL6,FLNA,MYH9,CDC42,MYH11,PAK2,PPP1CB,RAC1,MYH14,CTTN,PAK1,MYLK,PPP1R12A
	68	RHO GTPases Activate ROCKs	REAC:R-HSA-5627117	1.08e-05	19	CFL1,MYL9, 2B,MYL6,MYH9,RHOA,MYH11,RHOC,PPP1CB,MYH14,PAK1,PPP1R12A
	68	Semaphorin interactions	REAC:R-HSA-373755	0.00624707	64	CFL1,MYL9, 2B,MYL6,DPYSL2,HSP90AB1,HSP90AA1,MYH9,TLN1,RHOA,DPYSL3,MYH11,RHOC,PAK2,RAC1,MYH14,ITGB1,PAK1,CRMP1
	68	RHO GTPases activate CIT	REAC:R-HSA-5625900	9.21e-05	19	MYL9, 2B,MYL6,MYH9,RHOA,MYH11,RHOC,PPP1CB,RAC1,MYH14,PPP1R12A
Golgi vescicle transport	69	vesicle budding from membrane	GO:0006900	1.99e-05	82	ANXA2,RAB7A,RAB1A,S100A10,SEC13,PDCD6,TMED10,SNX3,CHMP4B,WASL,CHMP5,SAR1A,VAPB,TMED9,SEC31A,SEC23A,SEC24C,ARFGAP2,VAPA,VPS4A,PEF1,ARFGAP3,SEC24D,TRAPPC3,MYO18A
	69	COPII-coated vesicle budding	GO:0090114	0.00621668	43	RAB1A,SEC13,PDCD6,TMED10,SAR1A,VAPB,SEC31A,SEC23A,SEC24C,VAPA,PEF1,SEC24D,TRAPPC3
	69	endoplasmic reticulum to Golgi vesicle-mediated transport	GO:0006888	0.000389	133	RAB1A,RAB1B,COPE,ARF4,RAB2A,COPA,COPB2,ARCN1,SEC13,HYOU1,PDCD6,COPG1,TMED10,LMAN2,SEC22B,SCFD1,TFG,SAR1A,VAPB,TMED9,SEC31A,COPB1,SEC23A,SEC24C,VAPA,USO1,PEF1,SEC24D,TRAPPC3,SEC16A,ANK1,GOLGA2
	69	Golgi vesicle transport	GO:0048193	7.26e-06	301	RACK1,RAB14,RAB1A,SNX12,RAB1B,COPE,COPZ1,ARF4,RAB2A,PITPNB,NAPA,ARL3,COPA,COPB2,ARCN1,SEC13,HYOU1,RAB8A,RAB8B,PDCD6,RAB10,COPG1,TMED10,SNX3,LMAN2,SEC22B,SCFD1,SNX2,TFG,RAB6A,SAR1A,VAPB,DNM2,TMED9,LAMP1,RABIF,SEC31A,RAB6C,COPB1,SEC23A,SCAMP3,SPTBN1,SNX1,SEC24C,NSF,ARFGAP2,RAB31,VAPA,CORO7,CSK,USO1,PEF1,ARFGAP3,SEC24D,TRAPPC3,CCDC22, ,MYO18A,SEC16A,TAPBP,EPS15,ANK1,EXOC8,GOLGA2
Glucose metabolism	70	Glucose metabolism	REAC:R-HSA-70326	2.05e-05	84	TPI1,ENO1,GAPDH,ALDOA,PGK1,PGAM1,MDH2,GOT1,FBP1,GNPDA1,ALDOC,PPP2CA,ENO2,PFKL,GPI,GOT2,PPP2R1A,MDH1,ENO3,SEC13,PFKP,PCK2,BPGM,PCK1,PRKACA,FBP2,TPR,NUP107,HK2
	70	Gluconeogenesis	REAC:R-HSA-70263	3.43e-07	32	TPI1,ENO1,GAPDH,ALDOA,PGK1,PGAM1,MDH2,GOT1,FBP1,ALDOC,ENO2,GPI,GOT2,MDH1,ENO3,PCK2,PCK1,FBP2
	70	Metabolism of carbohydrates	REAC:R-HSA-71387	9.02e-08	284	DCN,LUM,OGN,PGM1,AGRN
	70	Glycolysis	REAC:R-HSA-70171	0.00144053	66	TPI1,ENO1,GAPDH,ALDOA,PGK1,PGAM1,GNPDA1,ALDOC,PPP2CA,ENO2,PFKL,GPI,PPP2R1A,ENO3,SEC13,PFKP,BPGM,PRKACA,TPR,NUP107,HK2
Neural nucleus development	71	neural nucleus development	GO:0048857	1.27e-05	69	ACTB,CKB,BASP1,YWHAE,COX6B1,DYNLL1,YWHAQ,ATP5PF,CALM3,HSPA5,RHOA,CDC42,YWHAH,ENO3,GLUD1,PADI2,G6PD,CNP,NDRG2,SEC16A
	71	substantia nigra development	GO:0021762	1.97e-06	46	ACTB,CKB,BASP1,YWHAE,COX6B1,DYNLL1,YWHAQ,ATP5PF,CALM3,HSPA5,RHOA,CDC42,YWHAH,ENO3,GLUD1,PADI2,G6PD,CNP,NDRG2,SEC16A
	71	midbrain development	GO:0030901	0.000573	93	ACTB,CKB,BASP1,YWHAE,COX6B1,DYNLL1,YWHAQ,ATP5PF,CALM3,HSPA5,RHOA,CDC42,YWHAH,ENO3,GLUD1,CTNNB1,PADI2,G6PD,CNP,NDRG2,SEC16A
Development	72	Nervous system development	REAC:R-HSA-9675108	7.66e-41	574	RPLP2,ACTB,TUBB4B,RPS21,CFL1,PFN1,TUBA1C,MYL9, 2B,TUBB4A,RPS28,RPL12,RPS10,TUBB2A,ACTR3,RPS12,HSPA8,RPLP1,MYL6,RPS3,TUBA4A,RPL30,RPS8,CAP1,PSME2,RPSA,PSME1,DPYSL2,HSP90AB1,HSP90AA1,PSMA7,RPS19,PSMA5,PSMA6,RPS11,RPL5,ELOB,PSMB1,MYH9,TLN1,RPS3A,RPS27A,RPL13,RPL8,RHOA,RPS16,DPYSL3,TUBB3,PSMA2,CDC42,RPL23,RPS15A,RPS13,PSMC3,RPS17,PSMA1,PSMB2,RPL7,RPL38,MSN,RPS7,PABPC1,RPS14,CLTC,TUBB6,RPS18,MYH11,PSM…
	72	Axon guidance	REAC:R-HSA-422475	9.79e-44	549	RPLP2,ACTB,TUBB4B,RPS21,CFL1,PFN1,TUBA1C,MYL9, 2B,TUBB4A,RPS28,RPL12,RPS10,TUBB2A,ACTR3,RPS12,HSPA8,RPLP1,MYL6,RPS3,TUBA4A,RPL30,RPS8,CAP1,PSME2,RPSA,PSME1,DPYSL2,HSP90AB1,HSP90AA1,PSMA7,RPS19,PSMA5,PSMA6,RPS11,RPL5,ELOB,PSMB1,MYH9,TLN1,RPS3A,RPS27A,RPL13,RPL8,RHOA,RPS16,DPYSL3,TUBB3,PSMA2,CDC42,RPL23,RPS15A,RPS13,PSMC3,RPS17,PSMA1,PSMB2,RPL7,RPL38,MSN,RPS7,PABPC1,RPS14,CLTC,TUBB6,RPS18,MYH11,PSM…
	72	Developmental Biology	REAC:R-HSA-1266738	6.78e-09	1140	RPLP2,ACTB,TUBB4B,ADIRF,RPS21,CFL1,PFN1,TUBA1C,MYL9, 2B,TUBB4A,RPS28,RPL12,RPS10,TUBB2A,ACTR3,RPS12,HSPA8,RPLP1,MYL6,RPS3,TUBA4A,RPL30,RPS8,CAP1,PSME2,RPSA,H4C1,PSME1,DPYSL2,HSP90AB1,HSP90AA1,PSMA7,RPS19,PSMA5,PSMA6,CELA2A,RPS11,RPL5,ELOB,PSMB1,MYH9,TLN1,RPS3A,RPS27A,RPL13,RPL8,RHOA,RPS16,DPYSL3,TUBB3,PSMA2,CDC42,RPL23,RPS15A,RPS13,PSMC3,RPS17,PSMA1,PSMB2,RPL7,RPL38,MSN,H2AC20,RPS7,PABPC1,RPS14,C…
C3/C5 clearance	73	Activation of C3 and C5	REAC:R-HSA-174577	0.00529541	7	C3,CFB,C4A,C4B,C2
	73	apoptotic cell clearance	GO:0043277	0.0096771	48	ANXA1,RAB14,HMGB1,C3,RAC1,C4A,C4B,THBS1,TGM2,C2,LRP1,ITGAV
	73	regulation of apoptotic cell clearance	GO:2000425	0.00520622	10	HMGB1,C3,C4A,C4B,TGM2,C2
Splicing negative regulation	74	negative regulation of mRNA processing	GO:0050686	0.00142373	25	PTBP1,U2AF2,C1QBP,SRSF7,RBMX,SRSF9,SRSF6,ACIN1,ZC3H14
	74	negative regulation of mRNA splicing, via spliceosome	GO:0048025	0.00311545	23	PTBP1,U2AF2,C1QBP,SRSF7,RBMX,SRSF9,SRSF6,ACIN1
	74	negative regulation of RNA splicing	GO:0033119	0.000176	28	RPS13,PTBP1,RPS26,U2AF2,C1QBP,SRSF7,RBMX,SRSF9,PTBP3,SRSF6,ACIN1
Actin nuclation	75	regulation of actin nucleation	GO:0051125	0.00346504	39	RNH1,ARF1,GSN,VIL1,CORO1B,SCIN,CORO1A,GMFB,GMFG,ARFIP1,WASF2,WASHC2C
	75	actin nucleation	GO:0045010	2.9e-06	60	RNH1,ACTR3,ARF1,GSN,VIL1,ARPC2,CORO1B,ARPC1B,ACTR2,ARPC1A,SCIN,ARPC4,ARPC5,ARPC3,CORO1A,GMFB,GMFG,ARFIP1,ARPC5L,WASF2,WASHC2C
	75	Arp2/3 complex-mediated actin nucleation	GO:0034314	6.33e-05	47	RNH1,ACTR3,ARF1,ARPC2,CORO1B,ARPC1B,ACTR2,ARPC1A,ARPC4,ARPC5,ARPC3,GMFB,GMFG,ARFIP1,ARPC5L,WASF2,WASHC2C
Cytosolic transport	76	regulation of cytoplasmic transport	GO:1903649	0.00219419	29	SNX12,MSN,EZR,MAPK1,MAPK3,RAB21,SNX3,RDX,USP7,ARFIP1,MAP2K1
	76	cytosolic transport	GO:0016482	0.00367269	178	RAB14,RAB7A,SNX12,MSN,CLTC,EZR,MAPK1,KIF5B,MAPK3,RAB21,SNX3,SNX2,VPS29,VPS35,RAB6A,RDX,USP7,LAMP1,VPS26A,ARFIP1,RAB6C,CES1,SNX1,RCSD1,MAP2K1,CORO7,SNX6,DCTN1,STX6, ,EEA1,SNX5,WASHC2C,EPS15,UBE2O,LMTK2
	76	regulation of early endosome to late endosome transport	GO:2000641	0.00142373	18	SNX12,MSN,EZR,MAPK1,MAPK3,RAB21,SNX3,RDX,MAP2K1
Viral entry into host	77	positive regulation by symbiont of entry into host	GO:0075294	0.00686166	15	P4HB,LGALS1,HMGB1,HLA-DRB1,CD74,BSG,LGALS9
	77	positive regulation of viral process	GO:0048524	0.000115	65	PPIA,P4HB,RAB7A,LGALS1,HMGB1,PABPC1,HLA-DRB1,STAU1,DHX9,CD74,VAPB,DDX3X,BSG,PPIH,LGALS9,DDB1,VPS4A,PDE12,KPNA2,ADAR,SRPK1
	77	positive regulation of viral entry into host cell	GO:0046598	0.00686166	15	P4HB,LGALS1,HMGB1,HLA-DRB1,CD74,BSG,LGALS9
Endosomal transport	78	vesicle-mediated transport to the plasma membrane	GO:0098876	0.00315801	149	RACK1,RAB14,RAB7A,SNX12,RAB11B,ARL3,ARHGAP1,STX12,RAB8A,RAB10,EHD2,SNX3,EHD1,VPS29,VPS35,VPS26A,SPTBN1,EHD4,NSF,RAB31,CSK,STX6,CCDC22,WASHC2C,SEC16A,EPS15,SNX4,HGS,EXOC8,GRIPAP1,LMTK2
	78	endosomal transport	GO:0016197	0.00171974	249	DPY30,RAB14,RAB7A,VCP,SNX12,RAB11B,CLTC,LAMTOR1,ARHGAP1,STX12,RAB10,EHD2,SNX3,VPS25,EHD1,CORO1C,SNX2,CHMP4B,CHMP5,VPS29,VPS35,RAB6A,TOM1,USP7,VPS26A,ARFIP1,RAB6C,EHD4,SNX1,VTA1,RCSD1,VPS4A,SNX6,DCTN1,STX6,CCDC22,EEA1,SNX5,WASHC2C,SQSTM1,EPS15, ,SNX4,SNX18,UBE2O,HGS,GRIPAP1,LMTK2
	78	endocytic recycling	GO:0032456	0.00265175	84	RAB14,RAB7A,SNX12,RAB11B,ARHGAP1,STX12,EHD2,SNX3,EHD1,VPS29,VPS35,VPS26A,EHD4,STX6,CCDC22,WASHC2C,EPS15,SNX4,HGS,GRIPAP1,LMTK2
Protein misfold	79	response to unfolded protein	GO:0006986	0.00435329	136	HSPE1,HSPB1,RACK1,AGR2,HSPA8,HSPD1,VCP,HSP90AB1,HSP90AA1,HSPA5,HSPA2,HSPA4,SERPINH1,HSPH1,ERP44,DNAJB1,VAPB,BAX,DNAJA1,HSPA4L,UFL1,EIF2S1, ,BAG3,DNAJC10
	79	response to endoplasmic reticulum stress	GO:0034976	0.00407122	263	PARK7,UFM1,CALR,RACK1,P4HB,AGR2,PDIA3,VCP,PDIA4,HSP90B1,HSPA5,PDIA6,MANF,RCN3,TXNDC12,PSMC6,USP14,HYOU1,ERP44,CLU,ERO1A,GORASP2,UFC1,UBQLN1,CANX,VAPB,DDX3X,TRIM25,UFD1,UGGT1,THBS1,EIF4G1,UBQLN2,BAX,NPLOC4,UFL1,BAG6,SGTA,UBXN1,EIF2S1,AIFM1,SEC16A,ERLIN2, ,DNAJC3,DNAJC10
	79	response to topologically incorrect protein	GO:0035966	0.00314932	158	HSPE1,HSPB1,RACK1,AGR2,HSPA8,HSPD1,VCP,HSP90AB1,HSP90AA1,HSPA5,HSPA2,HSPA4,SERPINH1,HSPH1,ERP44,CLU,DNAJB1,VAPB,UFD1,UGGT1,BAX,DNAJA1,HSPA4L,UFL1,BAG6,EIF2S1, ,BAG3,DNAJC10
Translation initiation	80	translational initiation	GO:0006413	2.87e-16	128	SH3BGRL,HSPB1,NPM1,RPS3,RPS3A,EIF4H,EIF3I,PPP1CA,RPS17,EIF4A1,EIF4A2,EIF4EBP1,EIF4EBP2,RPS5,EIF3F,EIF2S3,EIF1AX,RPL13A,EIF3D,MCTS1,EIF2A,EIF1,DDX1,KHDRBS1,EIF4E,EIF2S2,EIF3H,ABCE1,DDX3X,EIF3B,EIF3E,EIF5B,EIF3A,EIF3G,EIF4G1,BZW2,EIF3K,PML,EIF3M,EIF5,EIF3J,EIF2S1,BZW1,EIF3CL,CSDE1,EIF4B,YTHDF2, ,DNAJC3,TPR
	80	cytoplasmic translational initiation	GO:0002183	8.81e-09	39	SH3BGRL,EIF3I,EIF4A1,EIF4A2,EIF3F,EIF2S3,RPL13A,EIF3D,MCTS1,EIF2S2,EIF3H,EIF3B,EIF3E,EIF3A,EIF3G,EIF4G1,EIF3K,EIF3M,EIF5,EIF3J,YTHDF2
	80	formation of cytoplasmic translation initiation complex	GO:0001732	5.79e-09	16	EIF3I,EIF3F,EIF3D,EIF2S2,EIF3H,EIF3B,EIF3E,EIF3A,EIF3G,EIF3K,EIF3M,EIF5,EIF3J
Amyloid fibril formation	81	negative regulation of amyloid fibril formation	GO:1905907	2.38e-05	12	PFDN6,CRYAB,PFDN5,PFDN2,CLU,PFDN4,APOE,VBP1,PFDN1
	81	regulation of amyloid fibril formation	GO:1905906	6.32e-05	16	PFDN6,CRYAB,PFDN5,PFDN2,CLU,PFDN4,APOE,VBP1,PFDN1,APP
	81	amyloid fibril formation	GO:1990000	0.000189	41	CSTB,GSN,PFDN6,FKBP1A,HNRNPA1,CRYAB,PFDN5,PFDN2,CLU,PFDN4,TARDBP,APOE,VBP1,PFDN1,FUS,APP
Bacterial infection	82	Bacterial Infection Pathways	REAC:R-HSA-9824439	5.15e-05	66	ENO1,PGK1,RAB7A,EEF2,LTF,HSP90AB1,HSP90AA1,RPS27A,PDCD6IP,CTSG,MAPK1,TXNRD1,CTNNB1,MAPK3,SFPQ,CD9,CORO1A,KPNB1,SH3GL1,CDH1,MAP2K1,EPS15,CTNND1,HGS
	82	Response of Mtb to phagocytosis	REAC:R-HSA-9637690	0.00083	23	ENO1,PGK1,RAB7A,RPS27A,CTSG,MAPK1,MAPK3,SFPQ,CORO1A,KPNB1,HGS
	82	Infection with Mycobacterium tuberculosis	REAC:R-HSA-9635486	0.000982	27	ENO1,PGK1,RAB7A,LTF,RPS27A,CTSG,MAPK1,MAPK3,SFPQ,CORO1A,KPNB1,HGS
Actin mediated contration	83	muscle system process	GO:0003012	0.00572545	422	SOD1,ENO1,MTPN,ALDOA,MYL9,CHGA,TPM4,MYL6,TPM2,ANXA6,GSN,CALM3,TPM1,FLNA,GSTO1,SRI,CNN1,CRYAB,MYH11,DES,TPM3,JUP,LMNA,MYL6B, ,ATP1A1,PABPN1,ATP1B1,GLRX3,PDLIM5,MYH14,GAA,TMOD3,AGT,CAMK2D,CTTN,DSG2,MYLK,PRKACA,CKMT2,LMCD1,RCSD1,BIN1,EMD,DSC2,PARP1,GPD1L,GRK2,DSP,MYOF,SNTB1,MYH2,NEDD4L,SORBS2,ANK2,TTN
	83	actin-mediated cell contraction	GO:0070252	0.00445543	101	MYL6,GSN,TPM1,FLNA,SRI,VIL1,JUP,MYL6B, ,ATP1A1,CAMK2D,DSG2,EPDR1,PARVA,BIN1,DSC2,GPD1L,DSP,SHTN1,MYH2,NEDD4L,ANK2
	83	actin filament-based movement	GO:0030048	0.00102741	128	ACTN4,MYL6,GSN,TPM1,FLNA,MYH9,SRI,VIL1,JUP,MYL6B, ,ATP1A1,WASL,CAMK2D,DSG2,EPDR1,PARVA,BIN1,DSC2,WIPF1,GPD1L,MYO1C,MYO1E,DSP,SHTN1,MYH2,NEDD4L,ANK2
Unfolded protein response	84	XBP1(S) activates chaperone genes	REAC:R-HSA-381038	0.00101022	47	HDGF,TLN1,PDIA6,GFPT1,MYDGF,LMNA,TPP1,HYOU1,DNAJB11,SEC31A,SSR1,DCTN1,ACADVL,ADD1,ATP6V0D1,SRPRA,DNAJC3
	84	Unfolded Protein Response (UPR)	REAC:R-HSA-381119	0.00189149	91	CALR,HDGF,HSP90B1,HSPA5,TLN1,PDIA6,KHSRP,GFPT1,MYDGF,LMNA,EIF2S3,TPP1,HYOU1,EIF2S2,DNAJB11,SEC31A,SSR1,DCTN1,ACADVL,ADD1,EXOSC6,EIF2S1,ATP6V0D1,SRPRA,DNAJC3,DIS3
	84	IRE1alpha activates chaperones	REAC:R-HSA-381070	0.000533	49	HDGF,HSPA5,TLN1,PDIA6,GFPT1,MYDGF,LMNA,TPP1,HYOU1,DNAJB11,SEC31A,SSR1,DCTN1,ACADVL,ADD1,ATP6V0D1,SRPRA,DNAJC3
Mucopolysaccharidoses	85	sulfur compound catabolic process	GO:0044273	0.00533357	37	MPST,SUCLG2,TST,SGSH,ACAT1,GNS,GLB1,ACOT7,SUCLG1,BLMH,NAGLU
	85	Mucopolysaccharidoses	REAC:R-HSA-2206281	0.00145295	11	SGSH,GNS,GLB1,GUSB,GALNS,ARSB,NAGLU
	85	Diseases of carbohydrate metabolism	REAC:R-HSA-5663084	0.00724357	33	TALDO1,RPS27A,GAA,SGSH,RPIA,GNS,GLB1,GUSB,GALNS,ARSB,GBE1,NAGLU
Protein localization to ER	86	protein targeting to ER	GO:0045047	0.00533357	201	SRP14,HSPA5,SRP9,HYOU1,CHMP4B,UBL4A,GET3,BAG6,SGTA,SRPRA,SRP54
	86	establishment of protein localization to endoplasmic reticulum	GO:0072599	0.00457136	205	SRP14,HSPA5,SRP9,HYOU1,RAB10,CHMP4B,UBL4A,GET3,BAG6,SGTA,SRPRA,SRP54
	86	protein localization to endoplasmic reticulum	GO:0070972	0.00369572	234	SRP14,HSPA5,SRP9,NACA,HYOU1,RAB10,BTF3,CHMP4B,RTN4,UBL4A,VAPA,GET3,BAG6,SGTA,SEC16A,SRPRA,SRP54,ANK2
Locomotion	87	locomotion	GO:0040011	0.00686166	1225	HSPB1,PPIA,S100A9,CALR,RACK1,PPIB,ACTN4,PFN1,APOA1,ANXA1,ARHGDIB,CHGA,SAA1,TMSB4X,WDR1,SOD2,ANXA3,S100A11,ATP5F1B,TPM1,FLNA,VCL,RPS19,TMSB10,HSPA5,PHPT1,HMGB1,RHOA,APOH,PPBP,VIL1,DPYSL3,PYCARD,CDC42,S100A8,RNASE3,MSN,MIF,LGALS3,UBE2I,GFUS,RHOC,DDT,PIN1,CCL15,CORO1B,CSNK2B,FBLN1,EPPK1,GPI,ATP5F1A,CRK,RAC2,RAC1,JUP,AIF1,LMNA,HMGB2,CRKL,RNASE2,CTSG,CPNE3,MAPK1,C1QBP,USP14,DCN,MAPK3,AZU1,PDCD6,CTSH,P…
	87	regulation of epithelial cell migration	GO:0010632	0.00974756	227	HSPB1,CALR,PFN1,ANXA1,TMSB4X,ANXA3,ATP5F1B,HMGB1,RHOA,APOH,VIL1,GFUS,CSNK2B,EPPK1,GPI,ATP5F1A,RAC1,JUP,DCN,PDCD6,CTSH,GRN,GLUL,PFN2,CORO1C,HRG,AGT,SPARC,APOE,MAPRE2,BSG,THBS1,RTN4,PPM1F,ARSB,LGMN,CEACAM1,MMP9,PLCG1,PTK2
	87	leukocyte migration	GO:0050900	0.00875806	393	PPIA,S100A9,CALR,PPIB,ANXA1,CHGA,SAA1,RPS19,MYH9,HMGB1,RHOA,PPBP,PYCARD,S100A8,MSN,MIF,LGALS3,DDT,CCL15,RAC2,RAC1,AIF1,CTSG,MAPK1,C1QBP,AIMP1,MAPK3,AZU1,PADI2,THY1,DEFA1,APOD,PRTN3,WASL,CD74,BSG,ITGB1,SLC12A2,S100A14,THBS1,RTN4,LGALS9,LGMN,CD47,OXSR1,DNM1L,BST1,IL16,ITGA6,EMILIN1,SRP54,APP,ICAM1,PTK2,
Biological oxidations	88	Biological oxidations	REAC:R-HSA-211859	0.000256	215	GSTP1,ESD,ADH1B,AKR1A1,GGCT,GSS,UGDH,CNDP2,HSP90AB1,ALDH1A1,TRMT112,SULT1A4,GSTO1,ADH1C,AKR7A3,SULT1A1,ABHD14B,NNMT,ALDH2,ACY1,ALDH1B1,UGP2,COMT,MAT2A,NQO2,AKR7A2,AHCY,PTGES3,CES2,BPNT1,SULT1B1,MAT2B,ADH5,PAPSS2,GSTM4,GSTK1,CMBL,CES1,CYB5R3,PAPSS1,TPMT,POR,EPHX1,MAOA,FDX1,AOC1,AIP,ACSS2,ACSS1,GCLC,CYP26B1,OPLAH,AOC3
	88	Methylation	REAC:R-HSA-156581	0.00144053	14	TRMT112,GSTO1,NNMT,COMT,MAT2A,AHCY,MAT2B,TPMT
	88	Phase II - Conjugation of compounds	REAC:R-HSA-156580	0.00872158	106	GSTP1,ESD,AKR1A1,GGCT,GSS,UGDH,CNDP2,TRMT112,SULT1A4,GSTO1,SULT1A1,ABHD14B,NNMT,UGP2,COMT,MAT2A,AHCY,BPNT1,SULT1B1,MAT2B,PAPSS2,GSTM4,GSTK1,PAPSS1,TPMT,GCLC,OPLAH
Protein stabilization	89	protein stabilization	GO:0050821	1.68e-13	219	PARK7,GAPDH,CALR,PPIB,PFN1,APOA1,CCT2,HSPD1,HSPA1B,HSP90AB1,FLNA,HSP90AA1,PFDN6,APOA2,RPL5,CCT3,RPL23,CCT6A,CRYAB,CCT7,RPS7,PFDN5,CCT8,CCT4,CDC37,PIN1,PFDN2,CCT5,PTGES3,RPL11,TCP1,RUVBL1,ATP1B1,AFM,CSNK2A1,STX12,SUMO1,PHB,CLU,PFDN4,RAB21,GRN,PFN2,RUVBL2,CD74,USP7,LAMP1,VBP1,PFDN1,PARVA,TSPAN1,RTN4,HCFC1,PML,PRKRA,H1-5,STK4,P3H1,BAG6,LAMP2, ,SEC16A,ZNF207,BAG3,A1CF,CTNND1,HIP1R,ANK2
	89	regulation of biological quality	GO:0065008	3.35e-06	2918	SOD1,HSPB1,MTPN,PARK7,ACTB,PPIA,TF,GAPDH,YWHAZ,ALDOA,VIM,CSRP1,CALR,CA2,CFL1,RACK1,PPIB,PFN1,NPM1,P4HB,AGR2,APOA1,YWHAE,ANXA1,MYL9,CHGA,CLIC1,RAB7A,COTL1,SAA1,ARF1,HSPA8,YWHAG,CCT2,ADH1B,FGB,TMSB4X,WDR1,SOD2,HSPD1,VCP,GLRX,HSPA1B,RAB1A,AKR1C3,GSN,ENSA,HSP90AB1,DDAH1,CAPZA1,CALM3,FAM3D,ATP5F1B,TPM1,HSD17B10,CAPG,FLNA,VCL,HSP90AA1,TMSB10,CELA2A,YBX3,PFDN6,APOA2,RPL5,MYH9,YBX1,TLN1,HMGB1,CAPZB,CCT3,…
	89	regulation of protein stability	GO:0031647	4.41e-13	327	PARK7,TF,GAPDH,CALR,PPIB,PFN1,APOA1,HSPA8,CCT2,HSPD1,HSPA1B,GSN,HSP90AB1,FLNA,HSP90AA1,PFDN6,APOA2,RPL5,CCT3,PYCARD,RPL23,CCT6A,CRYAB,CCT7,RPS7,PFDN5,CCT8,CCT4,CDC37,PIN1,PFDN2,CCT5,PTGES3,RPL11,TCP1,RUVBL1,MAPK1,ATP1B1,AFM,CSNK2A1,STX12,SUMO1,PHB,CTSH,CLU,PFDN4,RAB21,GRN,PFN2,CCAR2,RUVBL2,TARDBP,VPS35,CD74,ISOC2,USP7,LAMP1,VBP1,SH3GLB1,PFDN1,PARVA,SUGT1,TSPAN1,RTN4,DDI2,HCFC1,PML,UBL4A,PRKRA,H1-…
Neurodegeneration	90	Defective Intrinsic Pathway for Apoptosis	REAC:R-HSA-9734009	0.000254	24	PRDX2,PRDX1,YWHAE,SOD2,CAST,CAPNS1,CAPN1,C1QBP,CAPN2,APP,LMNB1,GOLGA2
	90	Deregulated CDK5 triggers multiple neurodegenerative pathways in Alzheimer's disease models	REAC:R-HSA-8862803	0.000305	21	PRDX2,PRDX1,YWHAE,SOD2,CAST,CAPNS1,CAPN1,CAPN2,APP,LMNB1,GOLGA2
	90	Neurodegenerative Diseases	REAC:R-HSA-8863678	0.000305	21	PRDX2,PRDX1,YWHAE,SOD2,CAST,CAPNS1,CAPN1,CAPN2,APP,LMNB1,GOLGA2
IL-12 signaling	91	Gene and protein expression by JAK-STAT signaling after Interleukin-12 stimulation	REAC:R-HSA-8950505	5.05e-19	38	SOD1,PPIA,ANXA2,BOLA2,CA1,CFL1,HNRNPA2B1,ARF1,LCP1,SOD2,PSME2,CAPZA1,TALDO1,GSTO1,CDC42,MTAP,HNRNPF,MSN,MIF,RPLP0,PAK2,SNRPA1,RAP1B,CNN2,TCP1,PDCD4,HSPA9,PITPNA,HNRNPDL,AIP,LMNB1
	91	Interleukin-12 family signaling	REAC:R-HSA-447115	3.93e-14	57	SOD1,PPIA,ANXA2,BOLA2,CA1,CFL1,P4HB,HNRNPA2B1,ARF1,LCP1,SOD2,PSME2,CAPZA1,TALDO1,GSTO1,CDC42,MTAP,HNRNPF,MSN,MIF,RPLP0,PAK2,SNRPA1,RAP1B,CNN2,TCP1,PDCD4,STAT1,HSPA9,PITPNA,HNRNPDL,CANX,AIP,LMNB1
	91	Interleukin-12 signaling	REAC:R-HSA-9020591	1.04e-15	47	SOD1,PPIA,ANXA2,BOLA2,CA1,CFL1,P4HB,HNRNPA2B1,ARF1,LCP1,SOD2,PSME2,CAPZA1,TALDO1,GSTO1,CDC42,MTAP,HNRNPF,MSN,MIF,RPLP0,PAK2,SNRPA1,RAP1B,CNN2,TCP1,PDCD4,HSPA9,PITPNA,HNRNPDL,AIP,LMNB1
Cell killing	92	killing by host of symbiont cells	GO:0051873	0.00686985	29	GAPDH,F2,DEFA5,AZU1,CFHR1,DEFA1,HRG,DCD,CFHR2
	92	disruption of anatomical structure in another organism	GO:0141060	0.00886635	97	GAPDH,RPL30,LTF,LYZ,RPS19,REG1A,F2,DEFA5,PGLYRP1,AZU1,CFHR1,DEFA1,HRG,REG3A,DCD,CFHR2,GBP2,GBP1
	92	cell killing	GO:0001906	9.78e-05	218	GAPDH,TUBB,TUBB4B,RPL30,LTF,LYZ,RPS19,F2,CFH,HLA-B,KIF5B,HLA-DRB1,HLA-C,DEFA5,PGLYRP1,HLA-A,HLA-DRA,AZU1,CFHR1,CTSH,DEFA1,HRG,CORO1A,CYRIB,DCD,STX7,LAMP1,CD59,FCGR3A,CFHR2,SERPINB9,LGALS9,GBP2,C9,RAB27A,CEACAM1,GBP1,ARRB2,CD55,ICAM1,ITGAM
Antimicrobial humoral response	93	humoral immune response	GO:0006959	2.03e-07	249	TF,GAPDH,IGHA1,S100A9,JCHAIN,FGB,RPL30,LTF,LYZ,IGHA2,IGKV3-20,RPS19,REG1A,PPBP,F2,A2M,RNASE3,CFH,WFDC2,FGA,IGHM,C3,GPI,DMBT1,CTSG,C1QBP,HLA-DRB1,CFB,DEFA5,RPL39,PGLYRP1,H2BC21,FAU,HLA-A,PHB,C4A,C4B,AZU1,CFHR1,CLU,PRSS2,DEFA1,HRG,PRTN3,REG3A,C4BPA,CD59,CFHR2,PSMB10,SERPING1,C9,CD46,BST1,CD55,C6,YTHDF2,C2
	93	antibacterial humoral response	GO:0019731	0.000573	64	TF,IGHA1,JCHAIN,FGB,LTF,IGHA2,IGKV3-20,RNASE3,WFDC2,FGA,IGHM,DMBT1,CTSG,DEFA5,RPL39,H2BC21,FAU,HLA-A,DEFA1
	93	antimicrobial humoral response	GO:0019730	4.2e-05	127	LTF,PPBP,S100A9
Golgi associated Vescicle	94	trans-Golgi Network Vesicle Budding	REAC:R-HSA-199992	2.56e-05	72	FTH1,ARF1,HSPA8,TPD52,FTL,TXNDC5,CLTC,CTSZ,RAB5C,NAPA,CLTB,SNX2,GNS,DNM2,ARRB1,TFRC,DNASE2,CLTA,AP1M2,SNX5,AP1B1,APP,HGS,GOLGB1,HIP1R,PUM1
	94	Lysosome Vesicle Biogenesis	REAC:R-HSA-432720	0.000273	35	ARF1,HSPA8,TXNDC5,CLTC,CTSZ,CLTB,GNS,DNM2,ARRB1,DNASE2,CLTA,AP1M2,AP1B1,APP,HGS
	94	Golgi Associated Vesicle Biogenesis	REAC:R-HSA-432722	0.00199776	54	FTH1,ARF1,HSPA8,TPD52,FTL,TXNDC5,RAB5C,NAPA,SNX2,DNM2,ARRB1,TFRC,AP1M2,SNX5,AP1B1,GOLGB1,HIP1R,PUM1
Stress granule assembly	95	stress granule assembly	GO:0034063	6.32e-08	31	G3BP1,G3BP2,UBAP2L,DDX3X,DDX6,CIRBP,CAPRIN1,DYNC1H1,LSM14A,RPS23,EIF2S1,ATXN2L,PRRC2C,CSDE1,YTHDF2, ,USP10
	95	regulation of stress granule assembly	GO:0062028	0.00215666	8	G3BP1,G3BP2,UBAP2L,CAPRIN1,USP10
	95	positive regulation of stress granule assembly	GO:0062029	0.00311285	4	G3BP1,G3BP2,UBAP2L,CAPRIN1
Cell extracellular matrix	96	Cell-extracellular matrix interactions	REAC:R-HSA-446353	4.6e-05	18	ACTB,ACTN1,FLNA,RSU1,VASP,ITGB1,FERMT2,ILK,PARVA,PXN,FLNC
	96	Localization of the PINCH-ILK-PARVIN complex to focal adhesions	REAC:R-HSA-446343	0.00244349	4	ITGB1,ILK,PARVA,PXN
EPH-EPHB signaling	97	EPHB-mediated forward signaling	REAC:R-HSA-3928662	0.000101	40	ACTB,CFL1,ACTR3,RHOA,CDC42,ARPC2,ARPC1B,ACTR2,RAC1,ARPC1A,ARPC4,ARPC5,ARPC3,WASL,EFNB2,PAK1,PTK2
	97	EPH-Ephrin signaling	REAC:R-HSA-2682334	1.02e-05	90	ACTB,CFL1,MYL9, 2B,ACTR3,MYL6,MYH9,RHOA,CDC42,CLTC,MYH11,ARPC2,PAK2,ARPC1B,ACTR2,RAC1,ARPC1A,ARPC4,CLTB,MYH14,ARPC5,ARPC3,WASL,EFNB2,PAK1,AP2S1,CLTA,AP2B1, ,MMP9,PTK2
Glycosyl catabolism	98	carbohydrate derivative catabolic process	GO:1901136	6.17e-05	172	HINT1,DCTPP1,ALDH1A1,HPRT1,GNPDA1,PNP,SUCLG2,CST3,CTBS,CDA,NAGK,CTSL,DUT,HEXB,SAMHD1,FUCA1,SGSH,ACAT1,CHIT1,GNS,GLB1,NAGA,BPGM,ACOT7,NT5C,GLA,SUCLG1,GUSB,NUDT1,HEXA,ADA2,NAGLU,CD44,ENPP4,OGA
	98	glycosyl compound catabolic process	GO:1901658	0.00963374	33	PNP,CDA,FUCA1,NAGA,GLA,GUSB,NUDT1,ADA2,ENPP4
Viral process	99	modulation by host of viral process	GO:0044788	0.0077247	49	CFL1,PPIB,LTF,EEF1A1,CDC42,PSMC3,APCS,FASN,PHB,APOE,VAPB,NUCKS1,VAPA,EEA1
	99	biological process involved in interaction with symbiont	GO:0051702	0.000176	122	GAPDH,CFL1,PPIB,HSPD1,LTF,EEF1A1,CDC42,F2,PSMC3,APCS,FASN,DEFA5,PHB,AZU1,CFHR1,FN1,DEFA1,HRG,TARDBP,DCD,APOE,PLG,VAPB,NUCKS1,CFHR2,DDB1,VAPA,EEA1,ST6GALNAC1,HDAC1
Viral translation	100	IRES-dependent viral translational initiation	GO:0075522	7.63e-06	11	PTBP1,SSB,PCBP2,EIF3F,EIF3D,MCTS1,EIF3B,EIF3A,CSDE1
	100	viral translation	GO:0019081	0.000176	21	PTBP1,SSB,PCBP2,EIF3F,EIF3D,MCTS1,DHX9,EIF3B,EIF3A,EIF3G,CSDE1
Cell adhesion regulation	101	positive regulation of cell adhesion	GO:0045785	0.000209	473	ACTB,CALR,P4HB,AGR2,APOA1,ANXA1,SAA1,RPS3,FGB,HSPD1,TPM1,FLNA,HMGB1,PNP,RHOA,FGG,PYCARD,CDC42,S100A10,GFUS,IGFBP2,FGA,FBLN1,CRK,RAC1,JUP,AIF1,HSPH1,CRKL,FBLN2,CTSG,C1QBP,HLA-DRB1,RSU1,HLA-DRB5,HLA-A,HLA-DRA,AZU1,FN1,PRSS2,THY1,HRG,CEACAM6,CYRIB,FERMT2,TFRC,PCK1,ILK,PTPN6,ACTL6A,LGALS9,PPM1F,EFEMP2,PPP3CA,TGM2,CD47,CSK,OLFM4, ,IL18,CD46,SART1,CD44,EMILIN1,CD55,NID1,SMARCC2,LAMC1,ARID1B,LAMB1, ,ITG…
	101	regulation of cell adhesion	GO:0030155	0.000623	772	ACTB,CALR,ACTN4,P4HB,AGR2,APOA1,ANXA1,SAA1,RPS3,FGB,HSPD1,TPM1,FLNA,VCL,CELA2A,TLN1,HMGB1,PNP,RHOA,FGG,PYCARD,CDC42,S100A10,PPP2CA,LGALS3,GFUS,IGFBP2,FGA,PPP1CB,TGFBI,FBLN1,PPP2R1A,CRK,RAC2,RAC1,JUP,AIF1,HSPH1,EPCAM,CRKL,FBLN2,CTSG,ASS1,C1QBP,HLA-DRB1,RSU1,HLA-DRB5,HLA-A,HLA-DRA,AZU1,KNG1,FN1,PRSS2,THY1,CORO1C,CD9,APOD,HRG,VTN,DUSP3,CEACAM6,CYRIB,RDX,PLG,FERMT2,TFRC,PCK1,ILK,CDH1,THBS1,PTPN6,RCC2…
Translational initiation	102	regulation of translational initiation	GO:0006446	1.31e-07	82	SH3BGRL,HSPB1,NPM1,EIF4H,PPP1CA,EIF4A2,EIF4EBP1,EIF4EBP2,RPL13A,EIF1,DDX1,KHDRBS1,EIF3H,DDX3X,EIF3B,EIF3E,EIF5B,EIF4G1,BZW2,PML,EIF5,EIF2S1,BZW1,CSDE1,EIF4B,YTHDF2, ,DNAJC3,TPR
	102	regulation of translation in response to stress	GO:0043555	0.00486627	25	NPM1,PPP1CA,DDX3X,RPS6KA3,EIF4G1,PML,EIF2S1, ,DNAJC3
Iron ion transport	103	iron ion transport	GO:0006826	0.00970954	58	TF,FTH1,LCN2,LTF,HPX,RAB11B,CLTC,CP,ARHGAP1,HRG,DNM2,TFRC,LMTK2
	103	transferrin transport	GO:0033572	0.00520622	10	RAB11B,CLTC,ARHGAP1,DNM2,TFRC,LMTK2
Peptidyl prolyl modification	104	peptidyl-proline modification	GO:0018208	0.00082	45	PPIA,PPIB,P4HB,FKBP1A,PIN1,PPIL1,PPIL3,PPIH,FKBP7,EGLN1,PPIF,FKBP10,P4HA1,NKTR
	104	protein peptidyl-prolyl isomerization	GO:0000413	0.00963374	29	PPIA,PPIB,FKBP1A,PIN1,PPIL1,PPIL3,PPIH,PPIF,NKTR
Stress stimuli	105	Cellular responses to stimuli	REAC:R-HSA-8953897	7.4e-41	795	SOD1,ALB,RPLP2,FABP1,PRDX2,TUBB4B,PRDX1,GPX2,GSTP1,CSRP1,RPS21,CALR,TXN,MT2A,PRDX6,TUBA1C,P4HB,APOA1,YWHAE,TUBB4A,RPS28,TKT,IDH1,RPL12,RPS10,TUBB2A,COX6B1,RPS12,HSPA8,RPLP1,CAT,RPS3,TUBA4A,RPL30,BLVRB,RPS8,SOD2,HDGF,VCP,DYNLL2,DYNLL1,HSPA1B,PSME2,RPSA,H4C1,PSME1,SOD3,HSP90B1,HSP90AB1,CYCS,CAPZA1,ATOX1,EEF1A1,HSP90AA1,PSMA7,RPS19,PSMA5,HSPA5,PSMA6,RPS11,RPL5,TALDO1,ELOB,PSMB1,TLN1,RPS3A,RPS27A,CAP…
	105	Cellular responses to stress	REAC:R-HSA-2262752	2.22e-41	781	SOD1,ALB,RPLP2,FABP1,PRDX2,TUBB4B,PRDX1,GPX2,GSTP1,RPS21,CALR,TXN,PRDX6,TUBA1C,P4HB,APOA1,YWHAE,TUBB4A,RPS28,TKT,IDH1,RPL12,RPS10,TUBB2A,COX6B1,RPS12,HSPA8,RPLP1,CAT,RPS3,TUBA4A,RPL30,BLVRB,RPS8,SOD2,HDGF,VCP,DYNLL2,DYNLL1,HSPA1B,PSME2,RPSA,H4C1,PSME1,SOD3,HSP90B1,HSP90AB1,CYCS,CAPZA1,ATOX1,EEF1A1,HSP90AA1,PSMA7,RPS19,PSMA5,HSPA5,PSMA6,RPS11,RPL5,TALDO1,ELOB,PSMB1,TLN1,RPS3A,RPS27A,CAPZB,RPL13,AC…
Ribosome assembly	106	non-membrane-bounded organelle assembly	GO:0140694	1.08e-06	398	CSRP1,NPM1,MYL9,RPS28,LCP1,RPS3,WDR1,HSPA1B,RPSA,GSN,TPM1,FLNA,RPS19,RPL5,EIF6,RHOA,HNRNPU,RPS14,MYH11,RPLP0,G3BP1,XRCC5,MAPRE1,RPL23A,RPS27,RPL6,RPL11,RPS5,DBNL,C1QBP,EIF1AX,FSCN1,G3BP2,EIF2A,TMOD3,BCCIP,LSM3,CHMP4B,CHMP5,MAPRE2,KPNB1,UBAP2L,LSM4,DDX3X,DRG1,CSRP2,RRS1,DDX6,CIRBP,EIF5B,RPL10,CAPRIN1,DYNC1H1,LSM14A,RPS23,RBM14,PGM5,EIF5,FLNC,EIF2S1,ATXN2L,PRRC2C,ZNF207,ABRAXAS2,NOP2,CSDE1,NUMA1,FL…
	106	ribosome assembly	GO:0042255	8.14e-07	65	NPM1,RPS28,RPSA,RPS19,RPL5,EIF6,RPS14,RPLP0,XRCC5,RPL23A,RPS27,RPL6,RPL11,RPS5,C1QBP,EIF1AX,EIF2A,DDX3X,RRS1,EIF5B,RPL10,EIF5,NOP2,EFL1
RHOBTB GTPase cycle	107	RHOBTB2 GTPase cycle	REAC:R-HSA-9013418	2.85e-06	23	CCT2,ACTN1,HSP90AB1,HSP90AA1,CCT6A,CCT7,TXNL1,CDC37,DDX39B,HNRNPC,TRA2B,RBMX,TMOD3,TWF1
	107	RHOBTB GTPase Cycle	REAC:R-HSA-9706574	5.98e-05	35	VIM,CCT2,ACTN1,HSP90AB1,HSP90AA1,CCT6A,CCT7,TXNL1,CDC37,DDX39B,HNRNPC,TRA2B,RBMX,TMOD3,TWF1,GPS1
RHOF/RHOD GTPase cycle	108	RHOF GTPase cycle	REAC:R-HSA-9035034	0.00782602	42	ACTB,BASP1,RAB7A,ACTN1,CAPZB,ARHGAP1,TMPO,AKAP12,TOR1AIP1,MCAM,ADD3,ESYT1,LMNB1,DIAPH1
	108	RHOD GTPase cycle	REAC:R-HSA-9013405	0.00123696	52	RAB7A,ACTN1,CAPZB,HINT2,EFHD2,ARHGAP1,TMPO,PGRMC2,VAPB,ARHGAP17,AKAP12,TOR1AIP1,EMD,MCAM,ADD3,ESYT1,LMNB1,DIAPH1
Complement activation	109	complement activation	GO:0006956	2.69e-05	56	A2M,CFH,C3,C1QBP,CFB,PHB,C4A,C4B,CFHR1,CLU,C4BPA,CD59,CFHR2,SERPING1,C9,CD46,CD55,C6,C2
	109	regulation of complement activation	GO:0030449	0.00225767	21	A2M,CFH,C1QBP,PHB,C4BPA,CD59,SERPING1,CD46,CD55
Elastic fibres formation	110	Elastic fibre formation	REAC:R-HSA-1566948	0.00984274	43	EFEMP1,FBLN1,FBLN2,FBLN5,FN1,VTN,ITGB1,MFAP4,FBN1,EFEMP2,EMILIN1,ITGA5,ITGAV,LTBP1
	110	Molecules associated with elastic fibres	REAC:R-HSA-2129379	0.00515974	36	EFEMP1,FBLN1,FBLN2,FBLN5,FN1,VTN,ITGB1,MFAP4,FBN1,EFEMP2,EMILIN1,ITGAV,LTBP1
Fat-soluble vitamins metabolism	111	Retinoid metabolism and transport	REAC:R-HSA-975634	0.0014379	44	TTR,APOA1,AKR1C3,APOA2,AKR1B10,RBP4,AKR1C1,RBP1,APOC3,APOE,APOA4,RBP2,APOB,HSPG2,AGRN,LRP1
	111	Metabolism of fat-soluble vitamins	REAC:R-HSA-6806667	0.00394035	48	TTR,APOA1,AKR1C3,APOA2,AKR1B10,RBP4,AKR1C1,RBP1,APOC3,APOE,APOA4,RBP2,APOB,HSPG2,AGRN,LRP1
Fibrin clot	112	Formation of Fibrin Clot (Clotting Cascade)	REAC:R-HSA-140877	0.00365539	39	FGB,FGG,F2,A2M,FGA,C1QBP,KNG1,PRTN3,SERPINC1,PROCR,F13A1,SERPING1,SERPIND1,PROS1
	112	Common Pathway of Fibrin Clot Formation	REAC:R-HSA-140875	0.00254035	22	FGB,FGG,F2,FGA,PRTN3,SERPINC1,PROCR,F13A1,SERPIND1,PROS1
L1 signal transduction	113	Signal transduction by L1	REAC:R-HSA-445144	0.000173	20	CSNK2B,RAC1,MAPK1,CSNK2A1,MAPK3,ITGB1,PAK1,MAP2K1,NCAM1,ITGA5,ITGAV
	113	L1CAM interactions	REAC:R-HSA-373760	6.32e-09	119	ACTB,TUBB4B,TUBA1C,TUBB4A,TUBB2A,HSPA8,TUBA4A,DPYSL2,TUBB3,MSN,CLTC,TUBB6,CSNK2B,RAC1,EZR,SPTAN1,MAPK1,CSNK2A1,LYPLA2,MAPK3,RDX,DNM2,ITGB1,PAK1,AP2S1,RPS6KA3,SPTBN1,CLTA,MAP2K1,DNM3,AP2B1, , ,NCAM1,ANK1,SPTA1,ALCAM,LAMC1,SHTN1,SPTB,LAMB1,ITGA5,ITGAV,ANK2
Pro-inflammatory response	114	Purinergic signaling in leishmaniasis infection	REAC:R-HSA-9660826	0.00776915	25	TXN,HSP90AB1,PYCARD,C3,CTSG,CASP1,SUGT1,IL18,ENTPD1,APP
	114	Cell recruitment (pro-inflammatory response)	REAC:R-HSA-9664424	0.00776915	25	TXN,HSP90AB1,PYCARD,C3,CTSG,CASP1,SUGT1,IL18,ENTPD1,APP
Zymogen activation	115	zymogen activation	GO:0031638	0.00388724	63	ENO1,ANXA2,PGK1,FGB,CYCS,FGG,APOH,S100A10,FGA,CTSZ,CTSL,CLEC3B,KLK1,CTSH,THBS1,LGMN,CYFIP2
	115	plasminogen activation	GO:0031639	0.000692	27	ENO1,ANXA2,PGK1,FGB,FGG,APOH,S100A10,FGA,CTSZ,CLEC3B,THBS1
Positive regulation of protein metabolism	116	regulation of protein metabolic process	GO:0051246	7.9e-23	2389	BID,LTF,PFDN6,S100A8,S100A9,WDR5, ,DNAJC10,CST4, , ,RAD50
	116	positive regulation of protein metabolic process	GO:0051247	2.92e-06	1374	BID,LTF,S100A8,S100A9,WDR5, , ,RAD50
Spliceasome	117	7-methylguanosine cap hypermethylation	GO:0036261	6.77e-05	8	SNRPD2,SNRPD1,SNRPD3,SNRPE,SNRPG,SNRPB,SNRPF
	117	U2-type prespliceosome assembly	GO:1903241	3e-07	24	SNRPD2,SNRPD1,SNRPD3,SF3B6,SNRPA1,SNRPE,SNRPG,SF3A1,SNRPB2,SF3B2,SNRPB,SF3A3,SNRPF,SF3B1,SF3B3
Retrograde neurotrophin signalling	118	Retrograde neurotrophin signalling	REAC:R-HSA-177504	0.00860974	14	CLTC,DNM2,AP2S1,CLTA,DNM3,AP2B1,
	118	Recycling pathway of L1	REAC:R-HSA-437239	2.59e-07	48	ACTB,TUBB4B,TUBA1C,TUBB4A,TUBB2A,TUBA4A,DPYSL2,TUBB3,MSN,CLTC,TUBB6,EZR,MAPK1,RDX,DNM2,AP2S1,RPS6KA3,CLTA,DNM3,AP2B1, , ,SHTN1
CoA-transferase activity	119	positive regulation of CoA-transferase activity	GO:1905920	0.00115319	8	DBI,APOA1,APOA2,AGT,APOE,APOA4
	119	regulation of CoA-transferase activity	GO:1905918	0.00115319	8	DBI,APOA1,APOA2,AGT,APOE,APOA4
Insuline uptake	120	Post-translational protein phosphorylation	REAC:R-HSA-8957275	1.84e-09	107	ALB,TF,P4HB,APOA1,SERPINA1,LGALS1,HSP90B1,APOA2,PDIA6,FGG,PRKCSH,FGA,CST3,AHSG,C3,CP,CALU,GOLM1,NUCB1,C4A,KNG1,IGFBP7,QSOX1,FN1,RCN1,CKAP4,TIMP1,SERPINC1,APOE,ITIH2,KTN1,FBN1,IGFBP5,SERPIND1,VCAN,TNC,APOB,APP,LAMC1,DNAJC3,LAMB1,LTBP1
	120	Regulation of Insulin-like Growth Factor (IGF) transport and uptake by Insulin-like Growth Factor Binding Proteins (IGFBPs)	REAC:R-HSA-381426	6.5e-10	124	ALB,TF,P4HB,APOA1,SERPINA1,LGALS1,HSP90B1,APOA2,PDIA6,FGG,F2,IGFBP2,PRKCSH,FGA,CST3,AHSG,C3,CP,CALU,GOLM1,CTSG,NUCB1,C4A,KLK1,KNG1,IGFBP7,QSOX1,FN1,RCN1,CKAP4,TIMP1,SERPINC1,APOE,PLG,ITIH2,KTN1,FBN1,IGFBP5,SERPIND1,VCAN,TNC,APOB,APP,LAMC1,DNAJC3,LAMB1,LTBP1
Triglyceride catabolism		Triglyceride catabolism	REAC:R-HSA-163560	0.0054672	24	FABP5,FABP1,PPP1CA,PLIN3,FABP2,PPP1CB,FABP4,PRKACA,FABP6,FABP3
Negative regulation of kinase		negative regulation of protein kinase activity by regulation of protein phosphorylation	GO:0044387	0.00215666	7	NPM1,CORO1C,PPM1F,ADAR,
Keratan sulfate degradation		Keratan sulfate degradation	REAC:R-HSA-2022857	0.000739	13	LUM,OGN
mTORC1 signalling		mTORC1-mediated signalling	REAC:R-HSA-166208	0.0054672	24	YWHAB,FKBP1A,LAMTOR3,EIF4EBP1,RPS6,LAMTOR1,LAMTOR5,EIF4E,EIF4G1,EIF4B
Plasma membrane regulation		regulation of plasma membrane organization	GO:1903729	0.00311545	17	ANXA2,AHNAK,GSN,MYH9,S100A10,WASL,DNM2,SH3GLB1
TP53 regulation		TP53 Regulates Metabolic Genes	REAC:R-HSA-5628897	0.00127656	84	YWHAZ,PRDX2,PRDX1,GPX2,TXN,YWHAB,YWHAE,COX6B1,SFN,YWHAG,YWHAQ,CYCS,LAMTOR3,YWHAH,COX5B,GPI,COX5A,LAMTOR1,LAMTOR5,TXNRD1,G6PD,MT-CO2,PRKAA1,GLS,LRPPRC
Protein localization to stress granule		protein localization to cytoplasmic stress granule	GO:1903608	0.00115319	8	YBX1,SSB,DDX1,DHX9,DDX3X,PAK1
Organelle organization		organelle organization	GO:0006996	1.45e-09	3561	SOD1,TIMM8A,TAGLN2,MTPN,PARK7,ACTB,PPIA,GAPDH,YWHAZ,ALDOA,PDLIM1,S100A9,ANXA2,VIM,TUBB,TUBB4B,UFM1,CSRP1,RNH1,CFL1,ACTN4,PFN1,TUBA1C,NPM1,HNRNPA2B1,APOA1,ANXA1,MYL9,TUBB4A,CHGA,RAB14,RPS28,TPM4,RAB7A,COTL1,TUBB2A,ACTR3,SFN,ARF1,CCT2,LCP1,RPS3,GGCT,TUBA4A,TMSB4X,WDR1,TIMM13,SOD2,HSPD1,VCP,TPM2,CAP1,DYNLL1,HSPA1B,ACTN1,RPSA,H4C1,UBE2L3,RAB1A,GSN,DPYSL2,HSP90B1,HSP90AB1,CAPZA1,BANF1,GDI2,TPM1,HSD17B…
Nucleus organization		nucleus organization	GO:0006997	0.00650426	146	BANF1,RPS19,UBE2I,NSFL1C,BROX,LMNA,PITPNB,SERBP1,AGFG1,CHMP4B,TARDBP,CHMP5,RTN4,PML,BIN1,TOR1AIP1,VPS4A,EMD,DCTN1,ZPR1,NUMA1,SRPK1,LMNB1,TPR,NUP107, ,PSME4
Glutathione metabolism		glutathione metabolic process	GO:0006749	0.00303377	53	SOD1,PARK7,GSTP1,ETHE1,GSTO1,GSR,GPX1,GSTM4,GSTK1,G6PD,HAGH,GCLC,OPLAH
Chaperone mediated protein complex assembly		chaperone-mediated protein complex assembly	GO:0051131	0.00230454	23	CCT2,HSPD1,HSP90AB1,HSP90AA1,PFDN6,HSPA4,APCS,PTGES3,CLU,LONP1
Actin filament severing		actin filament severing	GO:0051014	0.000123	17	CFL1,GSN,CAPG,MYH9,VIL1,DSTN,SCIN,GMFB,GMFG,FLII
Ethanol oxidation		Ethanol oxidation	REAC:R-HSA-71384	0.00034	12	ADH1C,ADH1B
Protein complex oligomerization		protein complex oligomerization	GO:0051259	0.00777041	261	ALDOA,SOD2,ITLN1,UGDH,HSD17B10,HPRT1,NUDT21,PYCARD,SUB1,MIF,ELAVL1,PDCD6IP,MAT2A,ALDH9A1,ALAD,SSBP1,FARSB,HLA-DRB1,DEFA5,CRYZ,SAMHD1,RBMX,G3BP2,EHD1,FARSA,PRMT1,CPSF6,EHD4,FUS,C9,SHMT1,CBR4,BCL10,DNM1L,GLS,JMJD6,GOLGA2
Dicarboxylic acid metabolism		dicarboxylic acid metabolic process	GO:0043648	2.49e-05	93	NIT2,MDH2,IDH1,GOT1,IDH2,GOT2,MDH1,ASS1,GLUD1,ACLY,MTHFD1,GLUL,FH,PCK1,DLST,HAAO,SHMT1,ALDH18A1,ME2,ASPA,GLS,OGDH,OAT, ,GCLC
Mitochondrial fragmentation during apoptosis		mitochondrial fragmentation involved in apoptotic process	GO:0043653	0.00273405	10	CCAR2,VPS35,FIS1,BAX,ATG3,DNM1L
Scavenging class F receptors		Scavenging by Class F Receptors	REAC:R-HSA-3000484	0.00189149	6	CALR,HSP90AA1,HSPH1,HYOU1,APOB
Fructose 6-P metabolism		fructose 6-phosphate metabolic process	GO:0006002	0.00520622	11	FBP1,GFPT1,PFKL,PFKP,FBP2,HK2
Fructose metabolism		fructose metabolic process	GO:0006000	0.00520622	14	ALDOA,FBP1,ALDOC,SORD,AKR1B1,FBP2
Golgi sub-organization		Golgi Cisternae Pericentriolar Stack Reorganization	REAC:R-HSA-162658	0.00515974	13	RAB1A,RAB1B,RAB2A,MAPK1,GORASP2,USO1,GOLGA2
Antigen presentation		Antigen Presentation: Folding, assembly and peptide loading of class I MHC	REAC:R-HSA-983170	9.91e-05	29	CALR,PDIA3,HSPA5,HLA-B,HLA-C,SEC13,HLA-A,CANX,SEC31A,SEC23A,ERAP1,SEC24C,SEC24D,TAPBP
RHOG GTPase cycle		RHOG GTPase cycle	REAC:R-HSA-9013408	0.00278819	74	HSPE1,ARHGDIB,RAB7A,CDC42,ARHGDIA,PAK2,LAMTOR1,ARHGAP1,TMPO,PGRMC2,VAPB,ITGB1,TFRC,DSG2,RHOG,KTN1,NDUFA5,EMD,ARFGAP3,MCAM,ESYT1,ARHGEF16
Response epidermal growth factor		response to epidermal growth factor	GO:0070849	0.00706549	47	EEF1A1,VIL1,IQGAP1,SYAP1,MAPK1,MAPK3,DUSP3,MARS1,ZPR1,TPR,PLCG1
Apoptosis mitochondrial		apoptotic mitochondrial changes	GO:0008637	0.000552	107	SFN,GGCT,SOD2,HSPD1,PDCD5,PYCARD,BID,GPX1,ACAA2,CLU,CCAR2,PSMD10,SLC25A6,SLC25A5,VDAC2,FAM162A,VPS35,NMT1,FIS1,BAX,PPIF,ATG3,DNM1L,MMP9,HK2,HIP1R
Fructose 1,6-2P metabolism		fructose 1,6-bisphosphate metabolic process	GO:0030388	0.00520622	10	ALDOA,FBP1,ALDOC,PFKL,PFKP,FBP2
Membrane organization		membrane organization	GO:0061024	0.000222	812	SOD1,TIMM8A,S100A9,ANXA2,ANXA1,RAB7A,HSPA8,TIMM13,AHNAK,ANXA6,RAB1A,GSN,BANF1,HSP90AA1,PDCD5,MYH9,RHOA,CDC42,S100A10,SLC9A3R1,UBE2I,PDCD6IP,HSPA4,NSFL1C,BROX,C3,RAC1,AIF1,LMNA,DBNL,ACAA2,NAPA,HSPA9,CTSL,ATP1B1,STX12,SEC13,PPT1,RAB8A,RAB8B,PDCD6,CLU,EHD2,TMED10,SNX3,NAXE,VPS25,CORO1C,CD9,SEC22B,SLC25A6,SLC25A5,VDAC2,CHMP4B,WASL,TARDBP,CHMP5,APOE,NMT1,SNAP29,SAR1A,VAPB,DNM2,TOM1,STX7,TMED9,MTCH2,GC…
Metal ion sequestring		sequestering of metal ion	GO:0051238	0.00520622	12	S100A8,S100A9
Binding		positive regulation of binding	GO:0051099	0.0028768	178	PARK7,ANXA2,TXN,FKBP1A,HMGB1,RAN,NME1,SUB1,PPP2CA,PIN1,STMN1,RPL11,HMGB2,NIBAN2,EDF1,LAMTOR5,EIF3D,VTN,DHX9,SUMO4,APOE,EIF3E,GTF2B,EIF4G1,STK4,ADD1,APP,MMP9,LRP1,HIP1R
Regulation of angiogenesis		regulation of angiogenesis	GO:0045765	0.00948384	282	HSPB1,HSPB6,PKM,PGK1,RNH1,ANXA3,APOH,WARS1,MYDGF,LRG1,JUP,NIBAN2,STAT1,CTNNB1,DCN,PDCD6,CTSH,GRN,NAXE,GLUL,SARS1,HRG,MTDH,SPARC,SERPINF1,EPN1,ITGB1,SLC12A2,THBS1,ECM1,RTN4,PML,THBS2,EGLN1,CEACAM1,GPNMB,GTF2I,EMILIN1,HSPG2,HGS,COL4A2,HK2,PLCG1,ITGA5
Protein folding ER		protein folding in endoplasmic reticulum	GO:0034975	7.63e-06	11	CALR,P4HB,PDIA3,HSP90B1,HSPA5,ERO1A,CANX,DNAJC3,DNAJC10
Advanced glycosylation endproduct		Advanced glycosylation endproduct receptor signaling	REAC:R-HSA-879415	2.73e-07	13	SAA1,CAPZA1,HMGB1,LGALS3,CAPZA2,PRKCSH,MAPK1,MAPK3,S100B,DDOST,APP
Protein refolding		protein refolding	GO:0042026	0.00063	22	HSPA8,HSPD1,HSPA1B,HSP90AA1,HSPA5,FKBP1A,HSPA2,HSPA9,DNAJA1,SNRNP70
NK-kB signal		regulation of canonical NF-kappaB signal transduction	GO:0043122	0.00909071	260	HSPB1,GAPDH,GSTP1,LGALS1,LTF,UBE2N,FLNA,FKBP1A,RHOA,PYCARD,S100A4,RHOC,EEF1D,UBE2V1,STAT1,LAMTOR5,HLA-DRB1,S100B,MTDH,TFG,DDX1,SUMO4,CASP1,CD74,TFRC,DDX21,CPNE1,TRIM25,ECM1,LGALS9,VAPA,UFL1,CCDC22,BCL10,CC2D1A,PARP1,SQSTM1,ARRB2,PPP5C,MAVS,DHX15,PPM1A,ZDHHC13,USP10,ZC3HAV1
Integrin mediated signaling		integrin-mediated signaling pathway	GO:0007229	0.000596	116	APOA1,NME2,FLNA,MYH9,CDC42,CDH17,FN1,THY1,ZYX,TIMP1,ITGB1,FERMT2,ILK,RCC2,FERMT3,CD47,CEACAM1,ITGB4,BST1,ITGA6,NID1,LAMC1,ITGAM,LAMB1,ITGA5,PTK2,ITGAV
Cellular response to heat		cellular response to heat	GO:0034605	0.00951871	62	YWHAE,VCP,HSPA1B,HSP90AB1,HSP90AA1,SUMO1,PDCD6,DNAJB1,PRKACA,RBBP7,THBS1,CHORDC1,BAG3,TPR
Aldehyde metabolism		cellular aldehyde metabolic process	GO:0006081	0.00137694	70	TPI1,PARK7,TKT,AKR1C3,ALDH1A1,AKR7A3,ALDH2,ALDH9A1,PDXK,PNPO,AKR7A2,GRHPR,AKR1C1,ALDH7A1,ADH5,HYI,RDH13
Homeostasis		homeostatic process	GO:0042592	0.00432254	1704	SOD1,ALB,HSPB1,PARK7,ACTB,FABP5,TF,ALDOA,IGHA1,S100A9,PRDX2,PRDX1,BOLA2,GSTP1,CALR,TXN,CA2,RACK1,MT2A,PRDX6,FTH1,APOA1,YWHAE,ANXA1,TPT1,RAB7A,JCHAIN,PRDX5,LCN2,ARF1,PRDX4,SOD2,NPC2,HSPA1B,CST4,LTF,LYZ,ANXA6,IGHA2,HSP90B1,CNBP,ATOX1,CALM3,FTL,AZGP1,ATP5F1B,ALDH1A1,FLNA,VCL,RPS19,HPX,APOA2,GSTO1,FKBP1A,HMGB1,PIGR,SRI,RALY,RAB11B,S100A8,F2,RPS17,PPP2CA,RBP4,RPS14,GSR,RCN3,TFF1,CCL15,DECR1,PRDX3,GCG,…
Cell polarity		establishment or maintenance of cell polarity	GO:0007163	0.00322599	231	ACTB,PDLIM1,RACK1,WDR1,CAP1,GSN,HSP90AB1,HSP90AA1,RHOA,MAP4,CDC42,SLC9A3R1,MSN,PDCD6IP,NSFL1C,MAPRE1,RAP1B,RAC1,LMNA,FSCN1,RAB10,LIN7C,BCCIP,CYRIB,ITGB1,RHOG,PARVA,CLIC4,DCTN1,MAP7,PAFAH1B1,MARK2,MYO18A,NUMA1,ANK1,SHTN1,PTK2
Uptake of diphtheria toxin		Uptake and function of diphtheria toxin	REAC:R-HSA-5336415	0.00189149	6	EEF2,HSP90AB1,HSP90AA1,TXNRD1,CD9
Fibronectin matrix formation		Fibronectin matrix formation	REAC:R-HSA-1566977	0.00189149	6	FN1,CEACAM6,ITGB1,CEACAM1,ITGA5
Smooth muscle contraction		Smooth Muscle Contraction	REAC:R-HSA-445355	6.68e-07	43	ACTA2,ANXA2,ANXA1,MYL9, 2B,TPM4,MYL6,TPM2,ANXA6,TPM1,VCL,TLN1,MYH11,TPM3,ALDH2,PAK2,MYL6B,CALD1,PAK1,MYLK,PXN
Cell redox homeostasis		cell redox homeostasis	GO:0045454	2.14e-05	42	PRDX2,PRDX1,BOLA2,TXN,PRDX6,PRDX5,PRDX4,GSR,PRDX3,GPX1,GLRX3,TXNRD1,ERP44,ERO1A,NQO1,GLRX5,GCLC
Iron uptake and transport		Iron uptake and transport	REAC:R-HSA-917937	0.00392449	57	TF,FTH1,LCN2,FTL,RPS27A,SKP1,CP,NEDD8,ATP6V1A,GLRX3,ACO1,ATP6V1G1,ATP6V1B2,CAND1,TFRC,ATP6V1E1,ATP6V0D1,ATP6V1C1
